# Supplementary material for: Polymorphism and evolutionary origins of accessory chromosomes in the basidiomycete Tremella fuciformis
Source: Nat Commun. 2026 Feb 27;17:3275. doi: 10.1038/s41467-026-70078-y (PMC13066641; doi:10.1038/s41467-026-70078-y)
Supplement: Supplementary file 4 — Source Data [file 41467_2026_70078_MOESM4_ESM.zip]

Archive with 10 entries (9 files):
- Source Data/
- Source Data/For_Fig1.xlsx
- Source Data/For_Fig3a.xlsx
- Source Data/For_Fig3b.xlsx
- Source Data/For_Fig3c.xlsx
- Source Data/For_Fig3d.xlsx
- Source Data/For_Fig5.xlsx
- Source Data/For_Fig6.xlsx
- Source Data/For_Supplementary Fig.12.xlsx
- Source Data/For_Supplementary Fig.13.xlsx
