# Supplementary material for: Polymorphism and evolutionary origins of accessory chromosomes in the basidiomycete Tremella fuciformis
Source: Nat Commun. 2026 Feb 27;17:3275. doi: 10.1038/s41467-026-70078-y (PMC13066641; doi:10.1038/s41467-026-70078-y)
Supplement: Supplementary file 4 — Source Data [file 41467_2026_70078_MOESM4_ESM.zip › Source Data/For_Fig1.xlsx]

## Sheet: Fig1I-a1
GenomeID	CCs repeat(Mb)
TF2206A	2.28942
TF2206B	1.95798
TF4-1A	1.80492
TF4-1B	2.02656
TF103A	2.06703
TF103B	2.03037
QCA	2.04848
QCB	2.05691
TF104	1.89512
NDBA	5.45974
NDBB	4.77641
QSA	5.85448
QSB	5.43935
Wuyi2014	3.8607
Wuyi2015	5.85448
Tr01A	4.27166
Tr01B	4.40392
Tr21B	4.92908
Tr21A	4.41419
GDA	3.52196
GDB	3.31141
B-1A	2.76151
B-1B	2.58636
C-1A	2.50872
C-1B	2.85389
LYS2020	3.71667
T0053	4.0004

## Sheet: Fig1I-a2
	GenomeID	Genome size(Mb)	Core chromosome size(Mb)	Accessory chromosome size(Mb)			ClusterII	ClusterIII		one-way ANOVA
ClusterI	TF2206A	24.4167	22.946	1.47067			32.4257	28.1498
	TF2206B	23.9059	22.4929	1.41299			31.8637	28.344		SUMMARY
	4-1A	23.8286	22.39	1.43863			32.2396	27.9368		Group	number	sum	average	ANOVA	P-value
	4-1B	24.0532	22.5998	1.45332			31.1781	28.9038		ClusterII	6	190.749	31.7916	0.334265	7.25135e-09
	TF103A	24.076	22.7038	1.37214			31.0012	27.0098		ClusterIII	12	327.921	27.3267	0.807955
	TF103B	23.8308	22.4486	1.3822			32.0412	27.0852
	QCA	24.0197	22.6337	1.38608				26.5435
	QCB	24.0262	22.6469	1.37932				26.3418
	TF104	24.0163	22.4309	1.58539				25.9994
ClusterII	NDBA	32.4257	27.3817	5.044				26.4898
	NDBB	31.8637	26.6766	5.18704				27.6029
	QSA	32.2396	27.8639	4.37574				27.5135
	QSB	31.1781	26.6984	4.47974
	Wuyi2014	31.0012	27.0493	3.95197						one-way ANOVA
	Wuyi2015	32.0412	27.0336	5.0076
ClusterIII	Tr01A	28.1498	26.0305	2.11932			ClusterI	ClusterIII		SUMMARY
	Tr01B	28.344	26.2532	2.09086			24.4167	28.1498		Group	number	sum	average	ANOVA	P-value
	Tr21A	27.9368	25.8113	2.12551			23.9059	28.344		ClusterII	9	216.173	24.0193	0.0308832	1.46276e-09
	Tr21B	28.9038	26.8259	2.07796			23.8286	27.9368		ClusterIII	12	327.921	27.3267	0.807955
	GDA	27.0098	25.2035	1.80626			24.0532	28.9038
	GDB	27.0852	25.2734	1.8118			24.076	27.0098
	B-1A	26.5435	24.4876	2.05588			23.8308	27.0852
	B-1B	26.3418	24.4187	1.92309			24.0197	26.5435
	C-1A	25.9994	24.0365	1.96297			24.0262	26.3418
	C-1B	26.4898	24.4822	2.00767			24.0163	25.9994
	LYS2020	27.6029	25.5649	2.03805				26.4898
	T0053	27.5135	26.1441	1.36943				27.6029
								27.5135

## Sheet: Fig1I-a3
GenomeID	Core chromosome number	Accessory chromosome number
TF2206A	10	3
TF2206B	10	3
TF4-1A	10	3
TF4-1B	10	3
TF103A	10	3
TF103B	10	3
QCA	10	3
QCB	10	3
TF104	10	4
NDBA	9	10
NDBB	9	10
QSA	9	7
QSB	9	7
Wuyi2014	9	6
Wuyi2015	9	9
Tr01A	8	3
Tr01B	9	3
Tr21A	8	3
Tr21B	9	3
GDA	9	2
GDB	9	2
B-1A	9	2
B-1B	9	2
C-1A	9	2
C-1B	9	2
LYS2020	9	4
T0053	9	3

## Sheet: Fig1I-b1
	GenomeID	Genome size(Mb)	Accessory chromosome size(Mb)		GenomeID	CCs repeat(Mb)
	TF2206A	24.4167	1.47067		TF2206A	2.28942
	TF2206B	23.9059	1.41299		TF2206B	1.95798
	TF4-1A	23.8286	1.43863		TF4-1A	1.80492
	TF4-1B	24.0532	1.45332		TF4-1B	2.02656
	TF103A	24.076	1.37214		TF103A	2.06703
	TF103B	23.8308	1.3822		TF103B	2.03037
	QCA	24.0197	1.38608		QCA	2.04848
	QCB	24.0262	1.37932		QCB	2.05691
	TF104	24.0163	1.58539		TF104	1.89512
	NDBA	32.4257	5.044		NDBA	5.45974
	NDBB	31.8637	5.18704		NDBB	4.77641
	QSA	32.2396	4.37574		QSA	5.85448
	QSB	31.1781	4.47974		QSB	5.43935
	Wuyi2014	31.0012	3.95197		Wuyi2014	3.8607
	Wuyi2015	32.0412	5.0076		Wuyi2015	5.85448
	Tr01A	28.1498	2.11932		Tr01A	4.27166
	Tr01B	28.344	2.09086		Tr01B	4.40392
	Tr21A	27.9368	2.12551		Tr21A	4.41419
	Tr21B	28.9038	2.07796		Tr21B	4.92908
	GDA	27.0098	1.80626		GDA	3.52196
	GDB	27.0852	1.8118		GDB	3.31141
	B-1A	26.5435	2.05588		B-1A	2.76151
	B-1B	26.3418	1.92309		B-1B	2.58636
	C-1A	25.9994	1.96297		C-1A	2.50872
	C-1B	26.4898	2.00767		C-1B	2.85389
	LYS2020	27.6029	2.03805		LYS2020	3.71667
	T0053	27.5135	1.36943		T0053	4.0004
