# Supplementary material for: Polymorphism and evolutionary origins of accessory chromosomes in the basidiomycete Tremella fuciformis
Source: Nat Commun. 2026 Feb 27;17:3275. doi: 10.1038/s41467-026-70078-y (PMC13066641; doi:10.1038/s41467-026-70078-y)
Supplement: Supplementary file 4 — Source Data [file 41467_2026_70078_MOESM4_ESM.zip › Source Data/For_Fig3a.xlsx]

## Sheet: Sheet3
Chr.	CC01	CC02	CC03	CC04	CC05	CC06	CC07	CC08	AC01	AC02	AC03	AC04	AC05	AC06	AC07	AC08	AC09	AC10	AC11	AC12	AC13	AC14	AC15
length(Mb)	8.65303	3.64507	2.67083	2.50765	2.35884	2.30463	2.3061	1.58431	2.47744	0.235743	0.480341	0.215451	0.35802	0.468983	0.266871	0.263883	0.129646	0.097555	0.192798	1.09939	0.861236	1.72246	0.194943
	6.59446	2.49712	2.63541	2.40528	4.5572	2.32074	2.21082	1.51739	2.64468	0.235743	0.386753	0.210671	0.376863	0.468983	0.235743	0.263997	0.129613	0.093699	0.214977	1.1055	0.852902	1.57079	0.421112
	8.72684	3.71726	2.67174	2.06121	2.33567	2.33602	2.3458	1.6168	2.52562	0.221733	0.487276	0.209186	0.359478	0.440137	0.221733	0.286484	0.264324	0.097036	0.186711	1.11059	0.860076	1.66025	0.469694
	6.36675	2.55625	2.72815	2.48803	4.60434	2.34087	2.37884	1.61224	2.4378	0.221773	0.52061	0.209186	0.321194	0.40511	0.221773	0.293095	0.18801	0.097615	0.202913	1.12737	0.885955	1.65356	0.181422
	8.32427	3.50838	2.5925	2.30798	1.96856	2.16533	2.19705	1.42356	2.66031	0.263386		0.248016	0.406826	0.473722	0.244043	0.186616	0.216521	0.094914	0.177932	1.11143	0.34615	1.32497	0.401615
	8.27446	3.42463	2.56495	2.30798	1.9808	2.13627	2.21215	1.51744	2.66408	0.244043		0.202384	0.353024		0.229822	0.176149		0.088472	0.174464	1.09095	0.76483	1.3183	0.430981
	8.3693	3.5942	2.53067	1.86724	1.985	2.14401	2.07501	1.47103		0.229822		0.227287			0.223419	0.421112		0.088336	0.172441	1.09695	0.354117	0.821524	0.427889
	8.45542	3.60788	2.53321	2.06729	1.99273	2.19543	2.11976	1.51046		0.223419		0.197188			0.235743					1.10873	0.302718	0.810068	0.436564
	8.58593	3.62007	2.47307	2.73952	2.09986	1.86709	2.29357	1.52443												1.11618	0.352306	0.834451	0.268135
	8.64437	3.50622	2.64226	2.61041	2.04316	2.2235	2.0791	1.56067													0.333422	0.790386	0.168578
	8.90179	3.57955	2.61817	2.44567	1.93315	2.25736	2.24606	1.58311														1.04606	0.187341
	7.91805	3.56393	2.59018	2.18387	4.06451	2.15128	2.23442	1.43784															0.172437
	9.6805	2.53227	2.82895	2.46297	3.45509	2.26575	2.51261	1.64358															0.493497
	9.333	2.50038	2.9317	2.31776	3.38994	2.26653	2.39106	1.54624															0.48129
	9.64764	2.70503	2.77939	2.61602	3.64667	2.40675	2.46249	1.59987
	9.36388	2.57186	2.71312	2.34221	3.01625	2.4984	2.42712	1.76553
	9.35897	2.5534	2.8045	2.45859	3.46989	2.32161	2.43648	1.63013
	9.22511	2.64094	2.90772	2.41811	3.43995	2.22575	2.61411	1.57757
	8.24859	3.61007	2.24611	1.89012	1.71663	1.95153	1.97421	1.30874
	8.12225	3.51713	2.20291	1.92157	1.6808	1.89222	1.91415	1.2419
	8.19735	3.62118	2.2274	1.82376	1.67003	1.97141	1.87834	1.2442
	8.15948	3.44753	2.18962	1.9967	1.70323	1.87598	1.95289	1.32146
	8.14711	3.60256	2.21912	1.8376	1.68248	1.9308	1.96223	1.32194
	8.13569	3.38225	2.16629	1.8626	1.69845	1.93858	1.93509	1.32965
	8.1678	3.36239	2.19041	1.82403	1.73726	1.91925	1.92251	1.26631
	8.2867	3.37587	2.30656	1.84195	1.70351	1.90121	1.91395	1.27008
	8.23376	3.40555	2.21593	1.84441	1.66463	1.95403	1.87274	1.23982
					1.51477
					1.75041
Average length	8.44898	3.24626	2.52522	2.20187	2.44358	2.13935	2.18032	1.46912	2.56832	0.234458	0.468745	0.214921	0.362567	0.451387	0.234893	0.270191	0.185623	0.0939467	0.188891	1.10746	0.591371	1.23207	0.33825
					CC01-CC08	AC01-AC15
					8.44898	2.56832
					3.24626	0.234458			one-way ANOVA
					2.52522	0.468745
					2.20187	0.214921			SUMMARY
					2.44358	0.362567			Group	number	sum	average	ANOVA	P-value
					2.13935	0.451387			CC	8	24.6547	3.08184	4.94667	0.000469552
					2.18032	0.234893			AC	15	8.54231	0.569488	0.414516
					1.46912	0.270191
						0.185623
						0.0931638
						0.188891
						1.10746
						0.591371
						1.23207
						0.33825
