# Supplementary material for: Polymorphism and evolutionary origins of accessory chromosomes in the basidiomycete Tremella fuciformis
Source: Nat Commun. 2026 Feb 27;17:3275. doi: 10.1038/s41467-026-70078-y (PMC13066641; doi:10.1038/s41467-026-70078-y)
Supplement: Supplementary file 4 — Source Data [file 41467_2026_70078_MOESM4_ESM.zip › Source Data/For_Fig3b.xlsx]

## Sheet: Sheet1
Chromosme	CC01	CC02	CC03	CC04	CC05	CC06	CC07	CC08	AC01	AC02	AC03	AC04	AC05	AC06	AC07	AC08	AC09	AC10	AC11	AC12	AC13	AC14	AC15
gene density	40.8372	37.2973	38.4444	33	33.75	35.625	36.0833	38.3125	15.1923	8.66667	16.6	17	11.25	16.6	8.66667	12.6667	10	23	15	20.6364	13.6667	14.5714	13.6
	40.2121	37.92	39.7037	33.56	36.587	36.4583	36.9565	38.8125	15.8	9	15.1667	13.6667	11.5	12.4	9	14.3333	10	23	8.66667	18.1818	14.2222	14.2857	14
	39.8977	36.5	39.1111	32.7143	34.3333	35.5833	35.9583	36.1176	15	9.33333	19.75	12.3333	10	15.4	9.33333	11.6667	17.6667	23	16	19.5455	12.1111	16.4545	13.6
	37.2188	35	35.4286	32	33.5106	34.25	34.3333	34.2941	14.7407	9.66667	15.8	12.6667	11.75	15	9.66667	12.3333	20.5	22	15.5	18.3333	12	19.2941	11.8
	41.8695	37.9444	39.8846	33.7917	36.8	37.4545	38.7273	37.4	15.8889	10		13	11.75	19	10	14.5	16.3333	22	13.5	16.4167	16.25	15.6471	13.8
	39.047	36.4571	37.3077	32.0417	36.15	36.2273	38.7727	36.375	15.8	11.3333		15	13.5		11.3333	12		19	13.3333	17.25	16.75	16.5	15
	38.5333	36.6944	38.6923	31.2632	28.35	35.1364	36.8095	29.8		11.6667		10.6667			11.6667	15.5		20	17	17.1667	15.5	15.6111	14.6
	41.8419	38.1892	40.5769	38.9048	37.7	39.6364	38.5	39.8125		15.3333		11.3333			12.6667					14.5	17	18.625	13.4
	38.4107	35.4595	38.68	31.1071	35.5238	35.1053	35.7826	36.5												15.9167	14	16.7778	12.3333
	37.999	35.5833	36.2593	31.88	34.8095	34.7391	37.4286	36.4375													13.875	19	14
	38.9943	37.2778	37.4815	32.24	35.7	36.087	37.0435	38.1875														19	15
	39.4911	37.8889	39.7692	36.1818	31.3415	37.5909	35.7391	36.4															13.5
	37.8067	33.6923	37.5862	32.56	36.8571	36.8696	34.6538	37.6471															15.5
	37.5011	32.2692	34.6333	32.7917	37.4118	35.0435	35.2083	37.9375															15.5
	36.3536	29.3571	37.25	30.4815	34.6216	33.04	33.76	38.9375
	37.2426	32.4615	36.9286	32.75	34.3784	33.28	32.6	32.3333
	38.5545	32.9231	37.1379	33.28	36.2857	36.125	35.12	36.5882
	37.3077	31.0741	34.6	30.88	35.8286	34.9565	32.7778	39.25
	39.8475	36.9688	38.9565	37.2632	38.4444	35.65	34.85	37.0714
	40.8107	36.753	38.8696	34.8	39.5882	36.6316	34.2	38.5385
	38.6099	35.0625	36.9565	34.5789	38.5294	34.3	35.8947	37.5385
	41.7701	37.1938	41	36.25	38.5556	39.5789	36.95	39
	40.4672	36.0363	38.8696	36.5789	40	35.95	35.05	36.9286
	40.1573	36.8175	39.5455	37.2632	40	34.8	34.65	31.75
	40.2094	36.475	40.0909	36.5789	37.4444	35.3	34.45	38.6154
	37.4091	30	33.5	31.5789	34.0556	30.1	29.6	35.0769
	41.5731	38.7833	39.3478	37.8947	40.7647	37.6	38.2632	40.3846
					35.4375
					34.6111
Average genes per 100 Kb sequence	39.2583	35.4844	38.0227	33.8598	36.1162	35.6711	35.5616	36.8906	15.4037	10.625	16.8292	13.2083	11.625	15.68	10.2917	13.2857	14.9	21.7143	14.1429	17.5497	14.5375	16.8879	13.8564
		CC01-CC08	AC01-AC15
		39.2583	15.4037
		35.4844	10.625		one-way ANOVA
		38.0227	16.8292
		33.8598	13.2083		SUMMARY
		36.1162	11.625		Group	number	sum	average	ANOVA	P-value
		35.6711	15.68		CC	8	290.865	36.3581	2.80501	7.97461e-15
		35.5616	10.2917		AC	15	220.537	14.7025	8.49321
		36.8906	13.2857
			14.9
			21.7143
			14.1429
			17.5497
			14.5375
			16.8879
			13.8564
