# Supplementary material for: Polymorphism and evolutionary origins of accessory chromosomes in the basidiomycete Tremella fuciformis
Source: Nat Commun. 2026 Feb 27;17:3275. doi: 10.1038/s41467-026-70078-y (PMC13066641; doi:10.1038/s41467-026-70078-y)
Supplement: Supplementary file 4 — Source Data [file 41467_2026_70078_MOESM4_ESM.zip › Source Data/For_Fig3c.xlsx]

## Sheet: Sheet1
Chromosome	CC01	CC02	CC03	CC04	CC05	CC06	CC07	CC08	AC01	AC02	AC03	AC04	AC05	AC06	AC07	AC08	AC09	AC10	AC11	AC12	AC13	AC14	AC15
TE Proportion(%)	11.8151	17.1141	15.4849	25.5538	24.5586	22.6712	17.3286	15.6378	64.9165	77.4465	52.4662	48.6837	64.4034	45.7099	77.4465	55.8207	75.2497	47.5209	44.6681	36.7364	54.9322	61.0443	71.2504
	13.1468	18.8603	15.2904	23.5366	19.979	20.5563	17.9454	13.2043	65.8162	77.8784	57.7626	68.9224	61.7729	37.425	77.5146	71.2049	64.9254	48.1043	45.197	36.9827	54.3071	55.1915	71.2486
	12.8544	19.3961	14.847	29.72	24.1247	20.1179	15.5915	17.7944	66.5591	80.5568	56.0497	73.9911	71.4859	44.5516	77.8784	71.4615	64.8195	34.1791	41.6187	44.2889	55.9613	54.9208	68.6778
	14.7473	20.8351	18.0042	25.7343	22.1945	20.5207	16.9209	19.4997	66.5008	82.1784	53.4471	47.8053	62.6608	44.5516	79.5449	69.1223	64.9984	34.4677	69.5543	44.1792	55.3206	56.061	71.2682
	7.31557	15.2934	11.4213	21.5865	16.0368	14.2418	11.0716	8.44366	66.549	82.1784		78.4254	62.1864	42.8941	82.1784	69.1445	76.2904	34.5881	54.3516	39.2837	44.5931	57.0417	67.5085
	9.07672	12.08	11.5983	22.3701	14.9336	13.2912	8.38591	10.3275	65.4005	84.0114		74.5723	61.5251		84.0114	56.0571		43.7144	57.9446	39.1591	42.4293	63.4266	67.9009
	10.7322	16.0371	9.87491	14.7108	18.1744	13.5706	13.1114	13.1837		84.0122		68.141			84.0122	59.7422		43.6945	47.4755	38.9368	46.3698	62.8905	67.2151
	10.0052	14.2089	9.65952	14.1529	17.4016	10.6354	8.41128	7.03899		79.5449		63.5218			82.1784					37.5651	52.4411	57.0497	66.3802
	10.85	17.7458	10.387	25.9586	16.8414	15.0975	14.0889	12.5751												44.2705	49.1747	60.6537	58.121
	11.0051	16.4519	14.802	21.0995	15.8982	16.913	8.3488	12.2246													52.4633	61.6196	59.8884
	13.0432	15.6904	13.6654	20.8099	15.0241	18.9718	12.8761	12.2613														60.9	57.2888
	10.9585	14.8061	13.0273	18.0256	28.3802	14.327	14.3561	9.35183															54.4855
	18.687	26.994	17.1705	25.604	19.3009	18.3922	21.2067	18.6893															55.9135
	17.6367	27.4915	21.94	23.3943	17.3858	17.3056	16.9932	12.2917															61.7701
	19.4977	29.6034	16.6687	29.9258	22.5682	25.0105	19.7796	14.9435
	16.9917	27.2977	17.43	23.1657	22.9878	24.5791	20.4522	22.8002
	17.4514	27.651	19.3668	25.7567	19.2636	21.4985	19.3724	16.4921
	16.8825	29.8941	20.5257	24.6704	18.3781	17.3085	27.1936	14.1901
	7.60091	14.9131	9.73858	10.8407	12.7553	13.5561	13.4104	8.24809
	6.69409	16.0532	11.1825	14.5585	7.22855	11.006	14.5437	4.51542
	7.5493	17.6654	10.432	10.9103	5.6392	14.9568	9.51591	5.11182
	6.44064	12.1477	6.80801	15.4191	12.8791	8.57736	12.7218	7.28937
	6.66723	15.5228	11.2228	10.2205	6.46906	11.8753	13.2104	7.92977
	6.28564	13.9027	8.08091	10.1966	7.61912	17.0055	12.3171	6.50094
	7.72662	12.1151	5.32658	8.79261	8.95087	9.90613	12.675	8.39081
	9.29093	12.069	10.3003	9.20148	11.2996	15.0887	14.576	9.25894
	8.03407	13.1208	10.6866	9.83859	5.44115	14.3985	9.22982	5.07366
					21.0551
					16.3838
Average proportion(%)	11.4439	18.3319	13.146	19.102	16.1777	16.3474	14.6531	11.6025	65.957	80.9759	54.9314	65.5079	64.0057	43.0264	80.5956	64.6505	69.2567	40.8956	51.5443	40.1558	50.7993	59.1636	64.2084
	CC01-CC08	AC01-AC15
	11.4439	65.957
	18.3319	80.9759
	13.146	54.9314		one-way ANOVA
	19.102	65.5079			SUMMARY
	16.1777	64.0057			Group	number	sum	avergae	ANOVA	P-value
	16.3474	43.0264			CC	8	121.295	15.1619	7.93887	3.87328e-09
	14.6531	80.5956			AC	15	895.674	59.7116	164.23
	12.0934	64.6505
		69.2567
		40.8956
		51.5443
		40.1558
		50.7993
		59.1636
		64.2084
