# Supplementary material for: Polymorphism and evolutionary origins of accessory chromosomes in the basidiomycete Tremella fuciformis
Source: Nat Commun. 2026 Feb 27;17:3275. doi: 10.1038/s41467-026-70078-y (PMC13066641; doi:10.1038/s41467-026-70078-y)
Supplement: Supplementary file 4 — Source Data [file 41467_2026_70078_MOESM4_ESM.zip › Source Data/For_Fig3d.xlsx]

## Sheet: Sheet1
Chromosome	CC01	CC02	CC03	CC04	CC05	CC06	CC07	CC08	AC01	AC02	AC03	AC04	AC05	AC06	AC07	AC08	AC09	AC10	AC11	AC12	AC13	AC14	AC15
average nucleotide identity (ANI)(%)	77.2078	76.6664	76.9624	76.7208	77.12	76.8607	77.4994	77.3425	98.5251	96.2992	99.2351	96.9122	97.4247	98.0369	96.0492	97.9991	95.6456	96.2808	96.2917	98.1952	95.8164	94.1312	94.4287
	77.2078	76.6664	76.9624	76.7208	77.12	76.8607	77.4994	77.3425	98.5251	96.6554	99.2351	96.9122	97.4247	98.0369	96.0569	97.9991	95.6456	96.2808	96.2917	98.1952	95.8164	94.1312	94.4287
	77.2469	76.7309	76.9714	76.9261	77.17	76.9168	77.501	77.4235	98.5294	96.6813	99.4695	97.1232	97.8509	98.0369	96.2075	97.9991	95.6831	96.37	96.557	98.196	96.0134	94.1409	94.441
	77.2469	76.7309	76.9714	76.9261	77.17	76.9168	77.501	77.4235	98.5294	96.6813	99.4695	97.1232	97.8509	98.0369	96.2992	97.9991	95.6831	96.37	96.557	98.196	96.0134	94.1409	94.441
	77.2783	76.7659	76.9836	76.9436	77.31	76.9283	77.505	77.5736	98.6417	96.7052	99.4707	97.3121	97.7831	98.2768	96.4449	98.1541	95.769	96.5044	96.5775	98.2044	96.4075	94.1569	94.52
	77.2783	76.7659	76.9836	76.9436	77.31	76.9283	77.505	77.5736	98.6417	96.7057	99.4707	97.3121	97.7831	98.2768	96.4453	98.1541	95.769	96.5044	96.5775	98.2044	96.4075	94.1569	94.5239
	77.2839	76.7759	77.0157	76.9518	77.35	76.9413	77.5305	77.5873	98.6422	97.0541	99.577	97.3923	97.9235	98.2768	96.4893	98.2	95.777	96.51	96.6606	98.2287	96.432	94.1623	94.9222
	77.2839	76.7759	77.0157	76.9518	77.35	76.9413	77.5305	77.5873	98.6422	97.0541	99.577	97.3923	97.9235	98.2768	96.6554	98.2	95.777	96.51	96.6606	98.2287	96.432	94.1623	94.9222
	77.2854	76.8218	77.0206	76.9685	77.39	76.9492	77.5327	77.5958	98.7153	97.0961	99.5793	97.4303	97.9615	98.4882	96.6813	98.2011	95.7819	96.5197	96.8508	98.2489	96.5592	94.1749	95.0572
	77.2854	76.8218	77.0206	76.9685	77.39	76.9492	77.5327	77.5958	98.7153	97.0961	99.5793	97.4303	97.9615	98.4882	96.6813	98.2011	95.7819	96.5197	96.8508	98.2489	96.5592	94.1749	95.0572
	77.2881	76.8582	77.0286	77.0052	77.51	76.9535	77.5467	77.6012	99.0335	97.0977	99.9631	97.4935	97.9957	98.4882	96.7052	98.2011	95.8184	96.65	97.1158	98.2703	96.5647	94.2079	95.1257
	77.2881	76.8582	77.0286	77.0052	77.51	76.9535	77.5467	77.6012	99.0335	97.0977	99.9631	97.5473	97.9957	98.4882	96.7057	98.2011	95.8184	96.65	97.1158	98.2703	96.5647	94.2079	95.1257
	77.2888	76.8909	77.0311	77.0193	77.68	76.9589	77.5515	77.634	99.0709	97.1052	100	97.5659	98.0853	98.4882	96.7208	98.3187	98.8871	96.72	97.1387	98.2734	96.6007	94.2422	95.1674
	77.2888	76.8909	77.0311	77.0193	77.68	76.9589	77.5515	77.634	99.0709	97.1052	100	97.5906	98.0853	98.4882	96.7208	98.3187	98.8871	96.72	97.1387	98.2734	96.6007	94.2422	95.1674
	77.2954	76.912	77.034	77.0313	77.79	76.9591	77.5533	77.637	99.1133	97.1591	100	97.5906	98.1608	98.4882	96.8535	98.4885	98.9366	96.73	97.1964	98.3073	96.6562	94.3125	95.4986
	77.2954	76.912	77.034	77.0313	77.79	76.9591	77.5533	77.637	99.1133	97.1606	100	97.6708	98.1608	98.4882	96.9327	98.4885	98.9366	96.73	97.1964	98.3073	96.6562	94.3125	95.4986
	77.3026	76.9182	77.0387	77.0421	77.96	76.9663	77.5582	77.6394	99.1192	97.1612		97.747	98.1613	100	96.9335	98.4956	99.6885	96.75	97.2579	98.8746	96.6925	94.3319	95.5124
	77.3026	76.9182	77.0387	77.0421	77.96	76.9663	77.5582	77.6394	99.1192	97.1802		97.819	98.1613	100	97.0541	98.4956	99.6885	96.75	97.2579	98.8746	96.6925	94.3319	95.5124
	77.3053	76.929	77.0487	77.063	78.05	76.976	77.574	77.6403	99.2592	97.1805		97.8509	98.1819	100	97.0541	98.4956	99.9146	97.9	97.2626	98.9285	96.8765	94.3595	95.6905
	77.3053	76.929	77.0487	77.063	78.05	76.976	77.574	77.6403	99.2592	97.2303		97.8739	98.1819	100	97.0961	98.4956	99.9146	97.9	97.2626	98.9285	96.8765	94.3595	95.6905
	77.3113	76.9618	77.0587	77.0757	78.1	76.9772	77.5796	77.6409	99.2608	97.2305		97.8934	98.2304	100	97.0961	98.6248	100	97.9638	98.261	98.9574	96.9762	94.4239	95.6905
	77.3113	76.9618	77.0587	77.0757	78.1	76.9772	77.5796	77.6409	99.2608	97.2853		97.9222	98.2304	100	97.0977	98.6248	100	97.9638	98.261	98.9574	96.9762	94.4239	95.6905
	77.3115	76.9645	77.0598	77.0811	78.15	76.9786	77.5884	77.641	99.2839	97.2853		97.9272	98.4461	100	97.0977	98.7418	100	98.2	98.2683	98.9581	97.0643	94.4679	95.6917
	77.3115	76.9645	77.0598	77.0811	78.15	76.9786	77.5884	77.641	99.2839	97.3588		97.929	98.4461	100	97.1052	98.7418	100	98.2	98.2683	98.9581	97.0643	94.4679	95.6917
	77.3132	76.9742	77.0637	77.1237	78.21	76.9815	77.5998	77.643	99.2843	97.3588		97.9837	98.5709	100	97.1052	98.8152	100	98.9956	98.3303	98.9609	97.1251	94.543	95.6917
	77.3132	76.9742	77.0637	77.1237	78.21	76.9815	77.5998	77.643	99.2843	97.3951		98.0184	98.5709		97.1591	98.8152		98.9956	98.3303	98.9609	97.1251	94.543	95.6917
	77.3144	76.9749	77.0642	77.1292	78.29	76.9868	77.6219	77.6476	99.9546	97.3955		98.0349	98.5302		97.1606	98.8152		99.0485	98.3463	98.9693	97.1536	94.5688	95.8032
	77.3144	76.9749	77.0642	77.1292	78.29	76.9868	77.6219	77.6476	99.9546	97.4207		98.0349	98.5302		97.1612	98.8152		99.0485	98.3463	98.9693	97.1536	94.5688	95.8032
	77.3205	76.9781	77.0683	77.1311	78.29	76.9994	77.6281	77.667	99.9858	97.4207		98.0881	98.7373		97.2303	98.8659		99.2885	99.2113	98.979	97.1633	94.6871	95.8087
	77.3205	76.9781	77.0683	77.1311	78.29	76.9994	77.6281	77.667	99.9858	97.4278		98.092	98.7373		97.2305	98.8659		99.2885	99.2113	98.979	97.1633	94.6871	95.8087
	77.3234	76.9854	77.0685	77.1378	78.53	77.0078	77.6285	77.6724	100	97.4279		98.106	100		97.2395	98.9242		99.69	99.505	98.9833	97.1743	94.8095	95.819
	77.3234	76.9854	77.0685	77.1378	78.53	77.0078	77.6285	77.6724	100	97.4279		98.106	100		97.2853	98.9242		99.69	99.505	98.9833	97.1743	94.8095	95.819
	77.3251	77.0011	77.0688	77.1399	77.5046	77.008	77.6417	77.6828	100	97.4355		98.1144	100		97.2853	98.9754		99.7474	99.5051	99.0147	97.1775	96.0766	95.819
	77.3251	77.0011	77.0688	77.1399	77.5046	77.008	77.6417	77.6828	100	97.4452		98.1199	100		97.3176	98.9754		99.7474	99.5051	99.0147	97.1775	96.0766	95.819
	77.3296	77.0018	77.0763	77.1406	77.5098	77.0136	77.6423	77.688	100	97.4455		98.1212	100		97.3176	98.9754		99.75	99.5195	99.0154	97.2094	96.4764	95.8583
	77.3296	77.0018	77.0763	77.1406	77.5098	77.0136	77.6423	77.688	100	97.4577		98.1212	100		97.3588	98.9754		99.75	99.5195	99.0154	97.2094	96.4764	95.8583
	77.3305	77.0103	77.0779	77.1417	77.5099	77.0137	77.6424	77.6971		97.4577		98.2442			97.3588	99.3424		99.7911	99.8693	99.0179	97.2535	96.5643	95.9096
	77.3305	77.0103	77.0779	77.1417	77.5099	77.0137	77.6424	77.6971		97.4577		98.2442			97.3951	99.3424		99.7911	99.8693	99.0179	97.2535	96.5643	95.9096
	77.3337	77.0269	77.0784	77.1436	77.5204	77.0184	77.6452	77.7001		97.4577		98.3407			97.3955	99.3461		99.8274	99.9583	99.0269	97.2619	96.6611	95.9403
	77.3337	77.0269	77.0784	77.1436	77.5204	77.0184	77.6452	77.7001		97.471		98.3682			97.4207	99.3461		99.8274	99.9583	99.0269	97.2619	96.6611	95.9403
	77.3339	77.0283	77.0902	77.1467	77.5293	77.0195	77.646	77.7015		97.4712		98.3906			97.4207	100		99.9	99.9722	99.8755	97.291	96.706	95.9403
	77.3339	77.0283	77.0902	77.1467	77.5293	77.0195	77.646	77.7015		97.4927		98.3906			97.4355	100		99.9	99.9722	99.8755	97.291	96.706	95.9403
	77.3342	77.0322	77.0938	77.1468	77.5483	77.0202	77.6489	77.7027		97.6056		98.4096			97.4452	100		100	100	99.887	97.3959	96.7293	95.9425
	77.3342	77.0322	77.0938	77.1468	77.5483	77.0202	77.6489	77.7027		97.6056		98.4131			97.4455	100		100	100	99.887	97.3959	96.7293	95.9425
	77.34	77.0379	77.0942	77.149	77.5555	77.0256	77.6529	77.7047		97.6733		98.4131			97.4577	100		100	100	99.8954	97.4991	96.9109	95.9425
	77.34	77.0379	77.0942	77.149	77.5555	77.0256	77.6529	77.7047		97.7538		98.4276			97.4577	100		100	100	99.8954	97.4991	96.9109	95.9425
	77.3419	77.0457	77.0948	77.1558	77.5603	77.0257	77.6535	77.7104		97.7551		98.7154			97.4577	100		100	100	99.8961	97.577	96.9462	96.0263
	77.3419	77.0457	77.0948	77.1558	77.5603	77.0257	77.6535	77.7104		97.7753		98.7805			97.4577	100		100	100	99.8961	97.577	96.9462	96.0263
	77.3428	77.049	77.0961	77.1586	77.571	77.0309	77.6541	77.7127		98.0538		98.8012			97.471	100		100	100	99.8965	97.6517	96.9721	96.1142
	77.3428	77.049	77.0961	77.1586	77.571	77.0309	77.6541	77.7127		98.2844		98.8104			97.4712					99.8965	97.6517	96.9721	96.1142
	77.3459	77.0559	77.0966	77.167	77.5741	77.0408	77.6546	77.7129		99.9372		98.8991			99.9372					99.8975	97.6577	96.9807	96.1667
	77.3459	77.0559	77.0966	77.167	77.5741	77.0408	77.6546	77.7129		99.9955		98.983			99.9955					99.8975	97.6577	96.9807	96.1947
	77.3497	77.0576	77.0979	77.1671	77.591	77.0476	77.6645	77.7158		99.9998		99.6671			99.9998					99.9212	97.6799	96.9889	96.203
	77.3497	77.0576	77.0979	77.1671	77.591	77.0476	77.6645	77.7158		100		99.7991			100					99.9212	97.6799	96.9889	96.2555
	77.3508	77.0596	77.1005	77.1685	77.6024	77.0484	77.6676	77.7167		100		100			100					99.93	97.69	97.1871	96.2555
	77.3508	77.0596	77.1005	77.1685	77.6024	77.0484	77.6676	77.7167		100		100			100					99.93	97.69	97.1871	96.2728
	77.351	77.0622	77.1054	77.1687	77.6041	77.0492	77.6701	77.7173		100		100			100					99.9319	97.7309	97.753	96.2728
	77.351	77.0622	77.1054	77.1687	77.6041	77.0492	77.6701	77.7173		100		100			100					99.9319	97.7309	97.753	96.2733
	77.3522	77.0735	77.1081	77.1693	77.6096	77.0562	77.6708	77.7185		100		100			100					99.9331	97.8187	97.8016	96.2733
	77.3522	77.0735	77.1081	77.1693	77.6096	77.0562	77.6708	77.7185		100		100			100					99.9331	97.8187	97.8016	96.2733
	77.3533	77.0761	77.1142	77.1724	77.6142	77.0567	77.6722	77.7202		100		100			100					99.9374	98.0261	97.8415	96.2733
	77.3533	77.0761	77.1142	77.1724	77.6142	77.0567	77.6722	77.7202		100		100			100					99.9374	98.0261	97.8415	96.2897
	77.3558	77.0779	77.1157	77.1835	77.616	77.0605	77.6747	77.7219		100		100			100					99.9402	98.0504	97.8948	96.2897
	77.3558	77.0779	77.1157	77.1835	77.616	77.0605	77.6747	77.7219		100		100			100					99.9402	98.0504	97.8948	96.302
	77.3563	77.0796	77.117	77.1871	77.6176	77.0608	77.6756	77.724												99.9482	98.2016	98.0891	96.302
	77.3563	77.0796	77.117	77.1871	77.6176	77.0608	77.6756	77.724												99.9482	98.2016	98.0891	96.3286
	77.3568	77.0891	77.1176	77.1918	77.6197	77.0609	77.6805	77.7244												99.9542	98.3679	98.1424	96.3286
	77.3568	77.0891	77.1176	77.1918	77.6197	77.0609	77.6805	77.7244												99.9542	98.3679	98.1424	96.3781
	77.3607	77.0914	77.1183	77.1933	77.6224	77.0676	77.6824	77.7245												99.9602	99.21	98.2157	96.3781
	77.3607	77.0914	77.1183	77.1933	77.6224	77.0676	77.6824	77.7245												99.9602	99.21	98.2157	96.3818
	77.3609	77.0922	77.1268	77.1968	77.6224	77.0737	77.688	77.7297												99.9636	99.3552	98.2229	96.3818
	77.3609	77.0922	77.1268	77.1968	77.6224	77.0737	77.688	77.7297												99.9636	99.3552	98.2229	96.43
	77.3632	77.0956	77.1313	77.2033	77.6236	77.0738	77.6908	77.73												100	99.4365	98.2685	96.6
	77.3632	77.0956	77.1313	77.2033	77.6236	77.0738	77.6908	77.73												100	99.4365	98.2685	96.6339
	77.3724	77.1073	77.1332	77.2066	77.6236	77.0816	77.6918	77.7348												100	99.4806	98.2722	96.6339
	77.3724	77.1073	77.1332	77.2066	77.6236	77.0816	77.6918	77.7348												100	99.4806	98.2722	96.6372
	77.3728	77.1114	77.1356	77.2071	77.6284	77.0833	77.6926	77.7352												100	99.5694	98.4013	96.6372
	77.3728	77.1114	77.1356	77.2071	77.6284	77.0833	77.6926	77.7352												100	99.5694	98.4013	96.6468
	77.3754	77.1172	77.1361	77.2097	77.6314	77.0894	77.6926	77.7363												100	99.819	98.4047	96.6468
	77.3754	77.1172	77.1361	77.2097	77.6314	77.0894	77.6926	77.7363												100	99.819	98.4047	96.6485
	77.3755	77.1176	77.1407	77.212	77.6353	77.092	77.6933	77.7426												100	99.822	99.421	96.6485
	77.3755	77.1176	77.1407	77.212	77.6353	77.092	77.6933	77.7426													99.822	99.421	96.6549
	77.3783	77.1246	77.1423	77.2181	77.6554	77.0946	77.6951	77.7463													99.8322	99.4298	96.6549
	77.3783	77.1246	77.1423	77.2181	77.6554	77.0946	77.6951	77.7463													99.8322	99.4298	96.6759
	77.3801	77.1265	77.1442	77.2202	77.6577	77.1027	77.7033	77.7471													99.8356	99.4468	96.6759
	77.3801	77.1265	77.1442	77.2202	77.6577	77.1027	77.7033	77.7471													99.8356	99.4468	96.7
	77.3804	77.1265	77.1446	77.2209	77.6577	77.105	77.7064	77.7486													99.9515	99.4631	96.7042
	77.3804	77.1265	77.1446	77.2209	77.6577	77.105	77.7064	77.7486													99.9515	99.4631	96.7042
	77.3813	77.1268	77.147	77.2219	77.6618	77.1053	77.7073	77.7502													99.9533	99.4746	96.79
	77.3813	77.1268	77.147	77.2219	77.6618	77.1053	77.7073	77.7502													99.9533	99.4746	96.79
	77.3818	77.1273	77.1501	77.2221	77.6622	77.1127	77.7096	77.7529													100	99.5166	96.9576
	77.3818	77.1273	77.1501	77.2221	77.6622	77.1127	77.7096	77.7529													100	99.5166	96.9576
	77.3865	77.1349	77.1502	77.2238	77.6626	77.1131	77.7112	77.7548													100	99.5659	96.9939
	77.3865	77.1349	77.1502	77.2238	77.6626	77.1131	77.7112	77.7548													100	99.5659	96.9939
	77.3876	77.1352	77.1509	77.2251	77.6675	77.1189	77.7115	77.7561													100	99.6605	97.1089
	77.3876	77.1352	77.1509	77.2251	77.6675	77.1189	77.7115	77.7561													100	99.6605	97.11
	77.3881	77.1395	77.151	77.2286	77.6709	77.125	77.7122	77.7566													100	99.8024	97.233
	77.3881	77.1395	77.151	77.2286	77.6709	77.125	77.7122	77.7566													100	99.8024	97.233
	77.3885	77.1436	77.1513	77.2318	77.6763	77.128	77.7129	77.7572													100	99.8641	97.4821
	77.3885	77.1436	77.1513	77.2318	77.6763	77.128	77.7129	77.7572													100	99.8641	97.4821
	77.389	77.1479	77.1574	77.2376	77.6781	77.1334	77.7156	77.7572														99.8853	97.4821
	77.389	77.1479	77.1574	77.2376	77.6781	77.1334	77.7156	77.7572														99.8853	97.4821
	77.3904	77.1496	77.1584	77.251	77.6815	77.1339	77.7199	77.7599														99.8929	97.5955
	77.3904	77.1496	77.1584	77.251	77.6815	77.1339	77.7199	77.7599														99.8929	97.5955
	77.3906	77.1499	77.1611	77.2526	77.6843	77.1386	77.7211	77.7627														99.8997	97.9425
	77.3906	77.1499	77.1611	77.2526	77.6843	77.1386	77.7211	77.7627														99.8997	97.9425
	77.3908	77.1519	77.1612	77.2543	77.6847	77.1415	77.7214	77.7639														99.913	98.0445
	77.3908	77.1519	77.1612	77.2543	77.6847	77.1415	77.7214	77.7639														99.913	98.0445
	77.3912	77.152	77.1659	77.2555	77.6851	77.146	77.7241	77.7657														99.9712	98.0622
	77.3912	77.152	77.1659	77.2555	77.6851	77.146	77.7241	77.7657														99.9712	98.0622
	77.392	77.1531	77.1663	77.2606	77.6973	77.148	77.7246	77.7674														100	98.0622
	77.392	77.1531	77.1663	77.2606	77.6973	77.148	77.7246	77.7674														100	98.0622
	77.392	77.1551	77.1669	77.2618	77.7005	77.1521	77.7266	77.772														100	98.0692
	77.392	77.1551	77.1669	77.2618	77.7005	77.1521	77.7266	77.772														100	98.0692
	77.3968	77.1551	77.1694	77.2662	77.7099	77.1603	77.7327	77.7722														100	98.3261
	77.3968	77.1551	77.1694	77.2662	77.7099	77.1603	77.7327	77.7722														100	98.3261
	77.3978	77.1615	77.1696	77.2667	77.7115	77.163	77.7341	77.7723														100	98.3478
	77.3978	77.1615	77.1696	77.2667	77.7115	77.163	77.7341	77.7723														100	98.3478
	77.398	77.1634	77.1712	77.2687	77.7168	77.1635	77.7382	77.7733														100	98.3578
	77.398	77.1634	77.1712	77.2687	77.7168	77.1635	77.7382	77.7733														100	98.3578
	77.4003	77.1678	77.1768	77.2702	77.7223	77.1669	77.7394	77.7734														100	98.3933
	77.4003	77.1678	77.1768	77.2702	77.7223	77.1669	77.7394	77.7734															98.3933
	77.4009	77.1681	77.1803	77.2709	77.7251	77.1696	77.7397	77.7764															98.4087
	77.4009	77.1681	77.1803	77.2709	77.7251	77.1696	77.7397	77.7764															98.4087
	77.4013	77.1711	77.1842	77.2713	77.7253	77.1697	77.7402	77.7864															98.4087
	77.4013	77.1711	77.1842	77.2713	77.7253	77.1697	77.7402	77.7864															98.4087
	77.4032	77.1719	77.1846	77.2736	77.7253	77.1724	77.7427	77.7872															98.4671
	77.4032	77.1719	77.1846	77.2736	77.7253	77.1724	77.7427	77.7872															98.4671
	77.4048	77.1801	77.1867	77.2753	77.7277	77.1732	77.7459	77.7902															98.5645
	77.4048	77.1801	77.1867	77.2753	77.7277	77.1732	77.7459	77.7902															98.5645
	77.4066	77.1822	77.1875	77.2767	77.7288	77.1767	77.7518	77.7915															98.5645
	77.4066	77.1822	77.1875	77.2767	77.7288	77.1767	77.7518	77.7915															98.5645
	77.4083	77.1844	77.1915	77.2797	77.732	77.178	77.7529	77.7949															98.6596
	77.4083	77.1844	77.1915	77.2797	77.732	77.178	77.7529	77.7949															98.6596
	77.4084	77.1864	77.1919	77.2817	77.7442	77.1781	77.7573	77.7956															99
	77.4084	77.1864	77.1919	77.2817	77.7442	77.1781	77.7573	77.7956															99.0032
	77.4094	77.1892	77.1986	77.2842	77.7448	77.1855	77.7576	77.7956															99.07
	77.4094	77.1892	77.1986	77.2842	77.7448	77.1855	77.7576	77.7956															99.0706
	77.4108	77.1927	77.2001	77.2867	77.747	77.1918	77.763	77.7999															99.1131
	77.4108	77.1927	77.2001	77.2867	77.747	77.1918	77.763	77.7999															99.1131
	77.4116	77.1936	77.2026	77.2951	77.7554	77.1975	77.7666	77.8005															99.1211
	77.4116	77.1936	77.2026	77.2951	77.7554	77.1975	77.7666	77.8005															99.1211
	77.4118	77.1965	77.2035	77.2955	77.7572	77.1977	77.7673	77.801															99.1417
	77.4118	77.1965	77.2035	77.2955	77.7572	77.1977	77.7673	77.801															99.1417
	77.4119	77.1977	77.2052	77.2998	77.7656	77.1988	77.7721	77.8029															99.2048
	77.4119	77.1977	77.2052	77.2998	77.7656	77.1988	77.7721	77.8029															99.2048
	77.4128	77.1983	77.2057	77.3083	77.7673	77.2031	77.7726	77.8052															99.247
	77.4128	77.1983	77.2057	77.3083	77.7673	77.2031	77.7726	77.8052															99.247
	77.4146	77.2032	77.207	77.3132	77.7673	77.2039	77.7729	77.8095															99.2503
	77.4146	77.2032	77.207	77.3132	77.7673	77.2039	77.7729	77.8095															99.2503
	77.4161	77.2127	77.2078	77.3158	77.7696	77.2039	77.7733	77.8112															99.2761
	77.4161	77.2127	77.2078	77.3158	77.7696	77.2039	77.7733	77.8112															99.2761
	77.4178	77.2128	77.2116	77.3167	77.771	77.2043	77.7783	77.8116															99.2784
	77.4178	77.2128	77.2116	77.3167	77.771	77.2043	77.7783	77.8116															99.2784
	77.4224	77.2226	77.2131	77.318	77.771	77.209	77.7811	77.8119															99.439
	77.4224	77.2226	77.2131	77.318	77.771	77.209	77.7811	77.8119															99.44
	77.4225	77.2243	77.2133	77.3196	77.7723	77.2102	77.7816	77.8169															99.4898
	77.4225	77.2243	77.2133	77.3196	77.7723	77.2102	77.7816	77.8169															99.49
	77.4265	77.2251	77.2167	77.3221	77.7738	77.2194	77.7821	77.8177															99.517
	77.4265	77.2251	77.2167	77.3221	77.7738	77.2194	77.7821	77.8177															99.52
	77.4268	77.2284	77.2169	77.3237	77.7758	77.2226	77.7823	77.8203															99.52
	77.4268	77.2284	77.2169	77.3237	77.7758	77.2226	77.7823	77.8203															99.524
	77.4293	77.23	77.2232	77.3315	77.7765	77.2238	77.7868	77.8326															99.5332
	77.4293	77.23	77.2232	77.3315	77.7765	77.2238	77.7868	77.8326															99.5332
	77.43	77.2309	77.2249	77.3329	77.7789	77.2239	77.7871	77.8327															99.7102
	77.43	77.2309	77.2249	77.3329	77.7789	77.2239	77.7871	77.8327															99.7102
	77.432	77.2353	77.2256	77.3346	77.7843	77.2241	77.7924	77.8331															99.7434
	77.432	77.2353	77.2256	77.3346	77.7843	77.2241	77.7924	77.8331															99.7434
	77.4349	77.2377	77.2298	77.3351	77.7851	77.2312	77.7963	77.8347															99.8388
	77.4349	77.2377	77.2298	77.3351	77.7851	77.2312	77.7963	77.8347															99.8388
	77.4361	77.2424	77.2331	77.3355	77.7856	77.2334	77.8066	77.8372															99.8526
	77.4361	77.2424	77.2331	77.3355	77.7856	77.2334	77.8066	77.8372															99.8526
	77.4392	77.249	77.2333	77.3384	77.7887	77.2377	77.8097	77.8391															99.8531
	77.4392	77.249	77.2333	77.3384	77.7887	77.2377	77.8097	77.8391															99.8531
	77.4398	77.2606	77.2351	77.3385	77.7904	77.2415	77.8104	77.8399															99.8557
	77.4398	77.2606	77.2351	77.3385	77.7904	77.2415	77.8104	77.8399															99.8557
	77.4407	77.262	77.2365	77.339	77.7904	77.2438	77.8122	77.8485															99.8557
	77.4407	77.262	77.2365	77.339	77.7904	77.2438	77.8122	77.8485															99.8557
	77.444	77.2708	77.2381	77.3435	77.8022	77.2458	77.8124	77.85															99.9437
	77.444	77.2708	77.2381	77.3435	77.8022	77.2458	77.8124	77.85															99.9437
	77.4445	77.2734	77.2398	77.3439	77.8064	77.2545	77.8153	77.8513															100
	77.4445	77.2734	77.2398	77.3439	77.8064	77.2545	77.8153	77.8513															100
	77.4459	77.2801	77.2524	77.3449	77.8096	77.2618	77.8176	77.8535															100
	77.4459	77.2801	77.2524	77.3449	77.8096	77.2618	77.8176	77.8535															100
	77.4478	77.2861	77.2583	77.3453	77.8125	77.2632	77.8207	77.8548															100
	77.4478	77.2861	77.2583	77.3453	77.8125	77.2632	77.8207	77.8548															100
	77.4486	77.2867	77.2584	77.3455	77.8167	77.2664	77.8235	77.8617															100
	77.4486	77.2867	77.2584	77.3455	77.8167	77.2664	77.8235	77.8617															100
	77.4496	77.2881	77.2717	77.3541	77.82	77.2691	77.8243	77.8625															100
	77.4496	77.2881	77.2717	77.3541	77.82	77.2691	77.8243	77.8625															100
	77.4534	77.3027	77.2763	77.3564	77.823	77.2703	77.825	77.8649															100
	77.4534	77.3027	77.2763	77.3564	77.823	77.2703	77.825	77.8649															100
	77.4539	77.3142	77.2777	77.3589	77.8243	77.2709	77.8255	77.8675															100
	77.4539	77.3142	77.2777	77.3589	77.8243	77.2709	77.8255	77.8675															100
	77.4568	77.3166	77.2933	77.3644	77.8305	77.2743	77.8261	77.8694															100
	77.4568	77.3166	77.2933	77.3644	77.8305	77.2743	77.8261	77.8694															100
	77.4595	77.3269	77.2969	77.3658	77.8326	77.2782	77.8268	77.8698
	77.4595	77.3269	77.2969	77.3658	77.8326	77.2782	77.8268	77.8698
	77.4602	77.3311	77.3046	77.3678	77.8366	77.2797	77.8274	77.8728
	77.4602	77.3311	77.3046	77.3678	77.8366	77.2797	77.8274	77.8728
	77.4607	77.3332	77.3104	77.3686	77.8373	77.2814	77.8291	77.8747
	77.4607	77.3332	77.3104	77.3686	77.8373	77.2814	77.8291	77.8747
	77.4616	77.3339	77.3123	77.3702	77.8423	77.2832	77.8308	77.8769
	77.4616	77.3339	77.3123	77.3702	77.8423	77.2832	77.8308	77.8769
	77.4636	77.3376	77.3184	77.3718	77.8427	77.2835	77.838	77.8784
	77.4636	77.3376	77.3184	77.3718	77.8427	77.2835	77.838	77.8784
	77.4639	77.3607	77.3267	77.372	77.8433	77.2865	77.8385	77.8799
	77.4639	77.3607	77.3267	77.372	77.8433	77.2865	77.8385	77.8799
	77.4652	77.368	77.327	77.3746	77.8433	77.2902	77.8389	77.8827
	77.4652	77.368	77.327	77.3746	77.8433	77.2902	77.8389	77.8827
	77.4653	77.3691	77.3276	77.3772	77.8471	77.294	77.8413	77.8838
	77.4653	77.3691	77.3276	77.3772	77.8471	77.294	77.8413	77.8838
	77.4656	77.3707	77.3281	77.384	77.8488	77.2961	77.8454	77.8851
	77.4656	77.3707	77.3281	77.384	77.8488	77.2961	77.8454	77.8851
	77.4687	77.3857	77.329	77.384	77.8496	77.303	77.8461	77.8863
	77.4687	77.3857	77.329	77.384	77.8496	77.303	77.8461	77.8863
	77.4698	77.3986	77.3361	77.3907	77.8498	77.3039	77.8521	77.8868
	77.4698	77.3986	77.3361	77.3907	77.8498	77.3039	77.8521	77.8868
	77.4698	77.4329	77.3402	77.3946	77.8511	77.3072	77.8524	77.8888
	77.4698	77.4329	77.3402	77.3946	77.8511	77.3072	77.8524	77.8888
	77.4699	77.4348	77.3414	77.4016	77.8521	77.3094	77.855	77.8961
	77.4699	77.4348	77.3414	77.4016	77.8521	77.3094	77.855	77.8961
	77.4715	77.4491	77.3447	77.4023	77.861	77.3095	77.8563	77.8979
	77.4715	77.4491	77.3447	77.4023	77.861	77.3095	77.8563	77.8979
	77.4722	77.4537	77.3474	77.4054	77.8684	77.3236	77.8566	77.8984
	77.4722	77.4537	77.3474	77.4054	77.8684	77.3236	77.8566	77.8984
	77.4723	77.4546	77.3513	77.4056	77.8706	77.3254	77.8626	77.8988
	77.4723	77.4546	77.3513	77.4056	77.8706	77.3254	77.8626	77.8988
	77.4751	77.4613	77.3523	77.406	77.875	77.3257	77.8627	77.9005
	77.4751	77.4613	77.3523	77.406	77.875	77.3257	77.8627	77.9005
	77.4752	77.4684	77.3556	77.4063	77.875	77.3259	77.8636	77.9021
	77.4752	77.4684	77.3556	77.4063	77.875	77.3259	77.8636	77.9021
	77.4754	77.4729	77.3575	77.4088	77.8762	77.3325	77.8644	77.9026
	77.4754	77.4729	77.3575	77.4088	77.8762	77.3325	77.8644	77.9026
	77.4763	77.4745	77.3587	77.4141	77.8781	77.3333	77.8675	77.9048
	77.4763	77.4745	77.3587	77.4141	77.8781	77.3333	77.8675	77.9048
	77.4799	77.4877	77.3626	77.4147	77.8807	77.3337	77.877	77.909
	77.4799	77.4877	77.3626	77.4147	77.8807	77.3337	77.877	77.909
	77.482	77.4958	77.3689	77.4161	77.8843	77.3343	77.8822	77.9184
	77.482	77.4958	77.3689	77.4161	77.8843	77.3343	77.8822	77.9184
	77.4834	77.5011	77.3712	77.418	77.8849	77.3375	77.8896	77.9211
	77.4834	77.5011	77.3712	77.418	77.8849	77.3375	77.8896	77.9211
	77.4847	77.5027	77.3727	77.4196	77.8863	77.3458	77.8903	77.9224
	77.4847	77.5027	77.3727	77.4196	77.8863	77.3458	77.8903	77.9224
	77.4854	77.5236	77.3817	77.4226	77.8928	77.3524	77.8914	77.9238
	77.4854	77.5236	77.3817	77.4226	77.8928	77.3524	77.8914	77.9238
	77.4877	77.5241	77.3849	77.4273	77.8938	77.3555	77.8946	77.9282
	77.4877	77.5241	77.3849	77.4273	77.8938	77.3555	77.8946	77.9282
	77.4885	77.5243	77.3849	77.4326	77.8957	77.3583	77.8952	77.9284
	77.4885	77.5243	77.3849	77.4326	77.8957	77.3583	77.8952	77.9284
	77.4888	77.5427	77.3861	77.436	77.8958	77.359	77.8959	77.93
	77.4888	77.5427	77.3861	77.436	77.8958	77.359	77.8959	77.93
	77.489	77.5494	77.3865	77.4442	77.8975	77.3618	77.8964	77.9312
	77.489	77.5494	77.3865	77.4442	77.8975	77.3618	77.8964	77.9312
	77.4911	77.5546	77.3879	77.4442	77.8978	77.3626	77.8965	77.9315
	77.4911	77.5546	77.3879	77.4442	77.8978	77.3626	77.8965	77.9315
	77.4925	77.564	77.3913	77.4515	77.9071	77.3627	77.8979	77.933
	77.4925	77.564	77.3913	77.4515	77.9071	77.3627	77.8979	77.933
	77.495	77.5644	77.3925	77.4515	77.9135	77.3658	77.8986	77.9343
	77.495	77.5644	77.3925	77.4515	77.9135	77.3658	77.8986	77.9343
	77.5023	77.5656	77.3931	77.4558	77.9238	77.3667	77.9021	77.9387
	77.5023	77.5656	77.3931	77.4558	77.9238	77.3667	77.9021	77.9387
	77.5035	77.5713	77.398	77.4607	77.9238	77.3794	77.9034	77.9419
	77.5035	77.5713	77.398	77.4607	77.9238	77.3794	77.9034	77.9419
	77.5039	77.5729	77.3996	77.4629	77.9282	77.3795	77.9146	77.9426
	77.5039	77.5729	77.3996	77.4629	77.9282	77.3795	77.9146	77.9426
	77.5075	77.5747	77.4018	77.4658	77.929	77.3814	77.9154	77.9431
	77.5075	77.5747	77.4018	77.4658	77.929	77.3814	77.9154	77.9431
	77.5078	77.5778	77.4097	77.4671	77.9354	77.3832	77.9178	77.9505
	77.5078	77.5778	77.4097	77.4671	77.9354	77.3832	77.9178	77.9505
	77.5083	77.5822	77.4167	77.4684	77.9409	77.3842	77.9204	77.9575
	77.5083	77.5822	77.4167	77.4684	77.9409	77.3842	77.9204	77.9575
	77.5089	77.5946	77.4176	77.4689	77.9447	77.396	77.9206	77.9621
	77.5089	77.5946	77.4176	77.4689	77.9447	77.396	77.9206	77.9621
	77.5101	77.5992	77.4192	77.4912	77.9461	77.3993	77.93	77.9625
	77.5101	77.5992	77.4192	77.4912	77.9461	77.3993	77.93	77.9625
	77.5138	77.6084	77.42	77.4924	77.951	77.4055	77.9307	77.9729
	77.5138	77.6084	77.42	77.4924	77.951	77.4055	77.9307	77.9729
	77.5171	77.6118	77.4229	77.5006	77.9593	77.4154	77.9318	77.9733
	77.5171	77.6118	77.4229	77.5006	77.9593	77.4154	77.9318	77.9733
	77.5172	77.613	77.4251	77.5017	77.9596	77.4195	77.9405	77.9824
	77.5172	77.613	77.4251	77.5017	77.9596	77.4195	77.9405	77.9824
	77.519	77.6251	77.4322	77.5029	77.9623	77.4242	77.9459	77.9835
	77.519	77.6251	77.4322	77.5029	77.9623	77.4242	77.9459	77.9835
	77.5192	77.6389	77.4336	77.5066	77.9623	77.4253	77.9496	77.9902
	77.5192	77.6389	77.4336	77.5066	77.9623	77.4253	77.9496	77.9902
	77.5227	77.6428	77.4361	77.5075	77.9696	77.4275	77.9502	77.9905
	77.5227	77.6428	77.4361	77.5075	77.9696	77.4275	77.9502	77.9905
	77.5233	77.66	77.4371	77.5076	77.9706	77.4297	77.9503	77.992
	77.5233	77.66	77.4371	77.5076	77.9706	77.4297	77.9503	77.992
	77.525	77.667	77.4379	77.5179	77.9755	77.4303	77.9585	77.997
	77.525	77.667	77.4379	77.5179	77.9755	77.4303	77.9585	77.997
	77.5266	77.6688	77.4423	77.5186	77.9764	77.4326	77.9599	77.9989
	77.5266	77.6688	77.4423	77.5186	77.9764	77.4326	77.9599	77.9989
	77.5282	77.6731	77.4439	77.5278	77.9806	77.4328	77.9655	78.0045
	77.5282	77.6731	77.4439	77.5278	77.9806	77.4328	77.9655	78.0045
	77.5292	77.6751	77.4553	77.538	77.9919	77.4467	77.9656	78.0058
	77.5292	77.6751	77.4553	77.538	77.9919	77.4467	77.9656	78.0058
	77.5305	77.6763	77.4578	77.5424	77.995	77.447	77.9699	78.0098
	77.5305	77.6763	77.4578	77.5424	77.995	77.447	77.9699	78.0098
	77.5342	77.6793	77.459	77.5427	77.9956	77.4515	77.984	78.0106
	77.5342	77.6793	77.459	77.5427	77.9956	77.4515	77.984	78.0106
	77.5418	77.6823	77.4604	77.547	78.0074	77.4647	77.9941	78.0129
	77.5418	77.6823	77.4604	77.547	78.0074	77.4647	77.9941	78.0129
	77.5433	77.6823	77.4734	77.549	78.0074	77.4713	77.998	78.013
	77.5433	77.6823	77.4734	77.549	78.0074	77.4713	77.998	78.013
	77.5536	77.687	77.487	77.55	78.0376	77.4874	78.0007	78.0173
	77.5536	77.687	77.487	77.55	78.0376	77.4874	78.0007	78.0173
	77.5569	77.6879	77.4957	77.5541	78.043	77.4887	78.0115	78.0197
	77.5569	77.6879	77.4957	77.5541	78.043	77.4887	78.0115	78.0197
	77.5683	77.7123	77.4988	77.5795	78.043	77.4904	78.0127	78.0346
	77.5683	77.7123	77.4988	77.5795	78.043	77.4904	78.0127	78.0346
	77.5687	77.7156	77.5057	77.5998	78.0436	77.4998	78.0223	78.0459
	77.5687	77.7156	77.5057	77.5998	78.0436	77.4998	78.0223	78.0459
	77.5716	77.7163	77.515	77.6046	78.0938	77.5509	78.0255	78.0595
	77.5716	77.7163	77.515	77.6046	78.0938	77.5509	78.0255	78.0595
	77.5748	77.7463	77.5466	77.6101	78.1095	77.5539	78.0297	78.0694
	77.5748	77.7463	77.5466	77.6101	78.1095	77.5539	78.0297	78.0694
	77.5758	77.7564	77.5763	77.6123	78.1126	77.6207	78.0733	78.1023
	77.5758	77.7564	77.5763	77.6123	78.1126	77.6207	78.0733	78.1023
	77.5763	77.7573	77.5985	77.622	78.129	77.6439	78.1018	78.1097
	77.5763	77.7573	77.5985	77.622	78.129	77.6439	78.1018	78.1097
	77.6024	77.8504	77.6142	77.687	78.1661	77.7061	78.1091	78.2092
	77.6024	77.8504	77.6142	77.687	78.1661	77.7061	78.1091	78.2092
	92.0496	90.7413	90.8351	91.2969	81.5026	91.1526	90.861	91.0449
	92.0496	90.7413	90.8351	91.2969	81.5026	91.1526	90.861	91.0449
	92.0667	91.0926	90.9759	91.3963	81.5026	91.2161	90.96	91.0982
	92.0667	91.0926	90.9759	91.3963	81.5026	91.2161	90.96	91.0982
	92.1113	91.1062	90.9992	91.5392	81.5085	91.2332	90.968	91.099
	92.1113	91.1062	90.9992	91.5392	81.5085	91.2332	90.968	91.099
	92.113	91.1144	91.0528	91.6138	81.5196	91.234	90.9875	91.1382
	92.113	91.1144	91.0528	91.6138	81.5196	91.234	90.9875	91.1382
	92.1217	91.1665	91.0657	91.6492	81.5206	91.2528	90.9939	91.1432
	92.1217	91.1665	91.0657	91.6492	81.5206	91.2528	90.9939	91.1432
	92.1229	91.2432	91.0778	91.6614	81.5296	91.2687	91.0368	91.1481
	92.1229	91.2432	91.0778	91.6614	81.5296	91.2687	91.0368	91.1481
	92.1444	91.3187	91.0784	91.6975	81.541	91.2724	91.0388	91.1595
	92.1444	91.3187	91.0784	91.6975	81.541	91.2724	91.0388	91.1595
	92.1481	91.389	91.088	91.7133	81.542	91.278	91.0637	91.1803
	92.1481	91.389	91.088	91.7133	81.542	91.278	91.0637	91.1803
	92.1483	91.391	91.1012	91.7244	81.544	91.2888	91.0771	91.1928
	92.1483	91.391	91.1012	91.7244	81.544	91.2888	91.0771	91.1928
	92.1659	91.4039	91.1153	91.7399	81.5484	91.3236	91.1253	91.2161
	92.1659	91.4039	91.1153	91.7399	81.5484	91.3236	91.1253	91.2161
	92.1685	91.4975	91.1221	91.7485	81.5539	91.336	91.1261	91.254
	92.1685	91.4975	91.1221	91.7485	81.5539	91.336	91.1261	91.254
	92.1686	91.5422	91.1234	91.7858	81.5544	91.3523	91.1375	91.2857
	92.1686	91.5422	91.1234	91.7858	81.5544	91.3523	91.1375	91.2857
	92.1745	91.5641	91.125	91.8341	81.5555	91.3594	91.1535	91.2993
	92.1745	91.5641	91.125	91.8341	81.5555	91.3594	91.1535	91.2993
	92.1839	91.5705	91.129	91.8814	81.5751	91.3625	91.1594	91.3034
	92.1839	91.5705	91.129	91.8814	81.5751	91.3625	91.1594	91.3034
	92.2025	91.6042	91.143	91.8894	81.594	91.3628	91.165	91.3154
	92.2025	91.6042	91.143	91.8894	81.594	91.3628	91.165	91.3154
	92.2043	91.6228	91.1909	91.8928	81.596	91.3899	91.1733	91.3407
	92.2043	91.6228	91.1909	91.8928	81.596	91.3899	91.1733	91.3407
	92.2074	91.6373	91.2165	91.9107	81.6008	91.3949	91.1795	91.3427
	92.2074	91.6373	91.2165	91.9107	81.6008	91.3949	91.1795	91.3427
	92.2093	91.6518	91.2264	91.9151	81.6115	91.3955	91.1811	91.3487
	92.2093	91.6518	91.2264	91.9151	81.6115	91.3955	91.1811	91.3487
	92.2242	91.716	91.2768	91.9482	81.6271	91.4087	91.2052	91.3698
	92.2242	91.716	91.2768	91.9482	81.6271	91.4087	91.2052	91.3698
	92.2345	91.7232	91.2918	91.9658	81.6297	91.4171	91.219	91.4114
	92.2345	91.7232	91.2918	91.9658	81.6297	91.4171	91.219	91.4114
	92.2387	91.7338	91.2926	91.976	81.652	91.4183	91.2291	91.4423
	92.2387	91.7338	91.2926	91.976	81.652	91.4183	91.2291	91.4423
	92.2463	91.7361	91.3177	91.978	81.7376	91.4482	91.2336	91.4487
	92.2463	91.7361	91.3177	91.978	81.7376	91.4482	91.2336	91.4487
	92.2543	91.7596	91.3324	91.9783	92.8022	91.4592	91.2482	91.4547
	92.2543	91.7596	91.3324	91.9783	92.8022	91.4592	91.2482	91.4547
	92.2642	91.7906	91.3361	91.9897	92.8532	91.4622	91.3164	91.4671
	92.2642	91.7906	91.3361	91.9897	92.8532	91.4622	91.3164	91.4671
	92.3371	91.7989	91.3565	92.0025	92.9696	91.474	91.4051	91.4673
	92.3371	91.7989	91.3565	92.0025	92.9696	91.474	91.4051	91.4673
	92.3395	91.821	91.3574	92.0076	93.012	91.4936	91.4243	91.4756
	92.3395	91.821	91.3574	92.0076	93.012	91.4936	91.4243	91.4756
	92.3474	91.8212	91.3648	92.0094	93.1074	91.495	91.4275	91.4833
	92.3474	91.8212	91.3648	92.0094	93.1074	91.495	91.4275	91.4833
	92.355	91.8225	91.3786	92.0101	93.1202	91.5062	91.4535	91.4973
	92.355	91.8225	91.3786	92.0101	93.1202	91.5062	91.4535	91.4973
	92.3609	91.8382	91.4085	92.0121	93.1207	91.5097	91.4575	91.4995
	92.3609	91.8382	91.4085	92.0121	93.1207	91.5097	91.4575	91.4995
	92.3639	91.8564	91.4094	92.0139	93.2538	91.5207	91.4817	91.5151
	92.3639	91.8564	91.4094	92.0139	93.2538	91.5207	91.4817	91.5151
	92.3796	91.8575	91.4119	92.0237	93.3423	91.5306	91.5111	91.5306
	92.3796	91.8575	91.4119	92.0237	93.3423	91.5306	91.5111	91.5306
	92.3897	91.8601	91.4194	92.0305	93.3846	91.5374	91.5114	91.536
	92.3897	91.8601	91.4194	92.0305	93.3846	91.5374	91.5114	91.536
	92.4004	91.9063	91.4268	92.0431	93.4125	91.5398	91.5124	91.5408
	92.4004	91.9063	91.4268	92.0431	93.4125	91.5398	91.5124	91.5408
	92.4105	91.9132	91.4348	92.0525	93.4979	91.5455	91.5136	91.5513
	92.4105	91.9132	91.4348	92.0525	93.4979	91.5455	91.5136	91.5513
	92.412	91.9208	91.4487	92.0667	93.6092	91.5481	91.5198	91.5566
	92.412	91.9208	91.4487	92.0667	93.6092	91.5481	91.5198	91.5566
	92.4155	91.9222	91.4556	92.0738	93.7899	91.5579	91.5238	91.5576
	92.4155	91.9222	91.4556	92.0738	93.7899	91.5579	91.5238	91.5576
	92.4179	91.9348	91.4768	92.0819	94.1515	91.5662	91.5332	91.5583
	92.4179	91.9348	91.4768	92.0819	94.1515	91.5662	91.5332	91.5583
	92.4181	91.9373	91.4852	92.0825	94.1675	91.5807	91.565	91.569
	92.4181	91.9373	91.4852	92.0825	94.1675	91.5807	91.565	91.569
	92.4208	91.9464	91.494	92.0881	94.2277	91.5818	91.5651	91.5712
	92.4208	91.9464	91.494	92.0881	94.2277	91.5818	91.5651	91.5712
	92.4239	91.9466	91.4983	92.0893	94.26	91.5821	91.5701	91.5848
	92.4239	91.9466	91.4983	92.0893	94.26	91.5821	91.5701	91.5848
	92.4248	91.9599	91.4995	92.0897	94.267	91.6031	91.5762	91.5948
	92.4248	91.9599	91.4995	92.0897	94.267	91.6031	91.5762	91.5948
	92.4254	91.9621	91.5045	92.0951	94.2728	91.6063	91.5772	91.6126
	92.4254	91.9621	91.5045	92.0951	94.2728	91.6063	91.5772	91.6126
	92.4269	91.9626	91.5054	92.1	94.2908	91.6115	91.5826	91.6193
	92.4269	91.9626	91.5054	92.1	94.2908	91.6115	91.5826	91.6193
	92.4393	91.9751	91.5078	92.1029	94.352	91.6126	91.5899	91.632
	92.4393	91.9751	91.5078	92.1029	94.352	91.6126	91.5899	91.632
	92.4475	91.9788	91.5169	92.1032	94.3551	91.6156	91.5938	91.6348
	92.4475	91.9788	91.5169	92.1032	94.3551	91.6156	91.5938	91.6348
	92.4492	91.9834	91.5217	92.1084	94.3583	91.6172	91.6058	91.6355
	92.4492	91.9834	91.5217	92.1084	94.3583	91.6172	91.6058	91.6355
	92.4523	92.0222	91.5239	92.1098	94.3926	91.627	91.607	91.6405
	92.4523	92.0222	91.5239	92.1098	94.3926	91.627	91.607	91.6405
	92.4615	92.0253	91.5523	92.1173	94.3944	91.6415	91.6107	91.6435
	92.4615	92.0253	91.5523	92.1173	94.3944	91.6415	91.6107	91.6435
	92.4669	92.0358	91.555	92.1531	94.4116	91.6415	91.6238	91.6601
	92.4669	92.0358	91.555	92.1531	94.4116	91.6415	91.6238	91.6601
	92.4753	92.039	91.5609	92.1551	94.4116	91.6444	91.6267	91.6699
	92.4753	92.039	91.5609	92.1551	94.4116	91.6444	91.6267	91.6699
	92.479	92.0435	91.5644	92.1643	94.4208	91.6611	91.6313	91.6721
	92.479	92.0435	91.5644	92.1643	94.4208	91.6611	91.6313	91.6721
	92.4886	92.0485	91.5729	92.1674	94.4225	91.6612	91.6374	91.6807
	92.4886	92.0485	91.5729	92.1674	94.4225	91.6612	91.6374	91.6807
	92.5113	92.0553	91.5896	92.1724	94.4478	91.6639	91.6699	91.6828
	92.5113	92.0553	91.5896	92.1724	94.4478	91.6639	91.6699	91.6828
	92.5193	92.0586	91.5959	92.2003	94.4655	91.6842	91.6939	91.6955
	92.5193	92.0586	91.5959	92.2003	94.4655	91.6842	91.6939	91.6955
	92.5218	92.0729	91.6117	92.2129	94.4876	91.6899	91.6943	91.7086
	92.5218	92.0729	91.6117	92.2129	94.4876	91.6899	91.6943	91.7086
	92.5232	92.0911	91.6131	92.2293	94.4876	91.698	91.6982	91.721
	92.5232	92.0911	91.6131	92.2293	94.4876	91.698	91.6982	91.721
	92.5691	92.1023	91.6269	92.247	94.4968	91.6982	91.7063	91.7316
	92.5691	92.1023	91.6269	92.247	94.4968	91.6982	91.7063	91.7316
	92.5738	92.1058	91.6272	92.2665	94.5017	91.7001	91.7236	91.7451
	92.5738	92.1058	91.6272	92.2665	94.5017	91.7001	91.7236	91.7451
	92.5884	92.1397	91.6606	92.2783	94.5039	91.712	91.7242	91.7711
	92.5884	92.1397	91.6606	92.2783	94.5039	91.712	91.7242	91.7711
	92.6327	92.1548	91.6756	92.2804	94.5085	91.7257	91.7288	91.7913
	92.6327	92.1548	91.6756	92.2804	94.5085	91.7257	91.7288	91.7913
	92.6549	92.1591	91.6843	92.2885	94.5187	91.7281	91.7626	91.7926
	92.6549	92.1591	91.6843	92.2885	94.5187	91.7281	91.7626	91.7926
	92.6671	92.1597	91.6844	92.3003	94.5316	91.7284	91.768	91.8081
	92.6671	92.1597	91.6844	92.3003	94.5316	91.7284	91.768	91.8081
	92.6704	92.1968	91.689	92.3386	94.5361	91.7313	91.7708	91.8223
	92.6704	92.1968	91.689	92.3386	94.5361	91.7313	91.7708	91.8223
	92.713	92.2049	91.6915	92.3443	94.5371	91.748	91.8212	91.8249
	92.713	92.2049	91.6915	92.3443	94.5371	91.748	91.8212	91.8249
	92.7153	92.2262	91.7138	92.3466	94.5491	91.7544	91.8213	91.836
	92.7153	92.2262	91.7138	92.3466	94.5491	91.7544	91.8213	91.836
	92.72	92.263	91.7295	92.3478	94.5662	91.7547	91.8308	91.8494
	92.72	92.263	91.7295	92.3478	94.5662	91.7547	91.8308	91.8494
	92.7986	92.2803	91.7492	92.354	94.5718	91.756	91.8354	91.8588
	92.7986	92.2803	91.7492	92.354	94.5718	91.756	91.8354	91.8588
	92.8152	92.2965	91.7725	92.3926	94.5748	91.7823	91.8732	91.8665
	92.8152	92.2965	91.7725	92.3926	94.5748	91.7823	91.8732	91.8665
	92.8474	92.3058	91.8026	92.4433	94.5828	91.7919	91.8919	91.8765
	92.8474	92.3058	91.8026	92.4433	94.5828	91.7919	91.8919	91.8765
	92.8708	92.3186	91.8093	92.5338	94.583	91.8032	91.9525	91.9339
	92.8708	92.3186	91.8093	92.5338	94.583	91.8032	91.9525	91.9339
	92.8993	92.3449	91.862	92.546	94.5863	91.8678	91.98	91.9478
	92.8993	92.3449	91.862	92.546	94.5863	91.8678	91.98	91.9478
	92.9483	92.4291	91.9603	92.6573	94.5874	91.9097	91.9903	91.9667
	92.9483	92.4291	91.9603	92.6573	94.5874	91.9097	91.9903	91.9667
	93.8715	94.2307	92.3716	93.575	94.5927	92.2658	92.3299	91.9947
	93.8715	94.2307	92.3716	93.575	94.5927	92.2658	92.3299	91.9947
	93.8965	94.2478	92.5437	93.6464	94.6013	92.3771	92.3306	92.0216
	93.8965	94.2478	92.5437	93.6464	94.6013	92.3771	92.3306	92.0216
	93.9127	94.2745	92.5673	93.6622	94.6045	92.3898	92.3315	92.0256
	93.9127	94.2745	92.5673	93.6622	94.6045	92.3898	92.3315	92.0256
	93.9186	94.2811	92.5715	93.6741	94.6139	92.4132	92.3383	92.0287
	93.9186	94.2811	92.5715	93.6741	94.6139	92.4132	92.3383	92.0287
	93.9447	94.2844	92.5754	93.7516	94.6146	92.4353	92.3644	92.0823
	93.9447	94.2844	92.5754	93.7516	94.6146	92.4353	92.3644	92.0823
	93.948	94.3016	92.59	93.7775	94.6199	92.4408	92.3687	92.0887
	93.948	94.3016	92.59	93.7775	94.6199	92.4408	92.3687	92.0887
	93.9541	94.3222	92.605	93.8379	94.6262	92.4432	92.3819	92.0929
	93.9541	94.3222	92.605	93.8379	94.6262	92.4432	92.3819	92.0929
	93.9561	94.3641	92.6522	93.8436	94.6286	92.448	92.4094	92.1237
	93.9561	94.3641	92.6522	93.8436	94.6286	92.448	92.4094	92.1237
	93.9632	94.3663	92.6529	93.8961	94.6296	92.4737	92.4292	92.138
	93.9632	94.3663	92.6529	93.8961	94.6296	92.4737	92.4292	92.138
	93.9673	94.3768	92.6755	93.9086	94.6322	92.5753	92.4349	92.1389
	93.9673	94.3768	92.6755	93.9086	94.6322	92.5753	92.4349	92.1389
	93.9705	94.378	92.6803	93.9381	94.6326	92.5777	92.4358	92.1415
	93.9705	94.378	92.6803	93.9381	94.6326	92.5777	92.4358	92.1415
	93.9855	94.3781	92.6979	93.9431	94.6385	92.5976	92.4472	92.143
	93.9855	94.3781	92.6979	93.9431	94.6385	92.5976	92.4472	92.143
	93.9878	94.3878	92.7022	93.9552	94.6416	92.6145	92.4627	92.1467
	93.9878	94.3878	92.7022	93.9552	94.6416	92.6145	92.4627	92.1467
	93.988	94.4158	92.7067	93.9589	94.645	92.6189	92.4655	92.1505
	93.988	94.4158	92.7067	93.9589	94.645	92.6189	92.4655	92.1505
	94.0038	94.4172	92.7117	93.9709	94.6472	92.6654	92.482	92.1516
	94.0038	94.4172	92.7117	93.9709	94.6472	92.6654	92.482	92.1516
	94.0044	94.4187	92.7641	93.9773	94.6517	92.6735	92.4852	92.1829
	94.0044	94.4187	92.7641	93.9773	94.6517	92.6735	92.4852	92.1829
	94.012	94.4278	92.7823	94.0153	94.6564	92.713	92.4979	92.1989
	94.012	94.4278	92.7823	94.0153	94.6564	92.713	92.4979	92.1989
	94.0302	94.4297	92.7966	94.0419	94.6614	92.7163	92.5101	92.2034
	94.0302	94.4297	92.7966	94.0419	94.6614	92.7163	92.5101	92.2034
	94.0481	94.4401	92.799	94.0565	94.6771	92.7534	92.5328	92.2288
	94.0481	94.4401	92.799	94.0565	94.6771	92.7534	92.5328	92.2288
	94.0552	94.4826	92.8015	94.0647	94.6811	92.7555	92.552	92.2572
	94.0552	94.4826	92.8015	94.0647	94.6811	92.7555	92.552	92.2572
	94.0572	94.4872	92.8416	94.0705	94.6833	92.7806	92.5659	92.3175
	94.0572	94.4872	92.8416	94.0705	94.6833	92.7806	92.5659	92.3175
	94.0749	94.5135	92.8441	94.0854	94.6893	92.7855	92.6187	92.3197
	94.0749	94.5135	92.8441	94.0854	94.6893	92.7855	92.6187	92.3197
	94.0755	94.5205	92.8558	94.0957	94.6969	92.8138	92.6203	92.3424
	94.0755	94.5205	92.8558	94.0957	94.6969	92.8138	92.6203	92.3424
	94.1024	94.5274	92.8659	94.1056	94.7121	92.8161	92.6435	92.3522
	94.1024	94.5274	92.8659	94.1056	94.7121	92.8161	92.6435	92.3522
	94.1087	94.5384	92.9156	94.1454	94.7169	92.8176	92.6506	92.3643
	94.1087	94.5384	92.9156	94.1454	94.7169	92.8176	92.6506	92.3643
	94.1095	94.552	92.9301	94.1823	94.72	92.8201	92.6883	92.3984
	94.1095	94.552	92.9301	94.1823	94.72	92.8201	92.6883	92.3984
	94.1723	94.5562	92.9373	94.2084	94.7347	92.8436	92.6911	92.4015
	94.1723	94.5562	92.9373	94.2084	94.7347	92.8436	92.6911	92.4015
	94.2225	94.5863	92.9458	94.2465	94.7426	92.8455	92.6944	92.4065
	94.2225	94.5863	92.9458	94.2465	94.7426	92.8455	92.6944	92.4065
	94.3173	94.6347	92.9464	94.2554	94.7467	92.8555	92.6955	92.4253
	94.3173	94.6347	92.9464	94.2554	94.7467	92.8555	92.6955	92.4253
	94.3543	94.6365	92.9761	94.307	94.7543	92.875	92.7346	92.4437
	94.3543	94.6365	92.9761	94.307	94.7543	92.875	92.7346	92.4437
	94.4077	94.6543	93.0232	94.3639	94.7594	92.8888	92.7519	92.4739
	94.4077	94.6543	93.0232	94.3639	94.7594	92.8888	92.7519	92.4739
	94.4299	94.6664	93.049	94.4156	94.7681	92.8989	92.7531	92.6079
	94.4299	94.6664	93.049	94.4156	94.7681	92.8989	92.7531	92.6079
	94.806	94.8034	93.2561	94.5233	94.801	93.3135	93.2493	92.9585
	94.806	94.8034	93.2561	94.5233	94.801	93.3135	93.2493	92.9585
	94.8638	94.8169	93.2754	94.7489	94.8189	93.4294	93.3386	93.078
	94.8638	94.8169	93.2754	94.7489	94.8189	93.4294	93.3386	93.078
	94.8927	94.8539	93.4405	94.8774	94.8333	93.6241	93.4501	93.1405
	94.8927	94.8539	93.4405	94.8774	94.8333	93.6241	93.4501	93.1405
	94.9706	94.8641	93.4748	95.0315	94.8468	93.763	93.5054	93.23
	94.9706	94.8641	93.4748	95.0315	94.8468	93.763	93.5054	93.23
	95.3656	95.3051	94.2948	95.6611	94.8602	93.7645	93.7996	93.3202
	95.3656	95.3051	94.2948	95.6611	94.8602	93.7645	93.7996	93.3202
	95.3832	95.3552	94.342	95.7186	94.9359	93.9639	93.8909	93.3306
	95.3832	95.3552	94.342	95.7186	94.9359	93.9639	93.8909	93.3306
	95.4064	95.371	94.3723	95.8857	94.9531	93.9713	93.9607	93.3362
	95.4064	95.371	94.3723	95.8857	94.9531	93.9713	93.9607	93.3362
	95.4294	95.3853	94.3735	95.9198	95.0523	94.0337	94	93.3388
	95.4294	95.3853	94.3735	95.9198	95.0523	94.0337	94	93.3388
	95.4881	95.4248	94.3737	95.9733	95.3395	94.0404	94.0715	93.3926
	95.4881	95.4248	94.3737	95.9733	95.3395	94.0404	94.0715	93.3926
	95.494	95.4428	94.4	96.1001	95.3817	94.0606	94.1304	93.4578
	95.494	95.4428	94.4	96.1001	95.3817	94.0606	94.1304	93.4578
	95.4962	95.4445	94.4313	96.1364	95.4763	94.0853	94.1506	93.4624
	95.4962	95.4445	94.4313	96.1364	95.4763	94.0853	94.1506	93.4624
	95.5258	95.4786	94.4393	96.2685	95.59	94.09	94.1522	93.4845
	95.5258	95.4786	94.4393	96.2685	95.59	94.09	94.1522	93.4845
	95.5535	95.4941	94.4732	96.2971	95.6908	94.0922	94.1665	93.4873
	95.5535	95.4941	94.4732	96.2971	95.6908	94.0922	94.1665	93.4873
	95.6116	95.5101	94.4827	96.2979	95.692	94.1185	94.2479	93.4908
	95.6116	95.5101	94.4827	96.2979	95.692	94.1185	94.2479	93.4908
	95.6353	95.5329	94.5006	96.3368	95.8997	94.1569	94.275	93.5317
	95.6353	95.5329	94.5006	96.3368	95.8997	94.1569	94.275	93.5317
	95.7671	95.5421	94.5538	96.3404	95.9222	94.1673	94.2859	93.5735
	95.7671	95.5421	94.5538	96.3404	95.9222	94.1673	94.2859	93.5735
	95.7783	95.5449	94.6645	96.3549	95.9474	94.2017	94.2995	93.5981
	95.7783	95.5449	94.6645	96.3549	95.9474	94.2017	94.2995	93.5981
	95.8026	95.8862	94.681	96.3836	95.95	94.2132	94.3035	93.6209
	95.8026	95.8862	94.681	96.3836	95.95	94.2132	94.3035	93.6209
	95.8597	95.9504	94.6825	96.4928	95.9617	94.2145	94.3515	93.6648
	95.8597	95.9504	94.6825	96.4928	95.9617	94.2145	94.3515	93.6648
	95.885	96.0484	94.6999	96.5293	96.0391	94.2699	94.3665	93.7416
	95.885	96.0484	94.6999	96.5293	96.0391	94.2699	94.3665	93.7416
	95.8931	96.0487	94.7004	96.5808	96.0829	94.3274	94.3761	93.7983
	95.8931	96.0487	94.7004	96.5808	96.0829	94.3274	94.3761	93.7983
	95.8981	96.4062	94.7473	96.7059	96.1329	94.4518	94.662	94.0305
	95.8981	96.4062	94.7473	96.7059	96.1329	94.4518	94.662	94.0305
	95.9037	96.545	94.7699	96.7151	96.1432	94.5421	94.7078	94.0435
	95.9037	96.545	94.7699	96.7151	96.1432	94.5421	94.7078	94.0435
	96.0121	96.5592	94.7802	96.7243	96.1454	94.5491	94.7146	94.1894
	96.0121	96.5592	94.7802	96.7243	96.1454	94.5491	94.7146	94.1894
	96.0634	96.573	94.7944	96.7724	96.1586	94.7963	94.8601	94.346
	96.0634	96.573	94.7944	96.7724	96.1586	94.7963	94.8601	94.346
	96.1823	96.6007	94.8823	96.7793	96.1923	94.8081	94.8796	94.3836
	96.1823	96.6007	94.8823	96.7793	96.1923	94.8081	94.8796	94.3836
	96.1834	96.6577	94.9036	96.7895	96.1951	94.8754	94.8994	94.4611
	96.1834	96.6577	94.9036	96.7895	96.1951	94.8754	94.8994	94.4611
	96.1879	96.685	94.9426	96.8194	96.2052	94.8906	95.0097	94.6437
	96.1879	96.685	94.9426	96.8194	96.2052	94.8906	95.0097	94.6437
	96.2016	96.6865	94.9623	96.8363	96.2054	94.9133	95.0614	94.7923
	96.2016	96.6865	94.9623	96.8363	96.2054	94.9133	95.0614	94.7923
	96.203	96.713	95.8784	96.8629	96.2069	94.9328	95.1369	95.1683
	96.203	96.713	95.8784	96.8629	96.2069	94.9328	95.1369	95.1683
	96.2074	96.7164	96.3659	96.868	96.211	95.5045	96.1305	95.9204
	96.2074	96.7164	96.3659	96.868	96.211	95.5045	96.1305	95.9204
	96.9407	96.7384	96.456	96.8704	96.2162	95.6846	96.179	95.9657
	96.9407	96.7384	96.456	96.8704	96.2162	95.6846	96.179	95.9657
	96.965	96.7391	96.4794	96.8908	96.2293	95.9996	96.2288	96.0693
	96.965	96.7391	96.4794	96.8908	96.2293	95.9996	96.2288	96.0693
	96.9695	96.7587	96.5217	96.8921	96.2518	96.1981	96.255	96.0788
	96.9695	96.7587	96.5217	96.8921	96.2518	96.1981	96.255	96.0788
	96.9737	96.7714	96.536	96.9342	96.2536	96.2299	96.2908	96.0854
	96.9737	96.7714	96.536	96.9342	96.2536	96.2299	96.2908	96.0854
	96.9775	96.773	96.5446	96.9978	96.2789	96.2377	96.3133	96.1399
	96.9775	96.773	96.5446	96.9978	96.2789	96.2377	96.3133	96.1399
	96.9777	96.7847	96.6518	97.0071	96.3092	96.2752	96.3157	96.1428
	96.9777	96.7847	96.6518	97.0071	96.3092	96.2752	96.3157	96.1428
	96.9778	96.8057	96.6571	97.1332	96.3113	96.2846	96.3811	96.1507
	96.9778	96.8057	96.6571	97.1332	96.3113	96.2846	96.3811	96.1507
	97.0243	96.8205	96.6586	97.1515	96.36	96.3112	96.4084	96.1955
	97.0243	96.8205	96.6586	97.1515	96.36	96.3112	96.4084	96.1955
	97.0252	96.8302	96.7102	97.1893	96.378	96.3776	96.4188	96.2203
	97.0252	96.8302	96.7102	97.1893	96.378	96.3776	96.4188	96.2203
	97.0271	96.8325	96.7135	97.2266	96.4063	96.3995	96.435	96.2558
	97.0271	96.8325	96.7135	97.2266	96.4063	96.3995	96.435	96.2558
	97.0369	96.8841	96.7475	97.2947	96.4153	96.404	96.4694	96.393
	97.0369	96.8841	96.7475	97.2947	96.4153	96.404	96.4694	96.393
	97.0598	97.0081	96.7512	97.3227	96.4153	96.438	96.5582	96.4402
	97.0598	97.0081	96.7512	97.3227	96.4153	96.438	96.5582	96.4402
	97.0776	97.045	96.7606	97.3772	96.48	96.4643	96.6497	96.4816
	97.0776	97.045	96.7606	97.3772	96.48	96.4643	96.6497	96.4816
	97.0964	97.1216	96.7742	97.3806	96.49	96.5409	96.7301	96.7433
	97.0964	97.1216	96.7742	97.3806	96.49	96.5409	96.7301	96.7433
	97.1013	97.1243	96.7785	97.3839	96.5006	96.5712	96.7595	96.7644
	97.1013	97.1243	96.7785	97.3839	96.5006	96.5712	96.7595	96.7644
	97.1035	97.1286	96.7939	97.4156	96.5145	96.769	96.7841	96.7775
	97.1035	97.1286	96.7939	97.4156	96.5145	96.769	96.7841	96.7775
	97.1492	97.1826	96.8496	97.4279	96.5213	96.7797	96.873	96.7879
	97.1492	97.1826	96.8496	97.4279	96.5213	96.7797	96.873	96.7879
	97.1674	97.2007	96.8642	97.5007	96.5304	96.8592	96.8902	96.7976
	97.1674	97.2007	96.8642	97.5007	96.5304	96.8592	96.8902	96.7976
	97.1898	97.2302	96.8659	97.5245	96.5486	96.8665	96.9073	96.8139
	97.1898	97.2302	96.8659	97.5245	96.5486	96.8665	96.9073	96.8139
	97.2401	97.3272	96.8681	97.5334	96.5592	96.8758	96.9084	96.8968
	97.2401	97.3272	96.8681	97.5334	96.5592	96.8758	96.9084	96.8968
	97.2423	97.3338	96.8689	97.5477	96.5654	96.8793	96.921	96.9149
	97.2423	97.3338	96.8689	97.5477	96.5654	96.8793	96.921	96.9149
	97.2705	97.3374	96.878	97.5531	96.64	96.884	96.9286	96.9242
	97.2705	97.3374	96.878	97.5531	96.64	96.884	96.9286	96.9242
	97.3042	97.3436	96.8843	97.596	96.7385	96.8903	96.9301	96.9293
	97.3042	97.3436	96.8843	97.596	96.7385	96.8903	96.9301	96.9293
	97.3043	97.3663	96.8885	97.5991	96.8971	96.9123	96.966	96.9377
	97.3043	97.3663	96.8885	97.5991	96.8971	96.9123	96.966	96.9377
	97.3193	97.377	96.8975	97.7724	96.9612	96.9419	96.9701	96.9935
	97.3193	97.377	96.8975	97.7724	96.9612	96.9419	96.9701	96.9935
	97.3258	97.387	96.9006	97.8822	97.0277	96.9464	96.9973	97.036
	97.3258	97.387	96.9006	97.8822	97.0277	96.9464	96.9973	97.036
	97.3427	97.4281	96.9218	97.9058	97.0848	96.9473	97.004	97.0834
	97.3427	97.4281	96.9218	97.9058	97.0848	96.9473	97.004	97.0834
	97.3893	97.4303	96.9241	97.9453	97.1015	96.9887	97.0054	97.1159
	97.3893	97.4303	96.9241	97.9453	97.1015	96.9887	97.0054	97.1159
	97.4068	97.4433	96.9505	97.9891	97.1247	96.9916	97.0144	97.1596
	97.4068	97.4433	96.9505	97.9891	97.1247	96.9916	97.0144	97.1596
	97.458	97.4734	96.9731	98.0351	97.15	96.9958	97.0303	97.1699
	97.458	97.4734	96.9731	98.0351	97.15	96.9958	97.0303	97.1699
	97.7429	97.4855	97.5018	98.0864	97.16	97.0153	97.0384	97.3262
	97.7429	97.4855	97.5018	98.0864	97.16	97.0153	97.0384	97.3262
	97.7846	97.5182	97.5594	98.1266	97.1618	97.0861	97.1141	97.4139
	97.7846	97.5182	97.5594	98.1266	97.1618	97.0861	97.1141	97.4139
	97.8884	97.5825	97.6183	98.2813	97.1872	97.4195	97.1743	97.5199
	97.8884	97.5825	97.6183	98.2813	97.1872	97.4195	97.1743	97.5199
	97.9719	97.9777	97.7181	98.3887	97.2216	97.6435	97.2231	97.5513
	97.9719	97.9777	97.7181	98.3887	97.2216	97.6435	97.2231	97.5513
	97.9814	98.0378	97.7712	98.5155	97.3879	97.6851	97.2676	97.5909
	97.9814	98.0378	97.7712	98.5155	97.3879	97.6851	97.2676	97.5909
	98.1678	98.0659	98.0009	98.6344	97.3903	97.7124	97.3162	97.6399
	98.1678	98.0659	98.0009	98.6344	97.3903	97.7124	97.3162	97.6399
	98.261	98.1061	98.0119	98.7088	97.4248	97.7739	97.3626	98.1045
	98.261	98.1061	98.0119	98.7088	97.4248	97.7739	97.3626	98.1045
	98.268	98.1584	98.0149	98.8253	97.4844	97.859	97.9032	98.135
	98.268	98.1584	98.0149	98.8253	97.4844	97.859	97.9032	98.135
	98.3727	98.1706	98.2797	98.9042	97.4887	97.8867	97.9486	98.161
	98.3727	98.1706	98.2797	98.9042	97.4887	97.8867	97.9486	98.161
	98.3834	98.2021	98.3875	98.9867	97.4891	98.0097	97.9606	98.177
	98.3834	98.2021	98.3875	98.9867	97.4891	98.0097	97.9606	98.177
	98.5037	98.2413	98.3876	99.0792	97.4895	98.367	98.2903	98.2156
	98.5037	98.2413	98.3876	99.0792	97.4895	98.367	98.2903	98.2156
	98.558	98.3942	98.4179	99.1535	97.5411	98.5392	98.4584	98.2477
	98.558	98.3942	98.4179	99.1535	97.5411	98.5392	98.4584	98.2477
	98.5831	98.4082	98.418	99.2515	97.5546	98.5633	98.8138	98.6499
	98.5831	98.4082	98.418	99.2515	97.5546	98.5633	98.8138	98.6499
	98.6059	98.4185	98.5355	99.4474	97.5677	98.6292	99.0897	98.761
	98.6059	98.4185	98.5355	99.4474	97.5677	98.6292	99.0897	98.761
	98.6382	98.6881	98.6309	99.6368	97.583	98.6329	99.0954	98.8247
	98.6382	98.6881	98.6309	99.6368	97.583	98.6329	99.0954	98.8247
	98.6912	98.7906	98.6571	99.6557	97.5947	98.6481	99.2279	98.9113
	98.6912	98.7906	98.6571	99.6557	97.5947	98.6481	99.2279	98.9113
	98.7576	98.8221	98.6699	99.7762	97.602	98.8043	99.6053	99.0013
	98.7576	98.8221	98.6699	99.7762	97.602	98.8043	99.6053	99.0013
	98.759	99.0032	99.0785	99.8638	97.6027	99.1527	99.6135	99.2091
	98.759	99.0032	99.0785	99.8638	97.6027	99.1527	99.6135	99.2091
	98.7619	99.1957	99.1835	99.871	97.6049	99.1675	99.846	99.3442
	98.7619	99.1957	99.1835	99.871	97.6049	99.1675	99.846	99.3442
	98.8761	99.534	99.1963	99.9192	97.6054	99.3237	99.846	99.3567
	98.8761	99.534	99.1963	99.9192	97.6054	99.3237	99.846	99.3567
	98.9355	99.9662	99.4166	99.9266	97.6207	99.3797	99.897	99.3648
	98.9355	99.9662	99.4166	99.9266	97.6207	99.3797	99.897	99.3648
	99.2832	99.9665	99.9628	99.9278	97.6281	99.9246	99.9311	99.9698
	99.2832	99.9665	99.9628	99.9278	97.6281	99.9246	99.9311	99.9698
	99.9496	99.9859	99.9646	99.9295	97.6295	99.9395	99.9552	99.9738
	99.9496	99.9859	99.9646	99.9295	97.6295	99.9395	99.9552	99.9738
	99.9717	100	99.9912	99.9538	97.6317	99.9793	99.9608	99.9871
	99.9717	100	99.9912	99.9538	97.6317	99.9793	99.9608	99.9871
	100	100	100	100	97.6374	100	100	100
	100	100	100	100	97.6374	100	100	100
	100	100	100	100	97.6399	100	100	100
	100	100	100	100	97.6399	100	100	100
	100	100	100	100	97.6559	100	100	100
	100	100	100	100	97.6559	100	100	100
	100	100	100	100	97.6562	100	100	100
	100	100	100	100	97.6562	100	100	100
	100	100	100	100	97.662	100	100	100
	100	100	100	100	97.662	100	100	100
	100	100	100	100	97.6675	100	100	100
	100	100	100	100	97.6675	100	100	100
	100	100	100	100	97.6708	100	100	100
	100	100	100	100	97.6708	100	100	100
	100	100	100	100	97.671	100	100	100
	100	100	100	100	97.671	100	100	100
	100	100	100	100	97.7202	100	100	100
	100	100	100	100	97.7202	100	100	100
	100	100	100	100	97.7347	100	100	100
	100	100	100	100	97.7347	100	100	100
	100	100	100	100	97.747	100	100	100
	100	100	100	100	97.747	100	100	100
	100	100	100	100	98.1057	100	100	100
	100	100	100	100	98.1057	100	100	100
	100	100	100	100	98.2699	100	100	100
	100	100	100	100	98.2699	100	100	100
	100	100	100	100	98.3128	100	100	100
					98.3128
					98.3136
					98.3136
					98.3252
					98.3252
					98.3296
					98.3296
					98.3305
					98.3305
					98.3333
					98.3333
					98.3675
					98.3675
					98.3709
					98.3709
					98.3803
					98.3803
					98.3887
					98.3887
					98.3903
					98.3903
					98.3919
					98.3919
					98.3946
					98.3946
					98.4003
					98.4003
					98.4115
					98.4115
					98.4274
					98.4274
					98.434
					98.434
					98.4405
					98.4405
					98.4443
					98.4443
					98.4633
					98.4633
					98.469
					98.469
					98.5188
					98.5188
					98.5215
					98.5215
					98.5281
					98.5281
					98.5335
					98.5335
					98.5674
					98.5674
					98.5685
					98.5685
					98.5697
					98.5697
					98.5748
					98.5748
					98.7642
					98.7642
					98.923
					98.923
					99.0564
					99.0564
					99.0632
					99.0632
					99.1789
					99.1789
					99.2191
					99.2191
					99.2944
					99.2944
					99.3393
					99.3393
					99.3899
					99.3899
					99.4038
					99.4038
					99.6375
					99.6375
					99.8783
					99.8783
					99.9371
					99.9371
					99.9993
					99.9993
					100
					100
					100
					100
					100
					100
					100
					100
					100
					100
					100
					100
					100
					100
					100
					100
					100
					100
					100
					100
					100
					100
					100
					100
					100
					100
					100
					100
					100
average nucleotide identity (ANI)(%)	87.2505	87.1217	86.7357	87.2327	88.4978	86.6931	86.9396	86.8929	99.2455	97.8902	99.6618	98.3406	98.4469	98.9264	97.6884	98.8563	97.7521	98.3321	98.3533	99.318	98.0216	97.4121	97.5617
	CC01-CC08	AC01-AC15
	87.2505	97.4121
	87.1217	97.5617		one-way ANOVA
	86.7357	97.6884
	87.2327	97.7521		SUMMARY
	88.4978	97.8902		Group	number	sum	average	ANOVA	P-value
	86.6931	98.0216		CC	8	697.364	87.1705	0.331669	4.00579e-21
	86.9396	98.3321		AC	15	1475.81	98.3871	0.475207
	86.8929	98.3406
		98.3533
		98.4469
		98.8563
		98.9264
		99.2455
		99.318
		99.6618
