# Supplementary material for: Polymorphism and evolutionary origins of accessory chromosomes in the basidiomycete Tremella fuciformis
Source: Nat Commun. 2026 Feb 27;17:3275. doi: 10.1038/s41467-026-70078-y (PMC13066641; doi:10.1038/s41467-026-70078-y)
Supplement: Supplementary file 4 — Source Data [file 41467_2026_70078_MOESM4_ESM.zip › Source Data/For_Fig5.xlsx]

## Sheet: Y-Y
	Isolate	Depth		Isolate	Depth		Isolate	Depth		Isolate	Depth		Isolate	Depth		Isolate	Depth		Isolate	Depth		Isolate	Depth		Isolate	Depth		Isolate	Depth		Isolate	Depth		Isolate	Depth		Isolate	Depth		Isolate	Depth		Isolate	Depth		Isolate	Depth		Isolate
	1-1-A	0.0323524		1-2-YY3	1.48568		1-2-O	1.68441		2-1-A	1.23204		2-2-A	0.371914		3-A	0.853509		4-A	1.65862		5-YY3	1.23122		5-O	1.69373		6-A	1.19853		7-A	1.63222		8-A	1.05337		9-A	0.459386		10-A	0.370707		11-YY1	1.03354		11-YY8	1.00706		11-O
	1-1-A	0.646638		1-2-YY3	1.21369		1-2-O	1.34515		2-1-A	1.16703		2-2-A	1.01004		3-A	0.86078		4-A	1.74405		5-YY3	1.6805		5-O	1.8119		6-A	1.06643		7-A	1.59114		8-A	1.17437		9-A	1.33175		10-A	0.0335682		11-YY1	1.14246		11-YY8	1.03047		11-O
	1-1-A	1.00988		1-2-YY3	0.986962		1-2-O	1.04478		2-1-A	1.45319		2-2-A	1.0291		3-A	0.666366		4-A	1.67224		5-YY3	0.890389		5-O	1.10283		6-A	0.998627		7-A	1.38872		8-A	1.00652		9-A	0.976248		10-A	0.349182		11-YY1	0.976183		11-YY8	0.837471		11-O
	1-1-A	0.989473		1-2-YY3	0.998967		1-2-O	0.99374		2-1-A	2.47374		2-2-A	1.14379		3-A	0.600111		4-A	1.77178		5-YY3	1.07618		5-O	1.54689		6-A	0.978737		7-A	1.15011		8-A	0.987743		9-A	0.657332		10-A	0.0175569		11-YY1	0.913786		11-YY8	0.794666		11-O
	1-1-A	1.00985		1-2-YY3	0.991191		1-2-O	1.02109		2-1-A	1.1298		2-2-A	0.846934		3-A	0.586027		4-A	1.35522		5-YY3	1.10942		5-O	1.5304		6-A	0.977386		7-A	1.86935		8-A	0.989339		9-A	0.479835		10-A	0.00654175		11-YY1	0.9538		11-YY8	0.838843		11-O
	1-1-A	0.966977		1-2-YY3	0.966313		1-2-O	0.993936		2-1-A	0.912515		2-2-A	0.816546		3-A	0.985914		4-A	1.04167		5-YY3	1.09512		5-O	1.50756		6-A	1.00119		7-A	1.66987		8-A	0.981122		9-A	0.494317		10-A	0.0146861		11-YY1	0.802973		11-YY8	0.731135		11-O
	1-1-A	0.99083		1-2-YY3	0.979498		1-2-O	0.998367		2-1-A	1.04803		2-2-A	0.496903		3-A	0.726429		4-A	1.22762		5-YY3	1.12706		5-O	1.55097		6-A	1.5719		7-A	1.98984		8-A	0.999705		9-A	0.505654		10-A	0.00225411		11-YY1	0.931159		11-YY8	0.821328		11-O
	1-1-A	0.956931		1-2-YY3	0.953708		1-2-O	1.00897		2-1-A	0.96834		2-2-A	0.496026		3-A	1.00786		4-A	0.995007		5-YY3	0.857855		5-O	1.21922		6-A	0.983946		7-A	1.91355		8-A	1.01322		9-A	0.504098		10-A	0.222024		11-YY1	0.922629		11-YY8	0.828574		11-O
	1-1-A	0.970245		1-2-YY3	0.959154		1-2-O	0.989594		2-1-A	0.951621		2-2-A	0.907322		3-A	0.980726		4-A	0.986965		5-YY3	1.11988		5-O	1.47738		6-A	0.980345		7-A	1.96228		8-A	0.985138		9-A	0.557638		10-A	0.0273877		11-YY1	0.46887		11-YY8	0.465994		11-O
	1-1-A	0.94158		1-2-YY3	0.958758		1-2-O	1.01146		2-1-A	0.98956		2-2-A	1.01501		3-A	0.980047		4-A	0.996666		5-YY3	1.12873		5-O	1.46352		6-A	0.983344		7-A	1.96505		8-A	0.964775		9-A	0.49756		10-A	0.305851								11-O
	1-1-A	0.697799		1-2-YY3	0.943349		1-2-O	1.00879		2-1-A	0.975481		2-2-A	0.926178		3-A	0.982737		4-A	0.979786		5-YY3	1.10179		5-O	1.5176		6-A	1.03248		7-A	1.94561		8-A	1.00516		9-A	0.542845		10-A	0.0188617								11-O
	1-1-A	0.629044		1-2-YY3	0.961544		1-2-O	1.0008		2-1-A	0.98879		2-2-A	0.986245		3-A	0.97205		4-A	0.953338		5-YY3	1.10699		5-O	1.50817		6-A	0.958116		7-A	1.9246		8-A	0.987861		9-A	0.474911		10-A	0.334692								11-O
	1-1-A	1.00777		1-2-YY3	0.96962		1-2-O	0.977443		2-1-A	1.0136		2-2-A	0.988753		3-A	0.988241		4-A	0.975868		5-YY3	1.11196		5-O	1.47968		6-A	0.994506		7-A	1.95894		8-A	0.958754		9-A	0.582402		10-A	0.00741008								11-O
	1-1-A	0.958518		1-2-YY3	0.969421		1-2-O	1.02104		2-1-A	0.99289		2-2-A	0.951998		3-A	0.978272		4-A	0.990526		5-YY3	1.11		5-O	1.47967		6-A	0.988826		7-A	1.84777		8-A	0.972554		9-A	0.506048		10-A	0.00491365								11-O
	1-1-A	0.910308		1-2-YY3	0.989104		1-2-O	1.01462		2-1-A	0.999133		2-2-A	0.99242		3-A	0.985752		4-A	0.987058		5-YY3	1.1581		5-O	1.49734		6-A	0.966027		7-A	1.98556		8-A	0.843466		9-A	0.496904		10-A	0.00997859								11-O
	1-1-A	0.937153		1-2-YY3	0.96796		1-2-O	1.00712		2-1-A	1.00794		2-2-A	0.975428		3-A	0.981751		4-A	0.989135		5-YY3	1.14088		5-O	1.2971		6-A	0.965429		7-A	1.42294		8-A	1.01909		9-A	0.497054		10-A	0.00228804								11-O
	1-1-A	0.975117		1-2-YY3	0.983817		1-2-O	1.02432		2-1-A	0.955129		2-2-A	0.980157		3-A	0.906688		4-A	1.00314		5-YY3	1.16178		5-O	1.46277		6-A	0.999329		7-A	1.70882		8-A	0.989521		9-A	0.487948		10-A	0.170395								11-O
	1-1-A	0.940145		1-2-YY3	0.98195		1-2-O	0.994364		2-1-A	0.958767		2-2-A	0.960844		3-A	0.971473		4-A	0.987478		5-YY3	1.08639		5-O	1.45011		6-A	0.988669		7-A	1.93393		8-A	0.969554		9-A	0.523974		10-A	0.0209363								11-O
	1-1-A	0.471909		1-2-YY3	0.959831		1-2-O	0.985073		2-1-A	0.955233		2-2-A	0.869706		3-A	0.843951		4-A	1.0088		5-YY3	1.04672		5-O	1.41089		6-A	0.970545		7-A	1.93555		8-A	0.989248		9-A	0.52749		10-A	0.32267								11-O
	1-1-A	0.940842		1-2-YY3	0.996178		1-2-O	1.03258		2-1-A	0.979862		2-2-A	0.936267		3-A	0.953838		4-A	0.966162		5-YY3	1.09627		5-O	1.49065		6-A	0.999413		7-A	1.2453		8-A	0.856018		9-A	0.70723		10-A	0.0204563								11-O
	1-1-A	0.913354		1-2-YY3	1.00001		1-2-O	1.00521		2-1-A	0.98831		2-2-A	0.836996		3-A	0.943651		4-A	1.02139		5-YY3	1.11835		5-O	1.46954		6-A	1.01124		7-A	1.73916		8-A	0.911888		9-A	0.589711		10-A	0.33245								11-O
	1-1-A	0.954187		1-2-YY3	1.04264		1-2-O	1.123		2-1-A	0.983969		2-2-A	0.974813		3-A	0.913157		4-A	0.993673		5-YY3	1.08745		5-O	1.49142		6-A	0.975328		7-A	1.82134		8-A	1.00458		9-A	0.530776		10-A	0.00583923								11-O
	1-1-A	0.38192		1-2-YY3	0.971621		1-2-O	0.988117		2-1-A	0.984904		2-2-A	1.05231		3-A	0.942703		4-A	0.993337		5-YY3	0.989563		5-O	1.28469		6-A	0.985668		7-A	1.90789		8-A	0.93765		9-A	0.50013		10-A	0.00396473								11-O
	1-1-A	0.78363		1-2-YY3	0.979098		1-2-O	0.983004		2-1-A	1.00182		2-2-A	0.930475		3-A	0.894234		4-A	0.981957		5-YY3	1.09926		5-O	1.47816		6-A	0.982447		7-A	1.89603		8-A	0.966917		9-A	0.532079		10-A	0.0101252								11-O
	1-1-A	0.732703		1-2-YY3	0.970847		1-2-O	0.99482		2-1-A	0.977352		2-2-A	0.892109		3-A	0.846412		4-A	0.993449		5-YY3	1.16185		5-O	1.5021		6-A	1.00825		7-A	1.97691		8-A	0.846207		9-A	0.501831		10-A	0.00134999								11-O
	1-1-A	1.19221		1-2-YY3	0.899524		1-2-O	0.96081		2-1-A	1.00614		2-2-A	0.886324		3-A	0.97454		4-A	0.966303		5-YY3	1.13959		5-O	1.48379		6-A	1.00492		7-A	1.91377		8-A	0.880331		9-A	0.51575		10-A	0.176418								11-O
	1-1-A	1.82117		1-2-YY3	0.957003		1-2-O	0.992084		2-1-A	0.98075		2-2-A	1.0793		3-A	0.964005		4-A	0.979578		5-YY3	1.10159		5-O	1.50988		6-A	1.17213		7-A	1.67651		8-A	0.989305		9-A	0.648275		10-A	0.024764								11-O
	1-1-A	1.00479		1-2-YY3	0.971279		1-2-O	0.992214		2-1-A	0.979243		2-2-A	0.964975		3-A	0.944752		4-A	0.992403		5-YY3	1.13939		5-O	1.50384		6-A	1.01827		7-A	1.96397		8-A	0.937786		9-A	0.748799		10-A	0.343283								11-O
	1-1-A	0.979919		1-2-YY3	0.985431		1-2-O	0.980168		2-1-A	0.969845		2-2-A	0.995849		3-A	1.00815		4-A	0.983596		5-YY3	1.13668		5-O	1.49138		6-A	0.972094		7-A	1.95611		8-A	0.918748		9-A	0.497098		10-A	0.0159144								11-O
	1-1-A	0.973975		1-2-YY3	0.956319		1-2-O	0.972336		2-1-A	0.993021		2-2-A	0.968266		3-A	0.986865		4-A	1.13455		5-YY3	1.13553		5-O	1.46772		6-A	0.980237		7-A	0.935786		8-A	0.956767		9-A	0.659889		10-A	0.339752								11-O
	1-1-A	0.994669		1-2-YY3	1.0024		1-2-O	1.02128		2-1-A	1.12323		2-2-A	0.924284		3-A	0.988121		4-A	1.00626		5-YY3	1.13272		5-O	1.52588		6-A	0.987618		7-A	0.227634		8-A	0.982733		9-A	0.521776		10-A	0.0114039								11-O
	1-1-A	0.987389		1-2-YY3	1.00772		1-2-O	1.02859		2-1-A	1.21499		2-2-A	0.943734		3-A	0.974776		4-A	0.985011		5-YY3	1.12799		5-O	1.54146		6-A	1.09806		7-A	1.68679		8-A	0.975225		9-A	0.619989		10-A	0.00387237								11-O
	1-1-A	0.978582		1-2-YY3	0.930001		1-2-O	0.973259		2-1-A	0.993811		2-2-A	1.0026		3-A	0.992167		4-A	0.952161		5-YY3	1.09728		5-O	1.48781		6-A	0.984341		7-A	1.97998		8-A	0.945718		9-A	0.534869		10-A	0.0100877								11-O
	1-1-A	0.983928		1-2-YY3	0.93925		1-2-O	0.962892		2-1-A	0.994743		2-2-A	0.968146		3-A	0.999584		4-A	1.01498		5-YY3	1.12908		5-O	1.53994		6-A	1.22168		7-A	1.99356		8-A	0.948988		9-A	0.51715		10-A	0.00126788								11-O
	1-1-A	0.998917		1-2-YY3	0.951441		1-2-O	0.956867		2-1-A	0.986634		2-2-A	0.994226		3-A	0.969844		4-A	1.00223		5-YY3	1.09607		5-O	1.52031		6-A	1.2988		7-A	1.82744		8-A	1.00977		9-A	0.521703		10-A	0.191016								11-O
	1-1-A	0.976862		1-2-YY3	1.14264		1-2-O	1.11869		2-1-A	0.996156		2-2-A	0.990388		3-A	0.981772		4-A	0.976547		5-YY3	1.12818		5-O	1.50578		6-A	1.01931		7-A	1.85213		8-A	0.969874		9-A	0.565191		10-A	0.0262637								11-O
	1-1-A	1.01716		1-2-YY3	1.05971		1-2-O	1.08741		2-1-A	0.992211		2-2-A	0.965765		3-A	0.994931		4-A	1.00982		5-YY3	1.10214		5-O	1.49602		6-A	1.01196		7-A	1.78685		8-A	1.00251		9-A	0.537422		10-A	0.335055								11-O
	1-1-A	0.94237		1-2-YY3	1.14207		1-2-O	1.19383		2-1-A	1.02664		2-2-A	0.947188		3-A	0.993357		4-A	1.00968		5-YY3	1.1087		5-O	1.52425		6-A	0.967602		7-A	1.93196		8-A	1.00024		9-A	0.546851		10-A	0.0177726								11-O
	1-1-A	0.997718		1-2-YY3	0.993984		1-2-O	1.0379		2-1-A	1.00588		2-2-A	1.00983		3-A	1.01593		4-A	0.995176		5-YY3	1.15261		5-O	1.51362		6-A	1.00066		7-A	1.94368		8-A	1.02526		9-A	0.492155		10-A	0.339922								11-O
	1-1-A	1.00462		1-2-YY3	0.980126		1-2-O	1.00846		2-1-A	0.96183		2-2-A	0.977097		3-A	0.978898		4-A	0.987344		5-YY3	1.13484		5-O	1.47003		6-A	1.00888		7-A	1.41148		8-A	0.953442		9-A	0.503572		10-A	0.0139394								11-O
	1-1-A	1.00338		1-2-YY3	0.947311		1-2-O	1.00826		2-1-A	0.99449		2-2-A	1.00156		3-A	0.93298		4-A	0.976408		5-YY3	1.13727		5-O	1.48712		6-A	0.969393		7-A	0.839775		8-A	1.01789		9-A	0.521107		10-A	0.00460494								11-O
	1-1-A	0.989458		1-2-YY3	0.951488		1-2-O	0.963171		2-1-A	0.919994		2-2-A	0.989466		3-A	0.99627		4-A	0.988407		5-YY3	1.17066		5-O	1.52298		6-A	1.00841		7-A	1.70367		8-A	1.00303		9-A	0.530972		10-A	0.0139521								11-O
	1-1-A	1.00454		1-2-YY3	0.954457		1-2-O	0.985731		2-1-A	0.947011		2-2-A	1.06513		3-A	0.990789		4-A	0.995504		5-YY3	1.08724		5-O	1.50469		6-A	0.98993		7-A	1.88898		8-A	0.998833		9-A	0.519393		10-A	0.00194059								11-O
	1-1-A	1.01838		1-2-YY3	0.966368		1-2-O	0.98126		2-1-A	0.988026		2-2-A	1.26843		3-A	0.442137		4-A	1.00601		5-YY3	1.1456		5-O	1.49144		6-A	1.0037		7-A	1.98808		8-A	0.99999		9-A	0.500608		10-A	0.175755								11-O
	1-1-A	1.02573		1-2-YY3	0.9226		1-2-O	0.990154		2-1-A	0.952644		2-2-A	1.16641		3-A	0.997691		4-A	1.00218		5-YY3	1.17058		5-O	1.51514		6-A	1.01372		7-A	1.91807		8-A	0.991954		9-A	0.499699		10-A	0.0259295								11-O
	1-1-A	1.00473		1-2-YY3	0.916596		1-2-O	0.976346		2-1-A	0.992721		2-2-A	0.983859		3-A	0.983473		4-A	0.978118		5-YY3	1.11772		5-O	1.51977		6-A	1.00718		7-A	1.91047		8-A	0.994765		9-A	0.851393		10-A	0.361417								11-O
	1-1-A	1.01174		1-2-YY3	0.934566		1-2-O	0.991079		2-1-A	0.96617		2-2-A	1.00264		3-A	0.990635		4-A	1.02341		5-YY3	1.14617		5-O	1.52495		6-A	0.962304		7-A	1.73923		8-A	0.971565		9-A	0.593865		10-A	0.016524								11-O
	1-1-A	0.993951		1-2-YY3	1.07303		1-2-O	1.05931		2-1-A	1.00267		2-2-A	1.08485		3-A	0.986608		4-A	0.963387		5-YY3	1.12893		5-O	1.48032		6-A	0.980184		7-A	1.95365		8-A	1.00683		9-A	0.659964		10-A	0.364741								11-O
	1-1-A	1.08453		1-2-YY3	0.961901		1-2-O	0.999619		2-1-A	1.00074		2-2-A	1.0222		3-A	0.973308		4-A	1.0177		5-YY3	1.09943		5-O	1.49807		6-A	0.963328		7-A	1.88336		8-A	0.957397		9-A	0.527131		10-A	0.0134285								11-O
	1-1-A	1.3414		1-2-YY3	0.93526		1-2-O	0.998679		2-1-A	0.973841		2-2-A	0.982273		3-A	0.882763		4-A	1.00016		5-YY3	1.05831		5-O	1.48863		6-A	1.00195		7-A	1.92751		8-A	0.991187		9-A	0.620458		10-A	0.00381218								11-O
	1-1-A	1.00491		1-2-YY3	0.926224		1-2-O	1.01065		2-1-A	0.940765		2-2-A	0.985169		3-A	0.995874		4-A	0.992646		5-YY3	1.07798		5-O	1.48504		6-A	0.967789		7-A	1.91865		8-A	0.986678		9-A	0.705956		10-A	0.0119114								11-O
	1-1-A	0.992374		1-2-YY3	0.932629		1-2-O	1.03145		2-1-A	1.0081		2-2-A	0.994331		3-A	0.987422		4-A	0.99552		5-YY3	1.11499		5-O	1.5269		6-A	0.989417		7-A	1.91625		8-A	0.968825		9-A	0.511563		10-A	0.00237941								11-O
	1-1-A	0.991116		1-2-YY3	0.936924		1-2-O	0.964705		2-1-A	0.988095		2-2-A	1.01818		3-A	0.98565		4-A	1.00757		5-YY3	1.01449		5-O	1.29879		6-A	0.965783		7-A	1.90751		8-A	0.997318		9-A	0.442099		10-A	0.223966								11-O
	1-1-A	0.997375		1-2-YY3	0.896048		1-2-O	0.946589		2-1-A	0.924857		2-2-A	0.992986		3-A	0.999319		4-A	0.978044		5-YY3	1.02894		5-O	1.3682		6-A	0.989733		7-A	1.92919		8-A	1.00863		9-A	0.450597		10-A	0.0286773								11-O
	1-1-A	0.972525		1-2-YY3	0.91345		1-2-O	0.992565		2-1-A	0.961619		2-2-A	0.976128		3-A	0.986082		4-A	1.00761		5-YY3	1.0717		5-O	1.49826		6-A	0.962474		7-A	1.95776		8-A	0.976623		9-A	0.472024		10-A	0.350196								11-O
	1-1-A	1.00684		1-2-YY3	0.914256		1-2-O	0.979473		2-1-A	0.741196		2-2-A	1.01633		3-A	0.974672		4-A	0.996357		5-YY3	1.15533		5-O	1.54216		6-A	0.975643		7-A	1.94583		8-A	1.5104		9-A	0.510708		10-A	0.0161922								11-O
	1-1-A	1.02927		1-2-YY3	0.934809		1-2-O	1.01635		2-1-A	0.950584		2-2-A	0.998081		3-A	1.0305		4-A	0.996264		5-YY3	1.08828		5-O	1.50813		6-A	0.992704		7-A	1.93049		8-A	1.29933		9-A	0.594531		10-A	0.368618								11-O
	1-1-A	1.00832		1-2-YY3	0.736677		1-2-O	0.823453		2-1-A	0.984786		2-2-A	0.958397		3-A	0.996313		4-A	0.992498		5-YY3	1.1311		5-O	1.47467		6-A	0.947326		7-A	1.95568		8-A	0.990994		9-A	0.495897		10-A	0.0144322								11-O
	1-1-A	1.02965		1-2-YY3	0.202614		1-2-O	0.233043		2-1-A	0.969593		2-2-A	1.03718		3-A	0.961805		4-A	1.00689		5-YY3	1.13755		5-O	1.47872		6-A	0.972269		7-A	1.97225		8-A	0.992198		9-A	0.490744		10-A	0.00569671								11-O
	1-1-A	1.0074		1-2-YY3	0.0346105		1-2-O	0.0416224		2-1-A	0.968699		2-2-A	1.00224		3-A	1.00362		4-A	0.984249		5-YY3	1.13001		5-O	1.51188		6-A	0.871418		7-A	1.98086		8-A	1.00187		9-A	0.489648		10-A	0.0125125								11-O
	1-1-A	1.00115		1-2-YY3	0.771574		1-2-O	0.806191		2-1-A	0.980995		2-2-A	0.994941		3-A	1.02004		4-A	0.991421		5-YY3	1.12655		5-O	1.46602		6-A	0.985636		7-A	1.64849		8-A	1.03031		9-A	0.489273		10-A	0.00205687								11-O
	1-1-A	0.969884		1-2-YY3	0.864068		1-2-O	0.970842		2-1-A	0.987988		2-2-A	0.994312		3-A	0.993339		4-A	1.0087		5-YY3	1.07718		5-O	1.45917		6-A	0.984051		7-A	1.97556		8-A	1.00768		9-A	0.502283		10-A	0.227363								11-O
	1-1-A	1.00521		1-2-YY3	0.893486		1-2-O	0.955277		2-1-A	0.98978		2-2-A	0.976638		3-A	1.03059		4-A	1.02328		5-YY3	1.0407		5-O	1.47527		6-A	1.01372		7-A	1.92378		8-A	0.975892		9-A	0.501098		10-A	0.0257557								11-O
	1-1-A	0.994248		1-2-YY3	0.781113		1-2-O	0.823688		2-1-A	1.00001		2-2-A	1.02394		3-A	1.01287		4-A	0.970336		5-YY3	1.11181		5-O	1.49489		6-A	0.961051		7-A	1.96513		8-A	0.98016		9-A	0.496391		10-A	0.365561								11-O
	1-1-A	0.976262		1-2-YY3	0.910506		1-2-O	0.883777		2-1-A	0.990367		2-2-A	0.972678		3-A	1.00918		4-A	1.01733		5-YY3	1.07418		5-O	1.46748		6-A	0.814666		7-A	1.99222		8-A	1.01325		9-A	0.502334		10-A	0.032125								11-O
	1-1-A	0.965549		1-2-YY3	0.800186		1-2-O	0.869364		2-1-A	1.01338		2-2-A	1.21973		3-A	1.02667		4-A	1.00242		5-YY3	1.10263		5-O	1.49905		6-A	0.521531		7-A	1.96629		8-A	0.985156		9-A	0.472334		10-A	0.359652								11-O
	1-1-A	0.986553		1-2-YY3	0.826509		1-2-O	0.906203		2-1-A	0.983377		2-2-A	1.00572		3-A	1.01995		4-A	1.02016		5-YY3	1.11814		5-O	1.52591		6-A	0.99538		7-A	1.89013		8-A	1.02099		9-A	0.48889		10-A	0.0146477								11-O
	1-1-A	0.984318		1-2-YY3	0.870886		1-2-O	0.97153		2-1-A	1.01319		2-2-A	0.986768		3-A	0.983347		4-A	1.01974		5-YY3	1.06482		5-O	1.47223		6-A	0.95883		7-A	0.978496		8-A	1.01249		9-A	0.485279		10-A	0.00518556								11-O
	1-1-A	0.986288		1-2-YY3	0.907772		1-2-O	0.972072		2-1-A	0.992379		2-2-A	0.971814		3-A	0.980237		4-A	0.995509		5-YY3	1.11011		5-O	1.50377		6-A	0.968982		7-A	1.93177		8-A	1.02536		9-A	0.501215		10-A	0.0144551								11-O
	1-1-A	0.973443		1-2-YY3	0.906521		1-2-O	1.01375		2-1-A	0.981027		2-2-A	0.999037		3-A	0.949345		4-A	0.998968		5-YY3	1.0851		5-O	1.45571		6-A	0.973287		7-A	1.85813		8-A	0.999815		9-A	0.504288		10-A	0.00293141								11-O
	1-1-A	1.00938		1-2-YY3	0.945205		1-2-O	1.00059		2-1-A	0.988972		2-2-A	0.992431		3-A	0.999509		4-A	0.953913		5-YY3	1.11705		5-O	1.52195		6-A	0.988871		7-A	1.81538		8-A	0.999171		9-A	0.476212		10-A	0.222307								11-O
	1-1-A	1.00123		1-2-YY3	0.717331		1-2-O	0.832953		2-1-A	0.982335		2-2-A	0.880663		3-A	1.00097		4-A	0.972514		5-YY3	1.11171		5-O	1.48029		6-A	1.01916		7-A	1.86481		8-A	1.01347		9-A	0.484665		10-A	0.0244198								11-O
	1-1-A	0.964431		1-2-YY3	0.878786		1-2-O	0.914503		2-1-A	1.00164		2-2-A	0.970041		3-A	0.982664		4-A	0.966672		5-YY3	1.09331		5-O	1.48301		6-A	1.01018		7-A	1.92125		8-A	0.997862		9-A	0.943304		10-A	0.254338
	1-1-A	0.970449		1-2-YY3	0.926119		1-2-O	0.993733		2-1-A	0.976775		2-2-A	0.776022		3-A	0.954837		4-A	0.983543		5-YY3	1.1065		5-O	1.46723		6-A	0.997826		7-A	1.49197		8-A	0.996622		9-A	0.499995		10-A	0.021809
	1-1-A	0.994131		1-2-YY3	0.860286		1-2-O	0.995031		2-1-A	1.01029		2-2-A	0.947838		3-A	0.987737		4-A	1.01885		5-YY3	1.08696		5-O	1.49563		6-A	1.00831		7-A	0.337698		8-A	1.02356		9-A	0.519417		10-A	0.268277
	1-1-A	0.997247		1-2-YY3	0.931963		1-2-O	0.976997		2-1-A	0.990846		2-2-A	0.984057		3-A	0.999469		4-A	1.09278		5-YY3	1.09532		5-O	1.49427		6-A	0.995211		7-A	0.358007		8-A	1.02614		9-A	0.700386		10-A	0.0121686
	1-1-A	0.971806		1-2-YY3	0.895829		1-2-O	0.971636		2-1-A	0.980042		2-2-A	1.00603		3-A	1.00588		4-A	0.968761		5-YY3	1.06138		5-O	1.46494		6-A	1.02119		7-A	0.160164		8-A	1.01521		9-A	0.623159		10-A	0.00581032
	1-1-A	1.00686		1-2-YY3	0.905009		1-2-O	0.966304		2-1-A	1.03824		2-2-A	0.945161		3-A	0.995463		4-A	0.974394		5-YY3	1.03373		5-O	1.45097		6-A	0.995772		7-A	1.94771		8-A	1.00635		9-A	0.493839		10-A	0.0172724
	1-1-A	0.986303		1-2-YY3	0.877612		1-2-O	1.00752		2-1-A	1.03478		2-2-A	0.98203		3-A	0.984211		4-A	1.0174		5-YY3	1.12414		5-O	1.49962		6-A	1.01744		7-A	1.94801		8-A	0.981813		9-A	0.518679		10-A	0.00219786
	1-1-A	0.952533		1-2-YY3	0.907274		1-2-O	0.995013		2-1-A	1.02185		2-2-A	1.00166		3-A	1.00898		4-A	0.995767		5-YY3	1.11111		5-O	1.45476		6-A	0.984672		7-A	2.00174		8-A	0.997316		9-A	0.609696		10-A	0.15067
	1-1-A	0.986132		1-2-YY3	0.903991		1-2-O	0.98442		2-1-A	1.0008		2-2-A	1.00018		3-A	0.968273		4-A	1.0623		5-YY3	1.02834		5-O	1.466		6-A	0.978564		7-A	1.9255		8-A	1.02562		9-A	0.513163		10-A	0.0276177
	1-1-A	0.972037		1-2-YY3	0.941918		1-2-O	0.971709		2-1-A	0.982501		2-2-A	1.01261		3-A	0.976434		4-A	1.01701		5-YY3	1.07559		5-O	1.47774		6-A	1.04004		7-A	1.96324		8-A	0.981307		9-A	0.511163		10-A	0.312021
	1-1-A	1.01107		1-2-YY3	0.918049		1-2-O	0.992648		2-1-A	0.996069		2-2-A	0.997022		3-A	0.976572		4-A	0.993537		5-YY3	1.10392		5-O	1.48944		6-A	0.997989		7-A	1.79477		8-A	1.01301		9-A	0.541364		10-A	0.0173599
	1-1-A	0.97603		1-2-YY3	0.846411		1-2-O	0.985398		2-1-A	0.993499		2-2-A	0.987832		3-A	0.988762		4-A	0.982705		5-YY3	1.07614		5-O	1.51264		6-A	0.993261		7-A	1.9533		8-A	1.01738		9-A	0.500868		10-A	0.328014
	1-1-A	1.00237		1-2-YY3	0.889113		1-2-O	1.00098		2-1-A	1.00779		2-2-A	0.998038		3-A	1.01425		4-A	1.02183		5-YY3	1.05672		5-O	1.48506		6-A	1.02135		7-A	1.93989		8-A	1.0185		9-A	0.558608		10-A	0.00918668
	1-1-A	1.00901		1-2-YY3	0.893696		1-2-O	1.00215		2-1-A	0.982065		2-2-A	0.988194		3-A	0.971381		4-A	1.02695		5-YY3	1.06611		5-O	1.49158		6-A	0.987183		7-A	1.97532		8-A	0.973138		9-A	0.708944		10-A	0.00460249
	1-1-A	1.02571		1-2-YY3	0.939186		1-2-O	0.993952		2-1-A	1.00261		2-2-A	1.00518		3-A	0.982951		4-A	1.01224		5-YY3	1.10235		5-O	1.47164		6-A	0.973061		7-A	1.97984		8-A	0.995017		9-A	0.563888		10-A	0.0123456
	1-1-A	0.978399		1-2-YY3	0.883858		1-2-O	1.02266		2-1-A	0.809561		2-2-A	0.993439		3-A	1.00711		4-A	0.995578		5-YY3	1.10104		5-O	1.52097		6-A	1.02009		7-A	1.94892		8-A	0.987249		9-A	0.566036		10-A	0.00225692
	1-1-A	0.989073		1-2-YY3	0.87201		1-2-O	0.983986		2-1-A	0.898233		2-2-A	1.04066		3-A	0.995187		4-A	1.01101		5-YY3	1.08446		5-O	1.50563		6-A	0.985297		7-A	1.96745		8-A	0.989374		9-A	0.50008		10-A	0.174747
	1-1-A	0.988557		1-2-YY3	0.876844		1-2-O	0.974031		2-1-A	0.947056		2-2-A	0.994553		3-A	1.00129		4-A	1.0254		5-YY3	1.10272		5-O	1.49399		6-A	0.991916		7-A	1.97902		8-A	0.956855		9-A	0.881448		10-A	0.0275458
	1-1-A	0.991829		1-2-YY3	0.89534		1-2-O	0.980061		2-1-A	0.57543		2-2-A	0.981815		3-A	0.996356		4-A	1.0083		5-YY3	1.09828		5-O	1.50051		6-A	1.01023		7-A	1.9749		8-A	1.01269		9-A	0.582423
	1-1-A	1.00987		1-2-YY3	0.873127		1-2-O	0.972821		2-1-A	1.00093		2-2-A	1.01147		3-A	0.984562		4-A	1.01222		5-YY3	1.04474		5-O	1.47521		6-A	1.01461		7-A	1.91159		8-A	0.995125		9-A	0.509537
	1-1-A	1.01995		1-2-YY3	0.864416		1-2-O	0.96104		2-1-A	0.768882		2-2-A	0.994192		3-A	1.02825		4-A	1.01519		5-YY3	1.10538		5-O	1.49667		6-A	0.965828		7-A	1.98754		8-A	1.50521		9-A	0.491802
	1-1-A	1.03788		1-2-YY3	0.897106		1-2-O	0.984954		2-1-A	0.346098		2-2-A	0.995579		3-A	0.982666		4-A	1.01916		5-YY3	1.04755		5-O	1.45534		6-A	0.986476		7-A	1.9493		8-A	1.30581		9-A	0.583234
	1-1-A	0.95133		1-2-YY3	0.858476		1-2-O	0.953041		2-1-A	0.956989		2-2-A	0.966944		3-A	1.02071		4-A	1.02943		5-YY3	1.09547		5-O	1.51408		6-A	0.990541		7-A	1.94977		8-A	0.985026		9-A	0.555678
	1-1-A	0.991072		1-2-YY3	0.873234		1-2-O	0.982548		2-1-A	0.959978		2-2-A	0.993835		3-A	1.0055		4-A	0.987663		5-YY3	1.1261		5-O	1.51012		6-A	0.997312		7-A	1.99879		8-A	0.992459		9-A	0.50296
	1-1-A	1.03286		1-2-YY3	0.88796		1-2-O	0.96521		2-1-A	0.921917		2-2-A	1.00788		3-A	0.998854		4-A	0.98846		5-YY3	1.1001		5-O	1.46553		6-A	0.971859		7-A	1.94152		8-A	0.995426		9-A	0.527038
	1-1-A	1.02642		1-2-YY3	0.865915		1-2-O	0.972055		2-1-A	0.448483		2-2-A	0.981313		3-A	1.00638		4-A	0.987645		5-YY3	1.12116		5-O	1.45365		6-A	1.0054		7-A	1.97138		8-A	0.998939		9-A	0.666042
	1-1-A	1.00045		1-2-YY3	0.868359		1-2-O	0.971509		2-1-A	0.985924		2-2-A	0.993941		3-A	1.03474		4-A	1.01213		5-YY3	1.10616		5-O	1.52031		6-A	0.972475		7-A	1.97274		8-A	1.02142		9-A	0.590887
	1-1-A	0.991755		1-2-YY3	0.825501		1-2-O	0.933355		2-1-A	0.211486		2-2-A	0.988078		3-A	1.01966		4-A	1.00179		5-YY3	1.10697		5-O	1.50774		6-A	0.990304		7-A	1.90018		8-A	1.01949		9-A	0.54456
	1-1-A	1.02458		1-2-YY3	0.857232		1-2-O	0.976645		2-1-A	0.438177		2-2-A	0.972635		3-A	0.997845		4-A	0.981138		5-YY3	1.10659		5-O	1.51458		6-A	0.968396		7-A	1.97446		8-A	1.01757		9-A	0.486909
	1-1-A	1.02096		1-2-YY3	0.914553		1-2-O	0.976007		2-1-A	0.70349		2-2-A	1.01025		3-A	1.0127		4-A	1.0361		5-YY3	1.07103		5-O	1.49273		6-A	1.01472		7-A	1.94162		8-A	0.985937		9-A	0.473582
	1-1-A	1.02571		1-2-YY3	0.851625		1-2-O	0.949609		2-1-A	1.00216		2-2-A	0.999341		3-A	1.02255		4-A	0.990364		5-YY3	1.34099		5-O	1.72951		6-A	0.998035		7-A	1.9608		8-A	0.993814		9-A	0.862136
	1-1-A	0.955713		1-2-YY3	0.864963		1-2-O	0.931164		2-1-A	0.986031		2-2-A	0.999295		3-A	1.00713		4-A	0.963193		5-YY3	1.58986		5-O	1.91912		6-A	1.01059		7-A	1.96358		8-A	0.965634		9-A	0.479759
	1-1-A	0.991318		1-2-YY3	0.86429		1-2-O	0.99876		2-1-A	1.00167		2-2-A	0.979719		3-A	1.01699		4-A	0.987175		5-YY3	1.59579		5-O	1.91401		6-A	1.00912		7-A	1.90539		8-A	0.98009		9-A	0.492379
	1-1-A	1.00794		1-2-YY3	0.860361		1-2-O	0.997937		2-1-A	0.98613		2-2-A	0.997296		3-A	1.00007		4-A	0.970772		5-YY3	1.13005		5-O	1.52823		6-A	0.989873		7-A	1.96145		8-A	1.13085		9-A	0.50154
	1-1-A	0.98907		1-2-YY3	0.876451		1-2-O	1.004		2-1-A	0.946146		2-2-A	0.977608		3-A	1.00758		4-A	0.987359		5-YY3	1.08731		5-O	1.48316		6-A	0.980904		7-A	1.95816		8-A	0.983057		9-A	0.551646
	1-1-A	1.0014		1-2-YY3	0.845863		1-2-O	0.948144		2-1-A	0.949123		2-2-A	0.958072		3-A	0.990456		4-A	0.972563		5-YY3	1.09389		5-O	1.46457		6-A	1.00724		7-A	1.97986		8-A	1.01283		9-A	0.517765
	1-1-A	0.971656		1-2-YY3	0.866232		1-2-O	0.975295		2-1-A	0.975524		2-2-A	0.978976		3-A	1.00709		4-A	0.976306		5-YY3	1.07738		5-O	1.45414		6-A	0.972681		7-A	1.99063		8-A	0.991142		9-A	0.825282
	1-1-A	0.99615		1-2-YY3	0.869821		1-2-O	0.979829		2-1-A	0.982655		2-2-A	0.98836		3-A	0.976898		4-A	0.981509		5-YY3	1.10119		5-O	1.50457		6-A	0.972112		7-A	1.95911		8-A	1.00459		9-A	1.16063
	1-1-A	0.992883		1-2-YY3	0.855395		1-2-O	0.943356		2-1-A	0.998634		2-2-A	0.979741		3-A	0.986741		4-A	0.982434		5-YY3	1.09426		5-O	1.46592		6-A	1.00364		7-A	1.99967		8-A	0.981824		9-A	0.562461
	1-1-A	0.995741		1-2-YY3	0.849801		1-2-O	0.993458		2-1-A	1.00703		2-2-A	0.859847		3-A	0.97344		4-A	1.01856		5-YY3	1.05071		5-O	1.46104		6-A	1.00942		7-A	1.98954		8-A	1.03682		9-A	0.6397
	1-1-A	0.976672		1-2-YY3	0.871234		1-2-O	0.973206		2-1-A	0.972477		2-2-A	0.981756		3-A	0.981646		4-A	1.00473		5-YY3	1.08106		5-O	1.50431		6-A	0.959813		7-A	1.98349		8-A	0.90743		9-A	1.54319
	1-1-A	0.97785		1-2-YY3	0.873311		1-2-O	0.966228		2-1-A	0.982423		2-2-A	0.980639		3-A	0.999525		4-A	0.934879		5-YY3	1.08748		5-O	1.48009		6-A	1.01322		7-A	1.98297		8-A	4.57561e-05		9-A	1.04709
	1-1-A	1.00747		1-2-YY3	0.887863		1-2-O	0.976263		2-1-A	0.985353		2-2-A	0.974846		3-A	0.991962		4-A	1.01611		5-YY3	1.1616		5-O	1.49298		6-A	0.979969		7-A	1.98415		8-A	0		9-A	0.695467
	1-1-A	1.00087		1-2-YY3	0.8747		1-2-O	0.950697		2-1-A	0.982148		2-2-A	0.994263		3-A	1.01764		4-A	1.0012		5-YY3	1.11631		5-O	1.45988		6-A	0.958986		7-A	1.96562		8-A	0.00133436		9-A	0.526833
	1-1-A	0.994846		1-2-YY3	0.86824		1-2-O	0.943002		2-1-A	0.982232		2-2-A	1.01261		3-A	1.06327		4-A	1.00487		5-YY3	1.06451		5-O	1.44564		6-A	0.621718		7-A	1.96517		8-A	0.825908		9-A	0.529905
	1-1-A	0.986896		1-2-YY3	0.876612		1-2-O	0.978242		2-1-A	0.989678		2-2-A	1.02		3-A	0.922475		4-A	0.992511		5-YY3	1.11764		5-O	1.477		6-A	0.852817		7-A	2.01365		8-A	0.970423		9-A	0.533654
	1-1-A	1.0175		1-2-YY3	0.873576		1-2-O	0.967286		2-1-A	1.00455		2-2-A	0.995771		3-A	0.747318		4-A	1.00827		5-YY3	1.15477		5-O	1.51254		6-A	0.951222		7-A	2.02947		8-A	0.97926		9-A	0.546471
	1-1-A	1.03564		1-2-YY3	0.87471		1-2-O	0.975146		2-1-A	0.990566		2-2-A	0.967639		3-A	0.801424		4-A	1.00736		5-YY3	1.10829		5-O	1.50797		6-A	0.944997		7-A	2.11527		8-A	0.956287		9-A	0.616643
	1-1-A	0.9782		1-2-YY3	0.851231		1-2-O	0.939779		2-1-A	0.994294		2-2-A	1.0207		3-A	1.01009		4-A	1.00204		5-YY3	1.06031		5-O	1.43706		6-A	0.952803		7-A	2.35535		8-A	0.970754		9-A	0.560158
	1-1-A	1.02454		1-2-YY3	0.854605		1-2-O	0.982305		2-1-A	0.999714		2-2-A	0.988483		3-A	1.03269		4-A	0.986613		5-YY3	1.09675		5-O	1.43712		6-A	0.694076		7-A	2.12677		8-A	1.00096		9-A	0.567352
	1-1-A	1.00369		1-2-YY3	0.875809		1-2-O	0.996854		2-1-A	1.00184		2-2-A	1.0172		3-A	0.941922		4-A	0.988773		5-YY3	1.09718		5-O	1.46892		6-A	0.993809		7-A	1.96311		8-A	0.980825		9-A	0.544617
	1-1-A	0.993625		1-2-YY3	0.833796		1-2-O	0.965938		2-1-A	1.02317		2-2-A	1.02753		3-A	0.680007		4-A	0.966283		5-YY3	1.14225		5-O	1.48237		6-A	1.01595		7-A	1.995		8-A	0.992067		9-A	0.624209
	1-1-A	1.01044		1-2-YY3	0.756405		1-2-O	0.862809		2-1-A	1.00224		2-2-A	0.99542		3-A	0.963841		4-A	1.02821		5-YY3	1.10154		5-O	1.53896		6-A	0.941051		7-A	1.97715		8-A	0.981935		9-A	0.520331
	1-1-A	0.982485		1-2-YY3	0.496671		1-2-O	0.524877		2-1-A	1.00292		2-2-A	0.994672		3-A	1.00389		4-A	0.976846		5-YY3	1.10704		5-O	1.52796		6-A	0.979108		7-A	1.93058		8-A	0.980854		9-A	0.540037
	1-1-A	1.25832		1-2-YY3	0.849347		1-2-O	1.00463		2-1-A	1.23217		2-2-A	1.01836		3-A	0.97932		4-A	0.980938		5-YY3	1.08801		5-O	1.48161		6-A	0.80004		7-A	1.94646		8-A	0.992753		9-A	0.543278
	1-1-A	1.02129		1-2-YY3	0.762628		1-2-O	0.920439		2-1-A	1.02072		2-2-A	0.980269		3-A	1.01052		4-A	0.990812		5-YY3	1.14369		5-O	1.51575		6-A	0.785927		7-A	2.04563		8-A	1.01013		9-A	0.541333
	1-1-A	1.04201		1-2-YY3	0.891062		1-2-O	0.981912		2-1-A	0.97976		2-2-A	0.988209		3-A	0.994755		4-A	1.01352		5-YY3	1.31678		5-O	1.73035		6-A	0.758691		7-A	1.92797		8-A	0.989723		9-A	0.573791
	1-1-A	0.977396		1-2-YY3	0.850322		1-2-O	1.00072		2-1-A	1.00216		2-2-A	0.990712		3-A	0.997649		4-A	1.01259		5-YY3	1.10856		5-O	1.50574		6-A	0.956824		7-A	1.9942		8-A	0.988861		9-A	0.532195
	1-1-A	0.997612		1-2-YY3	0.852488		1-2-O	0.972444		2-1-A	1.01191		2-2-A	1.11141		3-A	1.00564		4-A	0.981047		5-YY3	1.14438		5-O	1.48078		6-A	0.98817		7-A	1.95736		8-A	1.101		9-A	0.787389
	1-1-A	1.0012		1-2-YY3	0.82057		1-2-O	0.94856		2-1-A	0.962863		2-2-A	1.1338		3-A	1.00183		4-A	0.991346		5-YY3	1.11359		5-O	1.4925		6-A	0.974723		7-A	1.94582		8-A	1.24645		9-A	0.702316
	1-1-A	0.995281		1-2-YY3	0.830274		1-2-O	0.953906		2-1-A	0.994667		2-2-A	1.03439		3-A	0.988654		4-A	1.0114		5-YY3	1.13726		5-O	1.46311		6-A	0.970821		7-A	1.91485		8-A	1.09421		9-A	0.584923
	1-1-A	0.990658		1-2-YY3	0.854409		1-2-O	0.97191		2-1-A	1.01328		2-2-A	0.985999		3-A	0.968889		4-A	1.01797		5-YY3	1.1512		5-O	1.46743		6-A	0.96543		7-A	1.91427		8-A	1.06227		9-A	0.52315
	1-1-A	1.03311		1-2-YY3	0.830053		1-2-O	0.979534		2-1-A	0.983597		2-2-A	0.998341		3-A	0.952509		4-A	1.40148		5-YY3	1.09923		5-O	1.48131		6-A	0.964618		7-A	1.94559		8-A	1.03085		9-A	0.570362
	1-1-A	1.00546		1-2-YY3	0.83852		1-2-O	0.958063		2-1-A	0.960512		2-2-A	0.988419		3-A	0.993475		4-A	1.44182		5-YY3	1.12485		5-O	1.49717		6-A	0.984135		7-A	1.96698		8-A	1.06611		9-A	0.537928
	1-1-A	0.980014		1-2-YY3	0.492246		1-2-O	0.620844		2-1-A	0.995325		2-2-A	0.960825		3-A	0.990691		4-A	0.991846		5-YY3	1.1207		5-O	1.51106		6-A	0.989846		7-A	2.00167		8-A	1.04002		9-A	0.556178
	1-1-A	1.10726		1-2-YY3	0.823278		1-2-O	0.938434		2-1-A	0.965899		2-2-A	0.981513		3-A	0.977946		4-A	0.978254		5-YY3	1.15666		5-O	1.49106		6-A	1.02769		7-A	2.00459		8-A	1.05611		9-A	0.645529
	1-1-A	1.14472		1-2-YY3	0.823875		1-2-O	0.940572		2-1-A	0.97666		2-2-A	0.98709		3-A	0.953928		4-A	0.997204		5-YY3	1.12821		5-O	1.45747		6-A	0.987476		7-A	1.98775		8-A	0.99061		9-A	0.747222
	1-1-A	1.01667		1-2-YY3	0.83487		1-2-O	0.951821		2-1-A	0.974115		2-2-A	0.992791		3-A	0.99508		4-A	1.01516		5-YY3	1.08527		5-O	1.50418		6-A	0.974266		7-A	2.01211		8-A	1.00273		9-A	0.559185
	1-1-A	1.03996		1-2-YY3	0.848611		1-2-O	0.968807		2-1-A	0.995937		2-2-A	0.96204		3-A	0.983274		4-A	1.04317		5-YY3	1.10375		5-O	1.47781		6-A	0.97427		7-A	1.93311		8-A	1.01035		9-A	0.753944
	1-1-A	0.996563		1-2-YY3	0.8324		1-2-O	1.00262		2-1-A	1.0036		2-2-A	0.971576		3-A	0.950007		4-A	0.997218		5-YY3	1.13709		5-O	1.49367		6-A	0.883234		7-A	1.96936		8-A	1.03839		9-A	0.590907
	1-1-A	0.972669		1-2-YY3	0.832624		1-2-O	0.984319		2-1-A	1.01698		2-2-A	0.999858		3-A	0.9617		4-A	1.00161		5-YY3	1.22876		5-O	1.55917		6-A	0.96834		7-A	1.98955		8-A	1.03184		9-A	0.711146
	1-1-A	1.00068		1-2-YY3	0.85022		1-2-O	0.99104		2-1-A	0.979245		2-2-A	1.00271		3-A	0.984868		4-A	1.01123		5-YY3	1.12718		5-O	1.50246		6-A	0.99398		7-A	1.94404		8-A	1.02766		9-A	0.589649
	1-1-A	1.01093		1-2-YY3	0.844123		1-2-O	0.975591		2-1-A	1.02372		2-2-A	1.03842		3-A	0.986636		4-A	0.988754		5-YY3	1.10652		5-O	1.53329		6-A	1.00161		7-A	1.98065		8-A	0.905066		9-A	0.556484
	1-1-A	1.0111		1-2-YY3	0.827136		1-2-O	0.975597		2-1-A	1.00015		2-2-A	1.31819		3-A	0.999705		4-A	0.991404		5-YY3	1.01304		5-O	1.38338		6-A	0.950165		7-A	1.98807		8-A	1.07126		9-A	0.525443
	1-1-A	1.00423		1-2-YY3	0.840464		1-2-O	0.93807		2-1-A	1.0085		2-2-A	1.33253		3-A	0.986872		4-A	0.980895		5-YY3	1.078		5-O	1.47447		6-A	0.994112		7-A	1.98203		8-A	1.05126		9-A	0.593839
	1-1-A	1.01272		1-2-YY3	0.860789		1-2-O	0.973397		2-1-A	1.08703		2-2-A	0.929964		3-A	0.886538		4-A	0.981647		5-YY3	1.11993		5-O	1.48086		6-A	0.949687		7-A	1.94882		8-A	1.02631		9-A	0.617581
	1-1-A	0.981838		1-2-YY3	0.854031		1-2-O	0.956303		2-1-A	0.989935		2-2-A	0.977002		3-A	0.992549		4-A	0.970336		5-YY3	1.1276		5-O	1.53261		6-A	0.949561		7-A	2.027		8-A	1.04184		9-A	0.593577
	1-1-A	1.00433		1-2-YY3	0.852004		1-2-O	0.964751		2-1-A	1.00074		2-2-A	0.978868		3-A	0.988791		4-A	1.02274		5-YY3	1.1557		5-O	1.52214		6-A	0.864294		7-A	2.00327		8-A	0.892838		9-A	0.560943
	1-1-A	1.02119		1-2-YY3	0.854072		1-2-O	0.959284		2-1-A	1.00385		2-2-A	0.983453		3-A	1.00001		4-A	0.958815		5-YY3	1.13157		5-O	1.5141		6-A	0.856245		7-A	1.95215		8-A	0.955963		9-A	0.551471
	1-1-A	1.02065		1-2-YY3	0.858774		1-2-O	0.962144		2-1-A	0.997769		2-2-A	0.971877		3-A	0.976325		4-A	1.00474		5-YY3	1.1668		5-O	1.48074		6-A	0.619035		7-A	2.00173		8-A	1.03696		9-A	0.530636
	1-1-A	0.957069		1-2-YY3	0.817604		1-2-O	0.933855		2-1-A	0.96904		2-2-A	0.987553		3-A	1.02704		4-A	1.04383		5-YY3	1.11003		5-O	1.43607		6-A	0.000435255		7-A	1.97962		8-A	0.994375		9-A	0.557428
	1-1-A	0.916556		1-2-YY3	0.832322		1-2-O	0.986724		2-1-A	1.06161		2-2-A	1.00879		3-A	0.990141		4-A	0.995101		5-YY3	1.13261		5-O	1.49777		6-A	0.000540494		7-A	1.9989		8-A	1.03237		9-A	0.557491
	1-1-A	0.97319		1-2-YY3	0.83822		1-2-O	0.991372		2-1-A	1.06478		2-2-A	0.980008		3-A	0.998395		4-A	1.00545		5-YY3	1.12146		5-O	1.48657		6-A	0.577221		7-A	1.99403		8-A	0.910485		9-A	0.526342
	1-1-A	0.997693		1-2-YY3	0.862611		1-2-O	1.00464		2-1-A	0.998655		2-2-A	1.0109		3-A	1.00955		4-A	0.97717		5-YY3	1.08597		5-O	1.43897		6-A	0.959971		7-A	1.97984		8-A	0.94159		9-A	0.540526
	1-1-A	0.985645		1-2-YY3	0.851059		1-2-O	0.980661		2-1-A	0.9901		2-2-A	1.15703		3-A	1.02201		4-A	1.03793		5-YY3	1.11579		5-O	1.4574		6-A	0.98565		7-A	1.99596		8-A	1.01864		9-A	0.933422
	1-1-A	1.00998		1-2-YY3	0.854098		1-2-O	0.968774		2-1-A	0.963091		2-2-A	0.412572		3-A	0.99095		4-A	1.00078		5-YY3	1.12059		5-O	1.52135		6-A	1.01874		7-A	1.9604		8-A	1.00136		9-A	0.652079
	1-1-A	0.968418		1-2-YY3	0.846852		1-2-O	0.975339		2-1-A	1.00687		2-2-A	1.18558		3-A	0.945207		4-A	0.993597		5-YY3	1.17878		5-O	1.47611		6-A	0.965822		7-A	2.01094		8-A	0.955669		9-A	0.667685
	1-1-A	1.00006		1-2-YY3	0.826214		1-2-O	0.989474		2-1-A	0.977894		2-2-A	1.16888		3-A	1.02731		4-A	0.982718		5-YY3	1.12305		5-O	1.4788		6-A	0.978139		7-A	1.92765		8-A	0.95298		9-A	0.56021
	1-1-A	0.991255		1-2-YY3	0.835679		1-2-O	0.962358		2-1-A	0.984725		2-2-A	1.18318		3-A	1.00377		4-A	0.982911		5-YY3	1.07669		5-O	1.41167		6-A	0.966544		7-A	1.99035		8-A	1.0385		9-A	0.636226
	1-1-A	0.973989		1-2-YY3	0.830277		1-2-O	0.968433		2-1-A	1.21126		2-2-A	0.943526		3-A	0.993599		4-A	1.01227		5-YY3	1.07041		5-O	1.38144		6-A	0.971585		7-A	2.04355		8-A	1.00732		9-A	0.728326
	1-1-A	1.02389		1-2-YY3	0.841688		1-2-O	0.948685		2-1-A	1.61009		2-2-A	0.841002		3-A	0.989288		4-A	1.07427		5-YY3	1.12955		5-O	1.51712		6-A	1.00032		7-A	1.9201		8-A	1.01498		9-A	0.523141
	1-1-A	0.995724		1-2-YY3	0.850522		1-2-O	0.979541		2-1-A	1.31026		2-2-A	0.514536		3-A	0.933705		4-A	1.08458		5-YY3	1.1565		5-O	1.49822		6-A	0.918098		7-A	2.00511		8-A	1.0041		9-A	0.522094
	1-1-A	0.995982		1-2-YY3	0.815789		1-2-O	0.941312		2-1-A	0.997313		2-2-A	0.505466		3-A	0.813227		4-A	1.0445		5-YY3	1.12233		5-O	1.47301		6-A	0.995297		7-A	2.00105		8-A	1.05077		9-A	0.503235
	1-1-A	1.15958		1-2-YY3	0.838953		1-2-O	0.971838		2-1-A	1.00317		2-2-A	0.955791		3-A	1.00106		4-A	0.980578		5-YY3	1.07117		5-O	1.45743		6-A	1.00218		7-A	1.96898		8-A	1.05114		9-A	0.524919
	1-1-A	1.13517		1-2-YY3	0.835823		1-2-O	0.991307		2-1-A	1.01536		2-2-A	1.02002		3-A	1.0095		4-A	0.994859		5-YY3	1.10167		5-O	1.49818		6-A	0.997159		7-A	2.02937		8-A	1.07113		9-A	0.537957
	1-1-A	0.971764		1-2-YY3	0.827872		1-2-O	0.954724		2-1-A	0.983515		2-2-A	0.954699		3-A	0.993151		4-A	0.967049		5-YY3	0.937079		5-O	1.19347		6-A	0.983785		7-A	2.0016		8-A	1.06426		9-A	0.665461
	1-1-A	0.979226		1-2-YY3	0.84529		1-2-O	0.93879		2-1-A	0.982934		2-2-A	0.990202		3-A	1.0078		4-A	1.32011		5-YY3	0.532767		5-O	0.5927		6-A	0.989036		7-A	2.00316		8-A	1.02026		9-A	0.542752
	1-1-A	0.997582		1-2-YY3	0.796042		1-2-O	0.976983		2-1-A	1.01792		2-2-A	1.02825		3-A	0.995644		4-A	0.997943		5-YY3	0.921659		5-O	0.944405		6-A	0.978086		7-A	1.97021		8-A	1.00561		9-A	0.539652
	1-1-A	1.04171		1-2-YY3	0.826353		1-2-O	0.996044		2-1-A	1.08065		2-2-A	1.01979		3-A	0.948147		4-A	1.00929		5-YY3	0.759306		5-O	0.842595		6-A	1.00683		7-A	1.96943		8-A	1.07455		9-A	0.604861
	1-1-A	1.00689		1-2-YY3	0.885791		1-2-O	1.02848		2-1-A	1.16484		2-2-A	1.0163		3-A	0.99437		4-A	1.02531					5-O	1.38116		6-A	0.954391		7-A	2.01918		8-A	1.0287		9-A	0.572698
	1-1-A	1.00772		1-2-YY3	0.815533		1-2-O	0.966618		2-1-A	0.97489		2-2-A	1.00014		3-A	0.952862		4-A	0.969353					5-O	1.58899		6-A	1.02188		7-A	1.98041		8-A	1.04648		9-A	0.538208
	1-1-A	1.0079		1-2-YY3	0.81564		1-2-O	0.980255		2-1-A	0.97624		2-2-A	0.998404		3-A	0.997309		4-A	0.994194					5-O	1.07432		6-A	0.983109		7-A	1.94714		8-A	1.03902		9-A	0.545957
	1-1-A	1.00253		1-2-YY3	0.829479		1-2-O	0.980794		2-1-A	0.981058		2-2-A	0.995155		3-A	0.969579		4-A	1.01702					5-O	1.44129		6-A	0.97619		7-A	1.98299		8-A	1.06174		9-A	0.54232
	1-1-A	0.977078		1-2-YY3	0.792223		1-2-O	0.964469		2-1-A	0.986269		2-2-A	0.890176		3-A	0.984925		4-A	0.978581					5-O	1.46199		6-A	1.41022		7-A	2.01787		8-A	1.03789		9-A	0.534619
	1-1-A	0.99197		1-2-YY3	0.821303		1-2-O	0.989163		2-1-A	0.971763		2-2-A	0.984088		3-A	1.01652		4-A	0.999087					5-O	1.47864		6-A	0.974281		7-A	2.00124		8-A	1.04306		9-A	0.530269
	1-1-A	0.981185		1-2-YY3	0.777259		1-2-O	0.98444		2-1-A	0.99206		2-2-A	0.823102		3-A	0.937696		4-A	0.978049					5-O	1.44714		6-A	0.957493		7-A	1.98853		8-A	1.03348		9-A	0.538729
	1-1-A	0.95764		1-2-YY3	0.784627		1-2-O	0.963556		2-1-A	1.00422		2-2-A	0.98892		3-A	1.02185		4-A	0.9927					5-O	1.23143		6-A	0.975558		7-A	2.00474		8-A	1.02344		9-A	0.533533
	1-1-A	0.969855		1-2-YY3	0.816427		1-2-O	0.963181		2-1-A	1.05763		2-2-A	1.0706		3-A	1.01477		4-A	0.996586					5-O	1.45604		6-A	0.972382		7-A	1.97077		8-A	1.04399		9-A	0.534272
	1-1-A	0.957545		1-2-YY3	0.815771		1-2-O	0.969112		2-1-A	1.1332		2-2-A	0.912687		3-A	1.19567		4-A	0.96934					5-O	1.43562		6-A	0.993468		7-A	1.93681		8-A	1.04507		9-A	0.553302
	1-1-A	0.938885		1-2-YY3	0.803235		1-2-O	0.977412		2-1-A	1.64446		2-2-A	0.868845		3-A	1.13992		4-A	1.0003					5-O	1.51174		6-A	0.989568		7-A	1.87356		8-A	1.00105		9-A	0.540044
	1-1-A	0.981413		1-2-YY3	0.804901		1-2-O	0.959605		2-1-A	1.05828		2-2-A	0.918066		3-A	0.977428		4-A	1.01476					5-O	1.45256		6-A	1.00188		7-A	1.78076		8-A	1.03692		9-A	0.535508
	1-1-A	0.973561		1-2-YY3	0.828868		1-2-O	0.981107		2-1-A	0.944971		2-2-A	1.10417		3-A	0.986302		4-A	0.987187					5-O	1.43557		6-A	2.10807		7-A	1.90689		8-A	1.04599		9-A	1.21211
	1-1-A	0.997825		1-2-YY3	0.80467		1-2-O	0.994424		2-1-A	0.51411		2-2-A	1.00572		3-A	1.01224		4-A	1.07188					5-O	1.44488		6-A	0.990402		7-A	1.94144		8-A	1.01518		9-A	0.541832
	1-1-A	1.00404		1-2-YY3	0.864894		1-2-O	0.9922		2-1-A	0.750937		2-2-A	1.01197		3-A	0.958934		4-A	0.961508					5-O	1.48461		6-A	1.15128		7-A	1.97948		8-A	1.46867		9-A	0.5654
	1-1-A	0.966432		1-2-YY3	0.740979		1-2-O	0.857099		2-1-A	0.521297		2-2-A	0.997974		3-A	1.01853		4-A	0.942008					5-O	1.30331		6-A	1.44256		7-A	1.97168		8-A	1.26184		9-A	0.845012
	1-1-A	1.01061		1-2-YY3	0.87644		1-2-O	1.03135		2-1-A	0.962106		2-2-A	0.951322		3-A	0.947976		4-A	1.44183					5-O	1.4134		6-A	0.998847		7-A	1.9462		8-A	1.03597		9-A	0.689577
	1-1-A	0.990073		1-2-YY3	0.831722		1-2-O	1.01531		2-1-A	0.938707		2-2-A	0.998919		3-A	0.960211		4-A	0.924478					5-O	1.46321		6-A	0.984987		7-A	1.98994		8-A	1.02668		9-A	0.547734
	1-1-A	0.95794		1-2-YY3	0.844919		1-2-O	0.97386		2-1-A	0.791071		2-2-A	1.02235		3-A	1.68878		4-A	1.77856					5-O	1.38435		6-A	1.02015		7-A	2.03198		8-A	1.04139		9-A	0.572291
	1-1-A	0.987466		1-2-YY3	0.81364		1-2-O	0.993186		2-1-A	0.981263		2-2-A	1.04093		3-A	1.28515		4-A	2.00259					5-O	1.43401		6-A	0.986542		7-A	1.90977		8-A	1.02265		9-A	0.692263
	1-1-A	0.981067		1-2-YY3	0.818931		1-2-O	1.02995		2-1-A	0.965889		2-2-A	0.992778		3-A	1.00916		4-A	1.89207					5-O	1.46622		6-A	1.33303		7-A	1.88561		8-A	1.04943		9-A	0.539685
	1-1-A	0.969242		1-2-YY3	0.800178		1-2-O	0.986626		2-1-A	0.972857		2-2-A	0.961924		3-A	0.96079		4-A	1.98845					5-O	1.44894		6-A	1.34354		7-A	1.97365		8-A	1.03793		9-A	0.557908
	1-1-A	1.00402		1-2-YY3	0.88192		1-2-O	1.04007		2-1-A	0.868407		2-2-A	0.991201		3-A	0.979603		4-A	1.44838					5-O	1.25072		6-A	0.518554		7-A	2.00642		8-A	1.03434		9-A	0.579345
	1-1-A	0.967554		1-2-YY3	0.894922		1-2-O	1.04982		2-1-A	0.968413		2-2-A	0.969687		3-A	1.00444		4-A	0.994181					5-O	1.48892		6-A	0.226456		7-A	1.93827		8-A	1.01276		9-A	0.536032
	1-1-A	0.983941		1-2-YY3	0.789288		1-2-O	0.991502		2-1-A	0.956838		2-2-A	1.02753		3-A	1.00188		4-A	1.33866					5-O	1.45437		6-A	1.35248		7-A	1.95201		8-A	1.03925		9-A	0.625823
	1-1-A	1.10741		1-2-YY3	0.784757		1-2-O	0.983604		2-1-A	0.875593		2-2-A	1.00625		3-A	1.03788		4-A	0.998676					5-O	1.47916		6-A	1.10982		7-A	2.35511		8-A	1.05193		9-A	0.78356
	1-1-A	1.0538		1-2-YY3	0.815322		1-2-O	1.00728		2-1-A	0.0118085		2-2-A	1.0099		3-A	0.953321		4-A	0.965244					5-O	1.42865		6-A	1.04733		7-A	1.75673		8-A	0.987491		9-A	0.610555
	1-1-A	0.997923		1-2-YY3	0.825486		1-2-O	0.954315		2-1-A	0.424761		2-2-A	1.01606		3-A	1.03695		4-A	1.01246					5-O	1.5167		6-A	1.04318		7-A	1.71379		8-A	1.04981		9-A	0.642813
	1-1-A	0.999464		1-2-YY3	0.781256		1-2-O	0.969038		2-1-A	0.447136		2-2-A	1.08769		3-A	0.981761		4-A	0.990554					5-O	1.48861		6-A	1.03186		7-A	1.49087		8-A	1.06484		9-A	0.550872
	1-1-A	1.02838		1-2-YY3	0.794079		1-2-O	0.954297		2-1-A	0.307043		2-2-A	1.32764		3-A	1.00228		4-A	1.0021					5-O	1.48369		6-A	1.01156		7-A	1.18914		8-A	1.04918		9-A	0.96856
	1-1-A	0.974425		1-2-YY3	0.818758		1-2-O	0.979798		2-1-A	1.1389		2-2-A	1.17969		3-A	0.976756		4-A	0.983483					5-O	1.4883		6-A	1.51257		7-A	1.89189		8-A	1.01912		9-A	0.629444
	1-1-A	0.992113		1-2-YY3	0.894212		1-2-O	1.00866		2-1-A	1.10535		2-2-A	1.00781		3-A	0.987591		4-A	0.984101					5-O	1.49316		6-A	1.01244		7-A	1.70298		8-A	1.0394		9-A	0.533762
	1-1-A	1.01387		1-2-YY3	0.930854		1-2-O	1.03742		2-1-A	1.39266		2-2-A	1.02379		3-A	1.00509		4-A	0.969299					5-O	1.49709		6-A	1.02576		7-A	2.00952		8-A	1.04877		9-A	0.541698
	1-1-A	1.01714		1-2-YY3	0.772687		1-2-O	0.959991		2-1-A	1.19841		2-2-A	1.14074		3-A	0.974249		4-A	0.996629					5-O	1.47671		6-A	0.999701		7-A	1.82811		8-A	1.07052		9-A	0.674536
	1-1-A	0.975685		1-2-YY3	0.820695		1-2-O	0.978525		2-1-A	1.6154		2-2-A	1.03804		3-A	0.966994		4-A	0.991214					5-O	1.4608		6-A	1.02895		7-A	2.04593		8-A	1.03705		9-A	0.622799
	1-1-A	0.992169		1-2-YY3	0.801788		1-2-O	0.957698		2-1-A	2.79835		2-2-A	1.04031		3-A	1.05319		4-A	0.981587					5-O	1.48245		6-A	1.01555		7-A	1.99711		8-A	1.03708		9-A	0.55202
	1-1-A	1.02474		1-2-YY3	0.790899		1-2-O	0.968593		2-1-A	1.13362		2-2-A	1.00915		3-A	0.968913		4-A	1.01317					5-O	1.49062		6-A	1.03391		7-A	2.04152		8-A	1.06771		9-A	0.566163
	1-1-A	1.00144		1-2-YY3	0.775049		1-2-O	0.957676		2-1-A	0.960281		2-2-A	1.02292		3-A	0.973044		4-A	1.01533					5-O	1.50907		6-A	0.990815		7-A	1.9397		8-A	1.04132		9-A	0.744008
	1-1-A	1.01574		1-2-YY3	0.817505		1-2-O	0.975912		2-1-A	1.07658		2-2-A	1.0405		3-A	0.992969		4-A	0.975508					5-O	1.50174		6-A	0.993744		7-A	2.01793		8-A	1.05706		9-A	0.667981
	1-1-A	0.992033		1-2-YY3	0.812828		1-2-O	0.9635		2-1-A	1.03277		2-2-A	0.995587		3-A	1.00441		4-A	0.986456					5-O	1.49741		6-A	0.999803		7-A	1.87938		8-A	1.06221		9-A	0.555482
	1-1-A	0.0427404		1-2-YY3	0.800973		1-2-O	0.981894		2-1-A	1.01512		2-2-A	0.985347		3-A	1.02356		4-A	0.977613					5-O	1.52392		6-A	0.990682		7-A	2.03967		8-A	1.05085		9-A	0.520763
	1-1-A	0.699147		1-2-YY3	0.805168		1-2-O	0.990429		2-1-A	1.03007		2-2-A	1.03789		3-A	0.998583		4-A	0.997506					5-O	1.52049		6-A	1.00999		7-A	1.42617		8-A	1.06777		9-A	0.547049
	1-1-A	1.08011		1-2-YY3	0.874345		1-2-O	1.01185		2-1-A	0.986154		2-2-A	1.03455		3-A	0.995081		4-A	1.04945					5-O	1.47133		6-A	0.96925		7-A	1.7493		8-A	1.0637		9-A	1.06053
	1-1-A	1.05653		1-2-YY3	1.13972		1-2-O	1.31663		2-1-A	1.0106		2-2-A	1.03299		3-A	1.01269		4-A	0.980283					5-O	1.52147		6-A	1.02505		7-A	1.94957		8-A	1.04404		9-A	0.564218
	1-1-A	1.03999		1-2-YY3	0.827863		1-2-O	0.985962		2-1-A	1.03602		2-2-A	1.00227		3-A	1.00842		4-A	0.98947					5-O	1.49596		6-A	1.02267		7-A	1.95514		8-A	1.01553		9-A	0.535037
	1-1-A	1.00523		1-2-YY3	0.835188		1-2-O	0.976913		2-1-A	1.03813		2-2-A	1.01898		3-A	0.989019		4-A	0.995752					5-O	1.51084		6-A	0.994283		7-A	1.30392		8-A	1.07073		9-A	0.535988
	1-1-A	1.0064		1-2-YY3	0.81565		1-2-O	0.979067		2-1-A	1.02213		2-2-A	1.01039		3-A	0.996761		4-A	1.00697					5-O	1.48879		6-A	0.990935		7-A	1.72833		8-A	1.04077		9-A	0.591424
	1-1-A	0.996903		1-2-YY3	0.807003		1-2-O	0.961875		2-1-A	1.02938		2-2-A	1.01561		3-A	1.00389		4-A	1.16362					5-O	1.47572		6-A	1.00117		7-A	1.89268		8-A	1.06788		9-A	0.5653
	1-1-A	0.992734		1-2-YY3	0.82697		1-2-O	0.94746		2-1-A	1.01455		2-2-A	1.05068		3-A	0.952848		4-A	1.00794					5-O	1.48465		6-A	1.00335		7-A	1.98155		8-A	1.00258		9-A	1.02319
	1-1-A	0.973603		1-2-YY3	0.782109		1-2-O	0.934926		2-1-A	0.989205		2-2-A	1.01006		3-A	0.985662		4-A	1.01528					5-O	1.48371		6-A	1.0078		7-A	1.9792		8-A	1.04445		9-A	1.39749
	1-1-A	0.671186		1-2-YY3	0.81623		1-2-O	0.987882		2-1-A	1.00955		2-2-A	0.989561		3-A	0.996762		4-A	1.02672					5-O	1.47994		6-A	1.11537		7-A	1.9608		8-A	1.06263		9-A	0.760499
	1-1-A	0.631062		1-2-YY3	0.752942		1-2-O	0.912126		2-1-A	0.992896		2-2-A	1.23162		3-A	1.01535		4-A	1.00748					5-O	1.51863		6-A	1.01969		7-A	1.97252		8-A	1.45477		9-A	0.424974
	1-1-A	0.997454		1-2-YY3	0.784495		1-2-O	0.95027		2-1-A	1.02483		2-2-A	1.00943		3-A	1.17603		4-A	0.998651					5-O	1.32849		6-A	1.03083		7-A	1.68576		8-A	1.33284		9-A	1.2128
	1-1-A	0.954182		1-2-YY3	0.751126		1-2-O	0.927416		2-1-A	1.04164		2-2-A	1.02492		3-A	0.993929		4-A	1.01868					5-O	1.35688		6-A	1.03297		7-A	1.99989		8-A	1.06226		9-A	0.899377
	1-1-A	0.886974		1-2-YY3	0.822302		1-2-O	0.97321		2-1-A	0.998227		2-2-A	0.997112		3-A	0.939761		4-A	1.00358					5-O	1.47863		6-A	1.01591		7-A	1.9932		8-A	1.04196		9-A	0.649062
	1-1-A	0.973737		1-2-YY3	0.785138		1-2-O	0.951996		2-1-A	1.02578		2-2-A	1.03689		3-A	0.713288		4-A	1.00726					5-O	1.50739		6-A	1.0732		7-A	0.984313		8-A	1.04384		9-A	0.462247
	1-1-A	0.983673		1-2-YY3	0.764641		1-2-O	0.961096		2-1-A	0.960313		2-2-A	0.979756		3-A	0.595315		4-A	1.00345					5-O	1.51359		6-A	1.04645		7-A	0.251681		8-A	1.05701		9-A	0.473894
	1-1-A	0.948196		1-2-YY3	0.613292		1-2-O	0.761161		2-1-A	1.04512		2-2-A	0.864322		3-A	0.594946		4-A	1.02895					5-O	1.47432		6-A	1.27452		7-A	1.7135		8-A	1.08238		9-A	0.483858
	1-1-A	0.461076		1-2-YY3	0.781414		1-2-O	0.973374		2-1-A	1.03341		2-2-A	0.959309		3-A	1.04215		4-A	1.03002					5-O	1.48251		6-A	1.28925		7-A	1.99192		8-A	1.07527		9-A	0.509701
	1-1-A	0.934232		1-2-YY3	0.785139		1-2-O	0.928102		2-1-A	1.00161		2-2-A	0.818174		3-A	0.719652		4-A	1.01614					5-O	1.49718		6-A	1.04069		7-A	2.0136		8-A	1.0978		9-A	0.560912
	1-1-A	0.913573		1-2-YY3	0.818393		1-2-O	0.938757		2-1-A	1.00103		2-2-A	0.92124		3-A	1.04157		4-A	0.988117					5-O	1.50882		6-A	1.03523		7-A	1.85982		8-A	1.04796		9-A	0.505539
	1-1-A	0.97144		1-2-YY3	0.784683		1-2-O	0.930256		2-1-A	1.05146		2-2-A	1.00332		3-A	1.02066		4-A	1.03456					5-O	1.38614		6-A	0.979919		7-A	1.87793		8-A	1.04438		9-A	0.538142
	1-1-A	0.409618		1-2-YY3	0.81129		1-2-O	0.949158		2-1-A	1.11786		2-2-A	1.02149		3-A	1.04406		4-A	1.00187					5-O	1.44895		6-A	0.998205		7-A	1.85571		8-A	1.00333		9-A	0.486292
	1-1-A	0.834013		1-2-YY3	0.794488		1-2-O	0.934797		2-1-A	1.22124		2-2-A	0.955824		3-A	1.0104		4-A	0.998839					5-O	1.49676		6-A	1.02853		7-A	1.93659		8-A	1.01434		9-A	0.559657
	1-1-A	0.730883		1-2-YY3	0.789582		1-2-O	0.975325		2-1-A	1.02095		2-2-A	0.998049		3-A	1.02027		4-A	1.00272					5-O	1.49966		6-A	1.00821		7-A	1.94763		8-A	1.21164		9-A	0.492423
	1-1-A	1.20379		1-2-YY3	0.801467		1-2-O	0.972759		2-1-A	1.00576		2-2-A	0.981067		3-A	1.00436		4-A	0.99281					5-O	1.52125		6-A	1.01663		7-A	1.41507		8-A	1.03538		9-A	0.467678
	1-1-A	1.75528		1-2-YY3	0.762413		1-2-O	0.904548		2-1-A	1.021		2-2-A	1.00495		3-A	0.985787		4-A	0.98297					5-O	1.51955		6-A	0.99513		7-A	0.864194		8-A	1.05985		9-A	0.485934
	1-1-A	1.00622		1-2-YY3	0.775313		1-2-O	0.976157		2-1-A	0.996796		2-2-A	1.01403		3-A	0.989358		4-A	1.0136					5-O	1.50091		6-A	1.02797		7-A	1.82654		8-A	1.01119		9-A	0.482845
	1-1-A	0.988118		1-2-YY3	0.78555		1-2-O	0.948591		2-1-A	1.00309		2-2-A	1.0049		3-A	0.986145		4-A	1.02857					5-O	1.47882		6-A	1.02034		7-A	1.86926		8-A	1.05698		9-A	0.528048
	1-1-A	0.944586		1-2-YY3	0.822398		1-2-O	0.95742		2-1-A	1.03642		2-2-A	1.01161		3-A	0.980572		4-A	1.0008					5-O	1.46259		6-A	1.02399		7-A	1.95622		8-A	1.02176		9-A	0.487369
	1-1-A	1.01165		1-2-YY3	0.812887		1-2-O	0.949262		2-1-A	0.996684		2-2-A	1.01509		3-A	1.0132		4-A	1.01486					5-O	1.49499		6-A	0.992297		7-A	1.95585		8-A	1.06568		9-A	0.654166
	1-1-A	0.973083		1-2-YY3	0.773137		1-2-O	0.959237		2-1-A	0.97624		2-2-A	1.00334		3-A	0.867617		4-A	0.996908					5-O	1.49909		6-A	1.01098		7-A	1.91212		8-A	0.921679		9-A	0.591564
	1-1-A	1.01058		1-2-YY3	0.789906		1-2-O	0.939681		2-1-A	0.99044		2-2-A	1.02109		3-A	0.945765		4-A	0.996392					5-O	1.513		6-A	0.967565		7-A	1.77979		8-A	9.48767e-05		9-A	0.517789
	1-1-A	0.999681		1-2-YY3	0.77382		1-2-O	0.904896		2-1-A	0.942232		2-2-A	1.01494		3-A	0.933682		4-A	0.992333					5-O	1.49019		6-A	1.01239		7-A	1.97118		8-A	0		9-A	0.489254
	1-1-A	1.01114		1-2-YY3	0.769694		1-2-O	0.952542		2-1-A	0.978892		2-2-A	1.00502		3-A	0.920002		4-A	1.00498					5-O	1.50503		6-A	0.987701		7-A	1.95025		8-A	0.000976439		9-A	0.502432
	1-1-A	1.0048		1-2-YY3	0.797004		1-2-O	0.977198		2-1-A	0.97979		2-2-A	0.997981		3-A	0.977363		4-A	1.00443					5-O	1.52494		6-A	1.01429		7-A	1.91069		8-A	0.88408		9-A	0.515228
	1-1-A	1.04226		1-2-YY3	0.791585		1-2-O	0.940732		2-1-A	0.969655		2-2-A	1.00712		3-A	0.892239		4-A	1.00771					5-O	1.43783		6-A	0.96986		7-A	1.96196		8-A	1.00563		9-A	0.523133
	1-1-A	0.991375		1-2-YY3	0.785569		1-2-O	0.949464		2-1-A	0.990081		2-2-A	1.01896		3-A	0.895202		4-A	1.04017					5-O	1.42476		6-A	1.02649		7-A	1.91466		8-A	1.04756		9-A	0.626411
	1-1-A	0.998312		1-2-YY3	0.763308		1-2-O	0.947838		2-1-A	0.972096		2-2-A	1.01881		3-A	0.962321		4-A	0.993117					5-O	1.50528		6-A	0.93993		7-A	1.92089		8-A	1.0277		9-A	0.725287
	1-1-A	1.03757		1-2-YY3	0.771311		1-2-O	0.963135		2-1-A	1.00244		2-2-A	1.01976		3-A	0.98592		4-A	1.00424					5-O	1.50836		6-A	0.985225		7-A	1.93699		8-A	1.04137		9-A	0.504939
	1-1-A	1.00075		1-2-YY3	0.790026		1-2-O	0.941401		2-1-A	1.01152		2-2-A	0.989675		3-A	0.977334		4-A	0.963208					5-O	1.46123		6-A	1.00408		7-A	1.93919		8-A	1.03105		9-A	0.642251
	1-1-A	0.993595		1-2-YY3	0.787987		1-2-O	0.974186		2-1-A	1.01427		2-2-A	1.00726		3-A	1.00316		4-A	0.967802					5-O	1.48583		6-A	0.975911		7-A	1.9578		8-A	1.04641		9-A	0.513779
	1-1-A	0.974231		1-2-YY3	0.782181		1-2-O	0.990257		2-1-A	0.959412		2-2-A	1.01801		3-A	1.00596		4-A	1.02832					5-O	1.48956		6-A	1.02632		7-A	1.96163		8-A	1.06416		9-A	0.600508
	1-1-A	1.01876		1-2-YY3	0.783026		1-2-O	0.951747		2-1-A	0.997711		2-2-A	0.999445		3-A	1.01647		4-A	1.00407					5-O	1.45974		6-A	0.870579		7-A	2.00107		8-A	1.08395		9-A	0.5141
	1-1-A	1.01814		1-2-YY3	0.741943		1-2-O	0.894004		2-1-A	0.987729		2-2-A	1.00561		3-A	1.00343		4-A	1.00796					5-O	1.47229		6-A	0.998438		7-A	2.00362		8-A	1.04561		9-A	0.490295
	1-1-A	1.0265		1-2-YY3	0.757295		1-2-O	0.934934		2-1-A	0.944816		2-2-A	1.00256		3-A	0.993314		4-A	0.993675					5-O	1.4969		6-A	1.00966		7-A	2.00759		8-A	1.05641		9-A	0.489935
	1-1-A	1.01035		1-2-YY3	0.762173		1-2-O	0.944274		2-1-A	0.994696		2-2-A	1.0195		3-A	1.07376		4-A	0.979794					5-O	1.50561		6-A	1.00325		7-A	1.6687		8-A	1.05764		9-A	0.542382
	1-1-A	1.0158		1-2-YY3	0.790474		1-2-O	0.973935		2-1-A	0.78294		2-2-A	0.985081		3-A	1.01506		4-A	1.01462					5-O	1.46824		6-A	0.964346		7-A	1.97923		8-A	1.06222		9-A	0.532676
	1-1-A	1.10555		1-2-YY3	0.771722		1-2-O	0.937343		2-1-A	0.971123		2-2-A	0.968929		3-A	0.97033		4-A	0.962213					5-O	1.49916		6-A	0.785999		7-A	1.92068		8-A	1.11101		9-A	0.519401
	1-1-A	1.31671		1-2-YY3	0.806334		1-2-O	0.948297		2-1-A	0.975345		2-2-A	1.02912		3-A	1.0038		4-A	0.976704					5-O	1.47659		6-A	0.539954		7-A	1.97888		8-A	1.04123		9-A	0.489752
	1-1-A	1.01141		1-2-YY3	0.779423		1-2-O	0.944637		2-1-A	0.976106		2-2-A	0.996456		3-A	1.02377		4-A	1.03771					5-O	1.51695		6-A	1.01568		7-A	2.01751		8-A	1.13129		9-A	0.471987
	1-1-A	1.01308		1-2-YY3	0.775183		1-2-O	0.948793		2-1-A	0.967574		2-2-A	1.01912		3-A	1.03234		4-A	0.978497					5-O	1.47016		6-A	0.966773		7-A	1.92045		8-A	0.978962		9-A	0.478346
	1-1-A	0.977046		1-2-YY3	0.749485		1-2-O	0.949712		2-1-A	0.97191		2-2-A	1.0111		3-A	0.97258		4-A	1.01704					5-O	1.49261		6-A	0.969668		7-A	1.92146		8-A	0.996355		9-A	0.512903
	1-1-A	1.00148		1-2-YY3	0.764649		1-2-O	0.995934		2-1-A	0.966164		2-2-A	0.9854		3-A	0.964795		4-A	1.03751					5-O	1.45823		6-A	0.998773		7-A	0.959956		8-A	0.951581		9-A	0.501271
	1-1-A	0.99444		1-2-YY3	0.791587		1-2-O	0.99766		2-1-A	0.97461		2-2-A	1.02656		3-A	1.00025		4-A	0.982411					5-O	1.50381		6-A	0.949367		7-A	1.94689		8-A	0.96454		9-A	0.500387
	1-1-A	1.00731		1-2-YY3	0.783002		1-2-O	0.972657		2-1-A	0.999947		2-2-A	1.00287		3-A	0.983258		4-A	0.975327					5-O	1.48916		6-A	1.00111		7-A	1.8733		8-A	0.987297		9-A	0.494872
	1-1-A	1.009		1-2-YY3	0.77505		1-2-O	0.968223		2-1-A	1.00407		2-2-A	1.00945		3-A	0.43479		4-A	1.01271					5-O	1.45658		6-A	1.02597		7-A	1.84689		8-A	0.988703		9-A	0.882232
	1-1-A	1.02762		1-2-YY3	0.76104		1-2-O	0.924861		2-1-A	0.987225		2-2-A	0.861891		3-A	1.01755		4-A	1.00136					5-O	1.4937		6-A	0.974542		7-A	1.91048		8-A	0.976044		9-A	0.592945
	1-1-A	1.01256		1-2-YY3	0.768305		1-2-O	0.928699		2-1-A	0.988213		2-2-A	1.00353		3-A	0.987232		4-A	1.08691					5-O	1.48272		6-A	0.997221		7-A	1.94902		8-A	0.976361		9-A	0.627007
	1-1-A	1.00159		1-2-YY3	0.740991		1-2-O	0.940511		2-1-A	0.999764		2-2-A	0.973751		3-A	1.00291		4-A	1.04221					5-O	1.52483		6-A	0.998235		7-A	1.4811		8-A	0.976063		9-A	0.521056
	1-1-A	0.992815		1-2-YY3	0.764451		1-2-O	0.948698		2-1-A	1.03377		2-2-A	0.992431		3-A	1.01625		4-A	1.00081					5-O	1.47679		6-A	0.975757		7-A	0.361065		8-A	0.985936		9-A	0.592434
	1-1-A	1.00686		1-2-YY3	0.788577		1-2-O	0.95561		2-1-A	0.99093		2-2-A	1.00428		3-A	1.01862		4-A	1.00334					5-O	1.47587		6-A	1.01269		7-A	0.434534		8-A	1.00556		9-A	0.676175
	1-1-A	0.99135		1-2-YY3	0.805117		1-2-O	0.949666		2-1-A	1.004		2-2-A	1.01271		3-A	0.87964		4-A	1.00818					5-O	1.73221		6-A	1.01788		7-A	0.16453		8-A	0.993743		9-A	0.468496
	1-1-A	0.962323		1-2-YY3	0.7801		1-2-O	0.939298		2-1-A	0.993622		2-2-A	0.997122		3-A	0.981966		4-A	1.03931					5-O	1.94551		6-A	0.984024		7-A	1.99664		8-A	0.864939		9-A	0.473698
	1-1-A	0.973991		1-2-YY3	0.789871		1-2-O	0.928989		2-1-A	1.03309		2-2-A	0.996037		3-A	0.964167		4-A	1.00034					5-O	2.01509		6-A	0.989173		7-A	2.00898		8-A	1.01746		9-A	0.443224
	1-1-A	0.990305		1-2-YY3	0.783637		1-2-O	0.925511		2-1-A	1.00857		2-2-A	1.01523		3-A	0.996716		4-A	0.998706					5-O	1.53984		6-A	0.982862		7-A	1.98688		8-A	0.995993		9-A	0.472005
	1-1-A	0.985154		1-2-YY3	0.742136		1-2-O	0.901259		2-1-A	1.03125		2-2-A	1.02079		3-A	1.00673		4-A	1.01035					5-O	1.49835		6-A	0.99758		7-A	1.96479		8-A	0.964087		9-A	0.488767
	1-1-A	1.00663		1-2-YY3	0.770309		1-2-O	0.918764		2-1-A	0.980276		2-2-A	1.00519		3-A	0.999734		4-A	0.990022					5-O	1.4899		6-A	0.984589		7-A	1.95895		8-A	1.0061		9-A	0.60097
	1-1-A	0.977408		1-2-YY3	0.652706		1-2-O	0.789069		2-1-A	0.993267		2-2-A	1.05886		3-A	0.987964		4-A	1.01056					5-O	1.4663		6-A	1.00503		7-A	1.81922		8-A	0.842145		9-A	0.493309
	1-1-A	0.975149		1-2-YY3	0.771557		1-2-O	0.960541		2-1-A	1.01127		2-2-A	1.01243		3-A	1.01916		4-A	1.00905					5-O	1.48484		6-A	0.998818		7-A	2.01028		8-A	0.904454		9-A	0.490757
	1-1-A	1.03162		1-2-YY3	0.803531		1-2-O	0.937321		2-1-A	0.993258		2-2-A	1.00257		3-A	0.972141		4-A	0.98524					5-O	1.47623		6-A	0.986101		7-A	1.97288		8-A	0.991484		9-A	0.495621
	1-1-A	0.981501		1-2-YY3	0.781582		1-2-O	0.950308		2-1-A	0.984462		2-2-A	1.02412		3-A	1.00692		4-A	1.02143					5-O	1.47135		6-A	1.00811		7-A	2.00666		8-A	0.95098		9-A	0.525256
	1-1-A	0.937774		1-2-YY3	0.78459		1-2-O	0.955942		2-1-A	1.01698		2-2-A	1.0125		3-A	0.968845		4-A	1.01432					5-O	1.49532		6-A	0.996615		7-A	1.99931		8-A	0.974313		9-A	0.497337
	1-1-A	0.958942		1-2-YY3	0.776814		1-2-O	0.992652		2-1-A	0.986475		2-2-A	1.02153		3-A	0.997087		4-A	1.02596					5-O	1.43862		6-A	0.989552		7-A	1.94986		8-A	0.845222		9-A	0.502398
	1-1-A	0.990948		1-2-YY3	0.78479		1-2-O	0.99337		2-1-A	1.01711		2-2-A	1.00817		3-A	1.01026		4-A	1.0287					5-O	1.47902		6-A	0.996831		7-A	1.97672		8-A	0.90339		9-A	0.516195
	1-1-A	0.982417		1-2-YY3	0.779645		1-2-O	0.975839		2-1-A	1.00988		2-2-A	0.961255		3-A	1.04218		4-A	1.03266					5-O	1.48572		6-A	1.00059		7-A	1.97887		8-A	0.960444		9-A	0.498985
	1-1-A	0.989597		1-2-YY3	0.77648		1-2-O	0.979977		2-1-A	0.983167		2-2-A	1.13383		3-A	0.98932		4-A	1.01875					5-O	1.429		6-A	1.00527		7-A	1.98875		8-A	0.930694		9-A	0.459715
	1-1-A	0.991173		1-2-YY3	0.786797		1-2-O	0.969561		2-1-A	1.03229		2-2-A	1.18558		3-A	1.02597		4-A	1.00471					5-O	1.53267		6-A	1.00042		7-A	1.96078		8-A	0.916621		9-A	0.481069
	1-1-A	1.00867		1-2-YY3	0.781378		1-2-O	0.950906		2-1-A	0.983572		2-2-A	1.05649		3-A	0.993693		4-A	0.999616					5-O	1.51382		6-A	0.984297		7-A	1.99503		8-A	0.92525		9-A	0.481922
	1-1-A	1.00907		1-2-YY3	0.804781		1-2-O	0.980769		2-1-A	0.842898		2-2-A	1.02892		3-A	0.974446		4-A	1.0249					5-O	1.50308		6-A	1.00754		7-A	1.9725		8-A	1.0073		9-A	0.499774
	1-1-A	0.973518		1-2-YY3	0.876161		1-2-O	1.02222		2-1-A	0.927382		2-2-A	0.978894		3-A	1.01959		4-A	1.03084					5-O	1.46474		6-A	0.984558		7-A	1.98445		8-A	0.983445		9-A	0.51546
	1-1-A	0.939987		1-2-YY3	0.733708		1-2-O	0.956617		2-1-A	0.983767		2-2-A	1.0201		3-A	0.981607		4-A	0.969165					5-O	1.45106		6-A	0.986494		7-A	1.9886		8-A	0.937975		9-A	0.496178
	1-1-A	0.999481		1-2-YY3	0.778017		1-2-O	0.984121		2-1-A	0.576519		2-2-A	0.974548		3-A	0.948396		4-A	0.973474					5-O	1.49087		6-A	1.01371		7-A	1.9596		8-A	0.979224		9-A	0.470998
	1-1-A	0.978556		1-2-YY3	0.773764		1-2-O	0.967844		2-1-A	0.959607		2-2-A	1.00446		3-A	0.991484		4-A	0.978127					5-O	1.49481		6-A	1.00747		7-A	1.98946		8-A	0.975131		9-A	0.822381
	1-1-A	0.988521		1-2-YY3	0.779675		1-2-O	0.970187		2-1-A	0.773835		2-2-A	1.02086		3-A	0.995789		4-A	0.988531					5-O	1.47541		6-A	0.998538		7-A	2.02378		8-A	0.982467		9-A	0.505168
	1-1-A	1.00214		1-2-YY3	0.773294		1-2-O	0.973884		2-1-A	0.357772		2-2-A	1.02413		3-A	0.962448		4-A	1.03037					5-O	1.49734		6-A	1.02534		7-A	1.94555		8-A	0.989031		9-A	0.519519
	1-1-A	1.0288		1-2-YY3	0.784512		1-2-O	0.96361		2-1-A	0.955201		2-2-A	0.997657		3-A	0.9326		4-A	0.949329					5-O	1.49173		6-A	0.991936		7-A	1.96703		8-A	1.03168		9-A	0.709656
	1-1-A	0.97179		1-2-YY3	0.772015		1-2-O	0.965711		2-1-A	0.984083		2-2-A	0.954732		3-A	0.997411		4-A	0.989836					5-O	1.5232		6-A	1.03274		7-A	1.96294		8-A	1.01074		9-A	0.626903
	1-1-A	0.975411		1-2-YY3	0.767096		1-2-O	0.940495		2-1-A	0.972634		2-2-A	0.996433		3-A	0.994953		4-A	1.00771					5-O	1.65556		6-A	1.0151		7-A	1.92677		8-A	0.962412		9-A	0.513615
	1-1-A	0.985991		1-2-YY3	0.78558		1-2-O	0.962714		2-1-A	0.481493		2-2-A	1.03532		3-A	0.977531		4-A	1.01908					5-O	1.47525		6-A	1.02696		7-A	1.9913		8-A	1.00094		9-A	0.515105
	1-1-A	0.998752		1-2-YY3	0.758916		1-2-O	0.936252		2-1-A	0.967759		2-2-A	1.08332		3-A	0.997875		4-A	1.0033					5-O	1.5168		6-A	1.00422		7-A	1.88928		8-A	0.984239		9-A	0.575856
	1-1-A	0.98517		1-2-YY3	0.750319		1-2-O	0.957506		2-1-A	0.218532		2-2-A	1.50167		3-A	1.00099		4-A	0.983849					5-O	1.47474		6-A	1.0024		7-A	1.95698		8-A	1.01497		9-A	0.513503
	1-1-A	0.993791		1-2-YY3	1.01267		1-2-O	1.17761		2-1-A	0.441636		2-2-A	1.35805		3-A	1.00807		4-A	1.01037					5-O	1.46343		6-A	0.942925		7-A	1.95524		8-A	0.998379		9-A	0.491163
	1-1-A	0.999017		1-2-YY3	1.18115		1-2-O	1.3063		2-1-A	0.73425		2-2-A	0.983298		3-A	0.965281		4-A	0.983308					5-O	1.50658		6-A	1.0057		7-A	1.97216		8-A	1.01299		9-A	0.536527
	1-1-A	0.970111		1-2-YY3	1.39065		1-2-O	1.59898		2-1-A	1.00035		2-2-A	0.974626		3-A	0.99563		4-A	1.02407					5-O	1.48867		6-A	0.995388		7-A	1.95489		8-A	0.998144		9-A	0.503123
	1-1-A	0.973582		1-2-YY3	1.0646		1-2-O	1.23886		2-1-A	1.00719		2-2-A	0.966113		3-A	0.963281		4-A	1.00684					5-O	1.48724		6-A	1.01947		7-A	1.98173		8-A	0.981576		9-A	0.527601
	1-1-A	0.983544		1-2-YY3	0.864013		1-2-O	1.09141		2-1-A	0.973644		2-2-A	1.0186		3-A	0.993797		4-A	0.992147					5-O	1.48972		6-A	0.970135		7-A	2.01071		8-A	0.999271		9-A	0.64294
	1-1-A	1.01067		1-2-YY3	0.791042		1-2-O	0.972259		2-1-A	1.0054		2-2-A	1.01161		3-A	1.01567		4-A	0.986513					5-O	1.47769		6-A	1.01698		7-A	2.00831		8-A	0.95962		9-A	0.537796
	1-1-A	0.997529		1-2-YY3	0.774217		1-2-O	0.942872		2-1-A	0.930512		2-2-A	1.03352		3-A	0.984482		4-A	0.995894					5-O	1.48306		6-A	1.02134		7-A	2.02062		8-A	1.01091		9-A	0.541079
	1-1-A	1.00377		1-2-YY3	1.07837		1-2-O	1.31911		2-1-A	0.936271		2-2-A	0.989054		3-A	1.01385		4-A	1.02203					5-O	1.45622		6-A	0.999213		7-A	1.99829		8-A	0.981822		9-A	0.497988
	1-1-A	0.996027		1-2-YY3	0.764203		1-2-O	0.942506		2-1-A	0.981425		2-2-A	1.07802		3-A	1.00547		4-A	1.02377					5-O	1.47055		6-A	0.601171		7-A	1.98761		8-A	0.941985		9-A	0.930762
	1-1-A	0.982853		1-2-YY3	0.774129		1-2-O	0.98914		2-1-A	0.992404		2-2-A	1.05379		3-A	0.979197		4-A	1.00242					5-O	1.4958		6-A	0.830643		7-A	1.98568		8-A	1.00369		9-A	0.577584
	1-1-A	1.01018		1-2-YY3	0.776265		1-2-O	0.981486		2-1-A	0.972581		2-2-A	1.33222		3-A	1.02002		4-A	0.99678					5-O	1.53544		6-A	0.959537		7-A	1.95294		8-A	0.993882		9-A	0.48193
	1-1-A	0.947859		1-2-YY3	0.791381		1-2-O	0.943473		2-1-A	0.98491		2-2-A	0.395527		3-A	1.02559		4-A	0.974908					5-O	1.48606		6-A	0.918726		7-A	1.98095		8-A	0.945171		9-A	0.50247
	1-1-A	0.98952		1-2-YY3	0.754023		1-2-O	0.975189		2-1-A	0.994716		2-2-A	0.883171		3-A	0.985741		4-A	1.00039					5-O	1.48833		6-A	0.960833		7-A	1.97766		8-A	1.49076		9-A	0.578571
	1-1-A	0.980124		1-2-YY3	1.04397		1-2-O	1.24955		2-1-A	0.987158		2-2-A	0.910408		3-A	1.00018		4-A	0.997648					5-O	1.36182		6-A	0.709424		7-A	2.03397		8-A	1.24195		9-A	0.564443
	1-1-A	0.987005		1-2-YY3	0.809442		1-2-O	0.966683		2-1-A	1.00909		2-2-A	1.14454		3-A	0.980864		4-A	0.985149					5-O	1.45308		6-A	0.999733		7-A	2.21581		8-A	1.01093		9-A	0.483816
	1-1-A	0.986257		1-2-YY3	0.821028		1-2-O	1.0205		2-1-A	1.01997		2-2-A	0.857905		3-A	1.01617		4-A	1.019					5-O	1.4779		6-A	0.995163		7-A	2.00599		8-A	1.00062		9-A	0.501274
	1-1-A	0.991517		1-2-YY3	0.777571		1-2-O	0.978684		2-1-A	0.991058		2-2-A	0.797855		3-A	0.991418		4-A	1.01677					5-O	1.44829		6-A	0.992897		7-A	1.94494		8-A	0.993199		9-A	0.632214
	1-1-A	0.972094		1-2-YY3	0.757691		1-2-O	0.946003		2-1-A	0.970932		2-2-A	0.506367		3-A	1.01302		4-A	1.00759					5-O	1.48354		6-A	0.992975		7-A	1.99051		8-A	0.964919		9-A	0.570077
	1-1-A	1.00078		1-2-YY3	0.743166		1-2-O	0.963764		2-1-A	1.00041		2-2-A	0.458027		3-A	0.967585		4-A	1.01611					5-O	1.48663		6-A	0.770701		7-A	1.98481		8-A	1.04816		9-A	0.521292
	1-1-A	1.00754		1-2-YY3	0.759683		1-2-O	0.965824		2-1-A	1.00149		2-2-A	0.902586		3-A	0.996951		4-A	1.02107					5-O	1.47383		6-A	0.786623		7-A	1.94719		8-A	1.01587		9-A	0.48121
	1-1-A	1.00025		1-2-YY3	0.898055		1-2-O	1.09964		2-1-A	1.00891		2-2-A	0.978473		3-A	1.00475		4-A	1.40074					5-O	1.44526		6-A	0.775096		7-A	1.92863		8-A	0.99252		9-A	0.487289
	1-1-A	0.99962		1-2-YY3	1.39228		1-2-O	1.50474		2-1-A	0.981655		2-2-A	0.922232		3-A	0.981146		4-A	1.42936					5-O	1.49326		6-A	1.00889		7-A	1.99001		8-A	1.0206		9-A	0.904195
	1-1-A	0.993873		1-2-YY3	0.958545		1-2-O	1.16337		2-1-A	1.00957		2-2-A	0.981467		3-A	0.968954		4-A	1.046					5-O	1.47132		6-A	1.01653		7-A	1.90895		8-A	1.00483		9-A	0.523787
	1-1-A	0.973414		1-2-YY3	0.755693		1-2-O	0.966003		2-1-A	0.988074		2-2-A	0.99224		3-A	0.987352		4-A	0.988918					5-O	1.39958		6-A	1.00608		7-A	1.98071		8-A	1.0163		9-A	0.481083
	1-1-A	0.996657		1-2-YY3	0.764891		1-2-O	0.953846		2-1-A	0.961461		2-2-A	0.967756		3-A	1.00307		4-A	0.994221					5-O	1.45136		6-A	1.00115		7-A	1.92931		8-A	0.989515		9-A	0.487302
	1-1-A	0.979156		1-2-YY3	0.788609		1-2-O	0.925484		2-1-A	1.0314		2-2-A	0.962291		3-A	1.03131		4-A	1.01314					5-O	1.46053		6-A	1.00425		7-A	1.94792		8-A	1.02823		9-A	0.564409
	1-1-A	1.00467		1-2-YY3	0.793158		1-2-O	0.973353		2-1-A	1.27776		2-2-A	0.999939		3-A	1.00316		4-A	1.02473					5-O	1.46262		6-A	0.980704		7-A	1.93149		8-A	1.01044		9-A	0.498652
	1-1-A	1.0208		1-2-YY3	0.783693		1-2-O	0.974093		2-1-A	1.07014		2-2-A	0.973945		3-A	1.00523		4-A	1.00442					5-O	1.44719		6-A	1.04927		7-A	1.9532		8-A	1.00528		9-A	0.771531
	1-1-A	0.996277		1-2-YY3	0.792395		1-2-O	0.96919		2-1-A	0.976599		2-2-A	0.948035		3-A	1.0024		4-A	1.02631					5-O	1.40931		6-A	1.02671		7-A	1.94969		8-A	0.990938		9-A	1.06927
	1-1-A	1.00628		1-2-YY3	0.77271		1-2-O	0.970416		2-1-A	0.982929		2-2-A	0.856786		3-A	1.01826		4-A	1.01052					5-O	1.37833		6-A	1.04097		7-A	2.07413		8-A	0.997889		9-A	0.547076
	1-1-A	1.01324		1-2-YY3	0.752048		1-2-O	0.979625		2-1-A	1.01689		2-2-A	0.921009		3-A	0.98948		4-A	1.03301					5-O	1.44363		6-A	0.983824		7-A	2.00176		8-A	0.978001		9-A	0.486216
	1-1-A	0.984891		1-2-YY3	0.78073		1-2-O	0.971429		2-1-A	0.994719		2-2-A	0.822843		3-A	1.02164		4-A	0.996081					5-O	1.46414		6-A	1.0013		7-A	1.99648		8-A	1.02433		9-A	1.32625
	1-1-A	1.02092		1-2-YY3	0.761718		1-2-O	0.923796		2-1-A	0.988277		2-2-A	0.954956		3-A	0.984552		4-A	1.02362					5-O	1.43299		6-A	1.0169		7-A	2.03081		8-A	1.00412		9-A	0.987764
	1-1-A	0.967786		1-2-YY3	0.772269		1-2-O	0.927328		2-1-A	0.982631		2-2-A	1.01572		3-A	1.00448		4-A	1.00526					5-O	1.41026		6-A	0.925867		7-A	2.01847		8-A	0.999933		9-A	0.644876
	1-1-A	1.19855		1-2-YY3	0.756784		1-2-O	0.931785		2-1-A	0.979903		2-2-A	0.918987		3-A	1.00532		4-A	1.03681					5-O	1.44602		6-A	0.998585		7-A	1.9219		8-A	1.02339		9-A	0.504472
	1-1-A	0.998478		1-2-YY3	0.905998		1-2-O	1.09373		2-1-A	0.974114		2-2-A	0.842519		3-A	1.03402		4-A	1.03759					5-O	1.09078		6-A	0.992622		7-A	2.0365		8-A	1.00971		9-A	0.516817
	1-1-A	1.00304		1-2-YY3	0.784961		1-2-O	0.921656		2-1-A	1.00579		2-2-A	0.904037		3-A	0.990443		4-A	0.965576					5-O	0.585994		6-A	1.01664		7-A	2.0283		8-A	0.997451		9-A	0.54586
	1-1-A	1.01071		1-2-YY3	0.781062		1-2-O	0.968686		2-1-A	0.985546		2-2-A	1.05931		3-A	1.0901		4-A	1.02012					5-O	0.866056		6-A	0.981772		7-A	1.96519		8-A	1.00787		9-A	0.53752
	1-1-A	1.00818		1-2-YY3	0.756589		1-2-O	0.937756		2-1-A	0.951165		2-2-A	0.987192		3-A	0.931307		4-A	1.03727					5-O	0.69202		6-A	1.0443		7-A	2.0261		8-A	0.983331		9-A	0.60682
	1-1-A	1.0108		1-2-YY3	0.788046		1-2-O	0.980521		2-1-A	1.01724		2-2-A	0.966494		3-A	0.773901		4-A	1.02422					5-O	1.45517		6-A	0.999742		7-A	1.9651		8-A	1.00545		9-A	0.558519
	1-1-A	0.997865		1-2-YY3	0.790245		1-2-O	0.967263		2-1-A	0.962289		2-2-A	0.972992		3-A	0.792647		4-A	1.00336					5-O	1.64605		6-A	1.00659		7-A	1.95662		8-A	1.00779		9-A	0.57855
	1-1-A	1.0167		1-2-YY3	0.787432		1-2-O	0.968122		2-1-A	0.996972		2-2-A	0.919949		3-A	1.00191		4-A	0.998386					5-O	1.08892		6-A	0.885894		7-A	1.98507		8-A	1.0124		9-A	0.512686
	1-1-A	0.987724		1-2-YY3	0.79029		1-2-O	0.990112		2-1-A	1.0021		2-2-A	0.965331		3-A	1.00877		4-A	1.03868					5-O	1.46035		6-A	0.921263		7-A	2.02353		8-A	0.974657		9-A	0.592691
	1-1-A	0.997537		1-2-YY3	0.815479		1-2-O	0.986588		2-1-A	0.996626		2-2-A	0.987542		3-A	0.975488		4-A	0.999682					5-O	1.45873		6-A	0.63709		7-A	1.95535		8-A	0.986211		9-A	0.543063
	1-1-A	1.00486		1-2-YY3	0.799872		1-2-O	0.932551		2-1-A	1.00344		2-2-A	1.02288		3-A	0.64856		4-A	0.994043					5-O	1.43412		6-A	0.000603257		7-A	2.02009		8-A	0.969873		9-A	0.534475
	1-1-A	1.12579		1-2-YY3	0.780861		1-2-O	0.975062		2-1-A	0.998288		2-2-A	0.987914		3-A	0.98532		4-A	1.01389					5-O	1.46715		6-A	0.000475174		7-A	1.96087		8-A	0.997313		9-A	0.558702
	1-1-A	1.13313		1-2-YY3	0.795784		1-2-O	0.974704		2-1-A	1.00177		2-2-A	0.98474		3-A	1.00427		4-A	1.01882					5-O	1.17562		6-A	0.586526		7-A	1.96699		8-A	0.990355		9-A	0.540911
	1-1-A	0.999429		1-2-YY3	0.752488		1-2-O	0.954756		2-1-A	1.04018		2-2-A	0.981872		3-A	0.979662		4-A	1.02201					5-O	1.42907		6-A	0.979885		7-A	2.01192		8-A	0.990403		9-A	0.524733
	1-1-A	1.08009		1-2-YY3	0.770767		1-2-O	0.964136		2-1-A	1.01054		2-2-A	0.953866		3-A	1.02989		4-A	1.06361					5-O	1.43609		6-A	1.01139		7-A	2.00708		8-A	0.994022		9-A	0.547998
	1-1-A	0.994233		1-2-YY3	0.761256		1-2-O	0.954475		2-1-A	1.02501		2-2-A	0.976398		3-A	1.0022		4-A	1.0835					5-O	1.44279		6-A	1.03635		7-A	1.95235		8-A	1.43291		9-A	0.757581
	1-1-A	0.975827		1-2-YY3	0.761959		1-2-O	0.937862		2-1-A	0.975766		2-2-A	1.01007		3-A	0.973393		4-A	1.03234					5-O	1.48973		6-A	1.00094		7-A	1.99058		8-A	1.3034		9-A	0.622126
	1-1-A	1.05508		1-2-YY3	0.799131		1-2-O	0.983453		2-1-A	1.00489		2-2-A	0.973725		3-A	0.975156		4-A	0.989994					5-O	1.42667		6-A	1.0212		7-A	1.97012		8-A	1.00214		9-A	0.581365
	1-1-A	1.00842		1-2-YY3	0.755317		1-2-O	0.944741		2-1-A	1.00241		2-2-A	0.982808		3-A	0.99894		4-A	0.972139					5-O	1.4608		6-A	0.994634		7-A	1.96521		8-A	0.99382		9-A	0.526069
	1-1-A	0.99279		1-2-YY3	0.703392		1-2-O	0.86957		2-1-A	1.09617		2-2-A	1.04757		3-A	0.990289		4-A	1.00534					5-O	1.47298		6-A	0.987403		7-A	1.97139		8-A	0.975049		9-A	0.550021
	1-1-A	0.999324		1-2-YY3	0.762572		1-2-O	0.971387		2-1-A	1.04495		2-2-A	1.23418		3-A	1.00418		4-A	1.34794					5-O	1.25875		6-A	1.01008		7-A	1.99284		8-A	0.991205		9-A	0.528048
	1-1-A	0.979022		1-2-YY3	0.791225		1-2-O	0.997981		2-1-A	1.00666		2-2-A	1.17281		3-A	0.983735		4-A	1.01759					5-O	1.43967		6-A	0.927701		7-A	2.04933		8-A	1.02027		9-A	0.549472
	1-1-A	0.999691		1-2-YY3	0.806567		1-2-O	0.933994		2-1-A	0.991121		2-2-A	0.980807		3-A	1.00337		4-A	1.00662					5-O	1.44111		6-A	0.999646		7-A	1.97495		8-A	1.05037		9-A	0.645168
	1-1-A	0.968444		1-2-YY3	0.774801		1-2-O	0.952578		2-1-A	0.993267		2-2-A	1.00611		3-A	1.00423		4-A	1.00031					5-O	1.37357		6-A	1.02639		7-A	1.99071		8-A	0.999536		9-A	0.700323
	1-1-A	1.02353		1-2-YY3	0.770277		1-2-O	0.952185		2-1-A	1.03394		2-2-A	1.06626		3-A	0.995869		4-A	1.02758					5-O	1.4461		6-A	1.04409		7-A	1.99503		8-A	0.98323		9-A	0.554104
	1-1-A	1.04874		1-2-YY3	0.819417		1-2-O	0.956629		2-1-A	0.976292		2-2-A	1.00316		3-A	0.972986		4-A	1.00136					5-O	1.47344		6-A	1.01065		7-A	1.95538		8-A	0.977205		9-A	0.681138
	1-1-A	0.978154		1-2-YY3	0.760892		1-2-O	0.936851		2-1-A	0.993055		2-2-A	1.05981		3-A	0.98457		4-A	1.00767					5-O	1.43586		6-A	0.993744		7-A	2.04967		8-A	0.984255		9-A	0.551313
	1-1-A	0.959704		1-2-YY3	0.790281		1-2-O	0.965173		2-1-A	1.22151		2-2-A	1.0069		3-A	0.930443		4-A	0.994362					5-O	1.2445		6-A	1.02056		7-A	1.94367		8-A	0.99537		9-A	0.663223
	1-1-A	0.967778		1-2-YY3	0.863882		1-2-O	0.990631		2-1-A	1.62323		2-2-A	1.00457		3-A	0.999512		4-A	1.00402					5-O	1.45277		6-A	0.988537		7-A	1.99518		8-A	1.15401		9-A	0.571563
	1-1-A	0.980983		1-2-YY3	0.77978		1-2-O	0.948949		2-1-A	1.30555		2-2-A	0.981533		3-A	0.991293		4-A	1.01823					5-O	1.47188		6-A	1.019		7-A	1.97188		8-A	0.988214		9-A	0.531554
	1-1-A	0.947132		1-2-YY3	0.772945		1-2-O	0.926174		2-1-A	1.01974		2-2-A	0.981477		3-A	1.00242		4-A	0.999156					5-O	1.42362		6-A	1.04836		7-A	1.99811		8-A	0.985129		9-A	0.536981
	1-1-A	0.983251		1-2-YY3	0.808525		1-2-O	0.960152		2-1-A	0.982797		2-2-A	0.976656		3-A	0.996376		4-A	1.00251					5-O	1.4671		6-A	1.0168		7-A	1.99193		8-A	0.977839		9-A	0.560754
	1-1-A	0.959513		1-2-YY3	0.775437		1-2-O	0.935024		2-1-A	0.981098		2-2-A	1.0245		3-A	0.991512		4-A	0.982495					5-O	1.4917		6-A	1.01491		7-A	1.97907		8-A	1.00381		9-A	0.568143
	1-1-A	0.990363		1-2-YY3	0.772809		1-2-O	0.908831		2-1-A	1.04126		2-2-A	0.975961		3-A	0.97932		4-A	1.00253					5-O	1.46357		6-A	1.51421		7-A	1.98008		8-A	0.967497		9-A	0.571722
	1-1-A	1.00881		1-2-YY3	0.794874		1-2-O	0.940192		2-1-A	1.03822		2-2-A	1.01847		3-A	0.873305		4-A	1.04101					5-O	1.487		6-A	1.02649		7-A	2.06018		8-A	0.987576		9-A	0.504206
	1-1-A	1.00469		1-2-YY3	0.808811		1-2-O	0.961037		2-1-A	1.0502		2-2-A	1.02821		3-A	0.987052		4-A	1.04059					5-O	1.48651		6-A	0.980383		7-A	1.99566		8-A	0.883205		9-A	0.506018
	1-1-A	1.01919		1-2-YY3	0.77958		1-2-O	0.952301		2-1-A	1.09849		2-2-A	0.96962		3-A	0.978972		4-A	1.1056					5-O	1.4789		6-A	1.0343		7-A	2.01343		8-A	2.8547e-05		9-A	0.530079
	1-1-A	0.994115		1-2-YY3	0.798247		1-2-O	0.962163		2-1-A	1.23994		2-2-A	0.996772		3-A	1.00669		4-A	1.00033					5-O	1.45612		6-A	1.00315		7-A	1.97632		8-A	0		9-A	0.546101
	1-1-A	0.999994		1-2-YY3	0.770672		1-2-O	0.887209		2-1-A	0.9869		2-2-A	1.01032		3-A	1.00072		4-A	0.996907					5-O	1.45352		6-A	1.01877		7-A	2.00806		8-A	0.000887097		9-A	0.554062
	1-1-A	1.10851		1-2-YY3	0.788023		1-2-O	0.960605		2-1-A	0.98044		2-2-A	1.01534		3-A	0.963749		4-A	1.6409					5-O	1.44947		6-A	1.03792		7-A	1.99373		8-A	0.818311		9-A	0.512629
	1-1-A	1.16896		1-2-YY3	0.796892		1-2-O	0.949579		2-1-A	0.980159		2-2-A	0.980445		3-A	1.00789		4-A	1.0014					5-O	1.47706		6-A	1.02694		7-A	1.94603		8-A	0.924338		9-A	0.519472
	1-1-A	1.00624		1-2-YY3	0.76263		1-2-O	0.944047		2-1-A	0.998378		2-2-A	0.983998		3-A	0.991993		4-A	1.50861					5-O	1.51179		6-A	2.2167		7-A	1.8279		8-A	0.989391		9-A	0.876362
	1-1-A	1.01121		1-2-YY3	0.76262		1-2-O	0.965636		2-1-A	0.991656		2-2-A	1.17326		3-A	1.00848		4-A	1.58121					5-O	1.49169		6-A	1.01841		7-A	1.74817		8-A	0.955167		9-A	0.631927
	1-1-A	1.02942		1-2-YY3	0.748176		1-2-O	0.926603		2-1-A	0.990149		2-2-A	1.00749		3-A	1.01287		4-A	1.5252					5-O	1.51457		6-A	1.12681		7-A	1.96687		8-A	0.999124		9-A	0.618611
	1-1-A	1.04896		1-2-YY3	0.777309		1-2-O	0.928916		2-1-A	1.00568		2-2-A	1.00141		3-A	0.99184		4-A	1.58145					5-O	1.48024		6-A	1.38816		7-A	1.9543		8-A	0.984796		9-A	0.574003
	1-1-A	1.01177		1-2-YY3	0.769139		1-2-O	0.939112		2-1-A	1.07197		2-2-A	0.971191		3-A	0.938918		4-A	1.28752					5-O	1.48838		6-A	1.03377		7-A	1.94706		8-A	0.999305		9-A	0.604191
	1-1-A	0.982237		1-2-YY3	0.849829		1-2-O	0.973984		2-1-A	1.11167		2-2-A	0.986761		3-A	1.01865		4-A	0.99651					5-O	1.53477		6-A	1.02058		7-A	1.95049		8-A	0.98269		9-A	0.699043
	1-1-A	1.01411		1-2-YY3	0.951565		1-2-O	1.13626		2-1-A	1.60018		2-2-A	1.00481		3-A	0.994224		4-A	1.26335					5-O	1.4682		6-A	1.05797		7-A	1.9538		8-A	0.981566		9-A	0.511749
	1-1-A	0.999775		1-2-YY3	0.796103		1-2-O	0.95057		2-1-A	1.08534		2-2-A	0.862427		3-A	1.0079		4-A	0.952635					5-O	1.49157		6-A	1.04314		7-A	1.98441		8-A	0.953662		9-A	0.487808
	1-1-A	0.985823		1-2-YY3	0.765321		1-2-O	0.887641		2-1-A	0.928826		2-2-A	0.945639		3-A	1.03658		4-A	0.971471					5-O	1.49589		6-A	1.55092		7-A	2.01792		8-A	0.978882		9-A	0.473082
	1-1-A	0.997285		1-2-YY3	0.767516		1-2-O	0.91219		2-1-A	0.504989		2-2-A	0.76124		3-A	0.947479		4-A	1.00533					5-O	1.47001		6-A	1.55512		7-A	1.93462		8-A	0.965556		9-A	0.501636
	1-1-A	0.99709		1-2-YY3	0.78839		1-2-O	0.91293		2-1-A	0.775849		2-2-A	0.930769		3-A	0.837646		4-A	0.958038					5-O	1.49191		6-A	0.583532		7-A	1.86231		8-A	0.998226		9-A	0.520028
	1-1-A	0.979568		1-2-YY3	0.770547		1-2-O	0.921008		2-1-A	0.551804		2-2-A	1.00973		3-A	1.02176		4-A	0.966257					5-O	1.46553		6-A	0.375017		7-A	1.92054		8-A	0.974678		9-A	0.632189
	1-1-A	1.00515		1-2-YY3	0.804839		1-2-O	0.910055		2-1-A	0.945262		2-2-A	1.00732		3-A	1.01226		4-A	1.01425					5-O	1.50521		6-A	1.10932		7-A	2.01093		8-A	1.14307		9-A	0.541065
	1-1-A	0.989858		1-2-YY3	0.782052		1-2-O	0.950887		2-1-A	0.964815		2-2-A	0.941656		3-A	0.998656		4-A	0.984373					5-O	1.45762		6-A	1.06083		7-A	1.97222		8-A	1.2498		9-A	0.491883
	1-1-A	0.96351		1-2-YY3	0.776387		1-2-O	0.903627		2-1-A	0.831599		2-2-A	0.94362		3-A	1.02462		4-A	1.00499					5-O	1.4686		6-A	0.969626		7-A	2.02464		8-A	1.06514		9-A	0.540446
	1-1-A	1.02453		1-2-YY3	0.750486		1-2-O	0.885318		2-1-A	0.968533		2-2-A	0.988396		3-A	1.02011		4-A	0.966283					5-O	1.4963		6-A	0.981092		7-A	2.31762		8-A	1.04649		9-A	0.526275
	1-1-A	1.02328		1-2-YY3	0.794887		1-2-O	0.915393		2-1-A	0.99173		2-2-A	1.02196		3-A	0.983488		4-A	0.974619					5-O	1.31389		6-A	0.966321		7-A	1.59821		8-A	1.06315		9-A	0.523527
	1-1-A	0.9903		1-2-YY3	0.770974		1-2-O	0.913463		2-1-A	1.02225		2-2-A	1.00983		3-A	1.02227		4-A	0.983894					5-O	1.36466		6-A	0.98304		7-A	1.54853		8-A	1.04776		9-A	0.537193
	1-1-A	1.01405		1-2-YY3	0.762448		1-2-O	0.897407		2-1-A	0.885174		2-2-A	1.00947		3-A	0.964681		4-A	1.00297					5-O	1.4494		6-A	1.51806		7-A	1.37182		8-A	1.07549		9-A	0.517093
	1-1-A	1.00782		1-2-YY3	0.81938		1-2-O	0.990846		2-1-A	1.00819		2-2-A	1.00366		3-A	1.0204		4-A	0.967115					5-O	1.5063		6-A	0.971814		7-A	1.12219		8-A	1.06117		9-A	0.511972
	1-1-A	0.997567		1-2-YY3	0.792755		1-2-O	0.93493		2-1-A	0.955089		2-2-A	1.02044		3-A	0.994849		4-A	0.981454					5-O	1.4908		6-A	0.983609		7-A	1.80808		8-A	1.05689		9-A	0.509038
	1-1-A	1.01815		1-2-YY3	0.794041		1-2-O	0.908162		2-1-A	0.913975		2-2-A	0.986165		3-A	1.00216		4-A	0.992364					5-O	1.45967		6-A	0.986664		7-A	1.74752		8-A	1.06793		9-A	0.523232
	1-1-A	1.01658		1-2-YY3	0.794851		1-2-O	0.905937		2-1-A	0.0159788		2-2-A	1.03895		3-A	1.00768		4-A	0.971402					5-O	1.45272		6-A	0.982018		7-A	1.96197		8-A	1.10379		9-A	0.524914
	1-1-A	0.999375		1-2-YY3	0.800981		1-2-O	0.919873		2-1-A	0.432818		2-2-A	0.98015		3-A	0.979235		4-A	0.965482					5-O	1.50466		6-A	0.997973		7-A	1.85249		8-A	1.04921		9-A	0.499526
	1-1-A	0.992211		1-2-YY3	0.781709		1-2-O	0.913193		2-1-A	0.444128		2-2-A	0.983805		3-A	1.02324		4-A	1.00614					5-O	1.5276		6-A	0.974091		7-A	1.94818		8-A	1.06562		9-A	0.537559
	1-1-A	0.962468		1-2-YY3	0.77563		1-2-O	0.923291		2-1-A	0.394081		2-2-A	0.978102		3-A	1.04791		4-A	0.950153					5-O	1.45119		6-A	0.98462		7-A	1.93962		8-A	1.05364		9-A	0.524738
	1-1-A	0.987184		1-2-YY3	0.753545		1-2-O	0.922906		2-1-A	1.48142		2-2-A	1.0122		3-A	1.16309		4-A	0.949298					5-O	1.46061		6-A	0.951871		7-A	1.95623		8-A	0.890874		9-A	0.498714
	1-1-A	1.01977		1-2-YY3	0.77487		1-2-O	0.882708		2-1-A	1.33141		2-2-A	0.999006		3-A	1.10454		4-A	0.965841					5-O	1.5076		6-A	0.95489		7-A	1.93325		8-A	1.10045		9-A	0.96485
	1-1-A	0.993608		1-2-YY3	0.788055		1-2-O	0.887208		2-1-A	1.21537		2-2-A	1.00966		3-A	0.995469		4-A	0.939795					5-O	1.46482		6-A	0.968455		7-A	1.91891		8-A	1.05264		9-A	0.525904
	1-1-A	1.11846		1-2-YY3	0.757943		1-2-O	0.892638		2-1-A	1.15482		2-2-A	1.0072		3-A	1.04194		4-A	1.12047					5-O	1.51244		6-A	0.993354		7-A	1.882		8-A	1.06244		9-A	0.547939
	1-1-A	1.08056		1-2-YY3	0.805985		1-2-O	0.902472		2-1-A	1.46968		2-2-A	1.01486		3-A	1.00031		4-A	0.998672					5-O	1.47121		6-A	0.981103		7-A	1.91153		8-A	1.07891		9-A	0.721898
	1-1-A	0.972814		1-2-YY3	0.764849		1-2-O	0.915469		2-1-A	2.49779		2-2-A	0.976142		3-A	0.967038		4-A	0.97926					5-O	1.49265		6-A	0.991109		7-A	1.41463		8-A	0.878287		9-A	0.609599
	1-1-A	1.01069		1-2-YY3	0.791084		1-2-O	0.943862		2-1-A	1.0954		2-2-A	0.99616		3-A	1.01611		4-A	1.00763					5-O	1.48227		6-A	0.994439		7-A	1.66605		8-A	0.989216		9-A	0.524213
	1-1-A	1.01184		1-2-YY3	0.824001		1-2-O	0.953786		2-1-A	0.860471		2-2-A	0.993656		3-A	0.978201		4-A	1.01574					5-O	1.48626		6-A	0.987445		7-A	1.89463		8-A	1.03386		9-A	0.532609
	1-1-A	0.976594		1-2-YY3	0.817839		1-2-O	0.947653		2-1-A	0.967313		2-2-A	1.02127		3-A	0.999704		4-A	1.02245					5-O	1.5197		6-A	0.973873		7-A	1.88536		8-A	1.0399		9-A	0.614101
	1-1-A	1.00102		1-2-YY3	0.778588		1-2-O	0.951375		2-1-A	0.954131		2-2-A	0.998222		3-A	1.7475		4-A	0.994909					5-O	1.47637		6-A	0.970517		7-A	1.2416		8-A	1.02124		9-A	0.513594
	1-1-A	1.00135		1-2-YY3	0.773168		1-2-O	0.954501		2-1-A	0.967745		2-2-A	0.96388		3-A	1.25961		4-A	0.998743					5-O	1.48951		6-A	0.978356		7-A	1.71115		8-A	0.920989		9-A	0.535579
	1-1-A	1.03797		1-2-YY3	0.792198		1-2-O	0.961135		2-1-A	0.999944		2-2-A	0.996706		3-A	1.05775		4-A	0.999018					5-O	1.4801		6-A	0.988591		7-A	1.83592		8-A	0.966464		9-A	0.60406
	1-1-A	1.00487		1-2-YY3	0.796326		1-2-O	0.946728		2-1-A	0.971923		2-2-A	0.989001		3-A	0.982299		4-A	0.98129					5-O	1.47162		6-A	1.12368		7-A	1.93781		8-A	1.05462		9-A	0.542695
	1-1-A	1.03723		1-2-YY3	0.84112		1-2-O	0.952767		2-1-A	0.997103		2-2-A	0.995659		3-A	0.989201		4-A	0.99306					5-O	1.47506		6-A	0.977336		7-A	1.92189		8-A	1.00664		9-A	0.607225
	1-1-A	1.02489		1-2-YY3	0.872244		1-2-O	1.00097		2-1-A	0.975393		2-2-A	0.982696		3-A	0.993495		4-A	1.00429					5-O	1.44842		6-A	0.99465		7-A	1.90567		8-A	0.971916		9-A	0.725417
	1-1-A	1.06059		1-2-YY3	0.793098		1-2-O	0.943915		2-1-A	0.960548		2-2-A	1.01324		3-A	1.01691		4-A	1.0079					5-O	1.43052		6-A	1.00159		7-A	1.91927		8-A	0.949745		9-A	0.608912
	1-1-A	1.03416		1-2-YY3	0.775681		1-2-O	0.933291		2-1-A	0.999473		2-2-A	0.99496		3-A	1.0268		4-A	0.994243					5-O	1.53553		6-A	1.01678		7-A	1.65855		8-A	1.05656		9-A	0.595389
	1-1-A	1.0594		1-2-YY3	0.843454		1-2-O	1.02725		2-1-A	0.997249		2-2-A	0.972301		3-A	0.981267		4-A	1.02395					5-O	1.48041		6-A	1.06477		7-A	1.94222		8-A	1.02432		9-A	0.550982
	1-1-A	0.0404739		1-2-YY3	0.785471		1-2-O	0.917855		2-1-A	0.956915		2-2-A	0.965773		3-A	1.045		4-A	0.966457					5-O	1.41948		6-A	0.988822		7-A	1.96488		8-A	1.01739		9-A	0.948651
	1-1-A	0.626943		1-2-YY3	0.813613		1-2-O	0.92915		2-1-A	0.946533		2-2-A	1.02767		3-A	1.00201		4-A	0.962706					5-O	1.46761		6-A	1.15628		7-A	0.893732		8-A	1.01188		9-A	0.629569
	1-1-A	0.959788		1-2-YY3	0.775465		1-2-O	0.923684		2-1-A	0.950808		2-2-A	1.00013		3-A	1.02531		4-A	0.994677					5-O	1.48755		6-A	1.25457		7-A	0.249921		8-A	1.03935		9-A	0.531272
	1-1-A	0.969239		1-2-YY3	0.770398		1-2-O	0.916948		2-1-A	0.961487		2-2-A	0.840874		3-A	0.989664		4-A	0.997627					5-O	1.4996		6-A	1.0127		7-A	1.68828		8-A	1.02545		9-A	0.523367
	1-1-A	0.977083		1-2-YY3	0.79624		1-2-O	0.95893		2-1-A	0.989227		2-2-A	0.990551		3-A	0.987546		4-A	1.01115					5-O	1.51388		6-A	0.998833		7-A	1.9405		8-A	1.07761		9-A	0.643017
	1-1-A	0.989873		1-2-YY3	0.760965		1-2-O	0.979515		2-1-A	0.975258		2-2-A	0.957154		3-A	1.00269		4-A	0.977638					5-O	1.48736		6-A	0.982213		7-A	2.00239		8-A	1.10295		9-A	0.614243
	1-1-A	0.983797		1-2-YY3	0.838474		1-2-O	0.957592		2-1-A	0.973919		2-2-A	0.994609		3-A	1.0224		4-A	0.987902					5-O	1.48057		6-A	0.995958		7-A	1.83251		8-A	1.0761		9-A	0.530542
	1-1-A	0.952204		1-2-YY3	0.803192		1-2-O	0.953412		2-1-A	0.984383		2-2-A	1.01305		3-A	1.01429		4-A	0.980622					5-O	1.48263		6-A	1.01477		7-A	1.85418		8-A	0.990049		9-A	0.545479
	1-1-A	0.985921		1-2-YY3	0.803585		1-2-O	0.973341		2-1-A	0.967417		2-2-A	1.01471		3-A	1.1015		4-A	0.991225					5-O	1.50948		6-A	0.976577		7-A	1.83233		8-A	1.08298		9-A	0.635387
	1-1-A	0.940854		1-2-YY3	0.797021		1-2-O	0.951283		2-1-A	0.997572		2-2-A	1.02693		3-A	1.01551		4-A	0.998251					5-O	1.47036		6-A	1.03828		7-A	1.93667		8-A	1.05244		9-A	0.613999
	1-1-A	0.688085		1-2-YY3	1.0583		1-2-O	1.14354		2-1-A	0.987602		2-2-A	1.00793		3-A	1.0507		4-A	0.991569					5-O	1.50149		6-A	1.01415		7-A	1.91625		8-A	1.05927		9-A	0.574373
	1-1-A	0.623496		1-2-YY3	0.965997		1-2-O	1.11574		2-1-A	1.01228		2-2-A	0.97919		3-A	1.02995		4-A	1.01243					5-O	1.48505		6-A	0.965621		7-A	1.3689		8-A	1.04551		9-A	0.509963
	1-1-A	0.985238		1-2-YY3	0.783413		1-2-O	0.974529		2-1-A	0.975046		2-2-A	1.00357		3-A	1.00518		4-A	0.993636					5-O	1.52075		6-A	1.01521		7-A	0.79263		8-A	1.05565		9-A	0.533916
	1-1-A	0.931343		1-2-YY3	0.820038		1-2-O	0.999982		2-1-A	0.987326		2-2-A	0.937819		3-A	1.00613		4-A	1.00147					5-O	1.46406		6-A	1.02142		7-A	1.63714		8-A	1.01989		9-A	0.948994
	1-1-A	0.889362		1-2-YY3	0.822748		1-2-O	0.953248		2-1-A	1.11421		2-2-A	1.00328		3-A	0.977296		4-A	1.01083					5-O	1.49611		6-A	0.973936		7-A	1.89465		8-A	1.074		9-A	0.592695
	1-1-A	0.913394		1-2-YY3	0.812389		1-2-O	0.982211		2-1-A	1.15388		2-2-A	1.02613		3-A	0.974096		4-A	0.995849					5-O	1.4566		6-A	1.01096		7-A	1.97001		8-A	1.07422		9-A	0.53351
	1-1-A	0.92822		1-2-YY3	0.857621		1-2-O	1.00234		2-1-A	0.973319		2-2-A	1.00162		3-A	1.0399		4-A	1.0109					5-O	1.49118		6-A	0.975487		7-A	1.89283		8-A	1.0087		9-A	0.542051
	1-1-A	0.941393		1-2-YY3	1.66258		1-2-O	1.67225		2-1-A	0.981884		2-2-A	0.980947		3-A	1.0313		4-A	0.995043					5-O	1.48141		6-A	0.99134		7-A	1.91755		8-A	1.0461		9-A	0.630323
	1-1-A	0.45586		1-2-YY3	1.18813		1-2-O	1.31373		2-1-A	0.995316		2-2-A	1.00603		3-A	1.02027		4-A	0.999107					5-O	1.49045		6-A	0.964721		7-A	1.73555		8-A	1.02256		9-A	0.537066
	1-1-A	0.890744		1-2-YY3	0.829581		1-2-O	0.974062		2-1-A	0.964764		2-2-A	0.970584		3-A	1.02188		4-A	0.987945					5-O	1.45658		6-A	0.984278		7-A	1.94666		8-A	0.980841		9-A	0.899435
	1-1-A	0.897416		1-2-YY3	0.837202		1-2-O	0.977796		2-1-A	1.02906		2-2-A	0.993732		3-A	1.0522		4-A	1.01679					5-O	1.49656		6-A	0.952959		7-A	1.90835		8-A	1.05796		9-A	1.2075
	1-1-A	0.951484		1-2-YY3	0.831044		1-2-O	0.960547		2-1-A	1.02081		2-2-A	0.995349		3-A	1.00541		4-A	0.988254					5-O	1.49005		6-A	0.999113		7-A	1.91829		8-A	1.04715		9-A	0.556261
	1-1-A	0.389273		1-2-YY3	0.861015		1-2-O	0.999129		2-1-A	0.975577		2-2-A	1.11485		3-A	1.03908		4-A	1.0229					5-O	1.71836		6-A	0.938808		7-A	1.94042		8-A	1.03223		9-A	0.511985
	1-1-A	0.81208		1-2-YY3	0.8028		1-2-O	0.960795		2-1-A	0.964288		2-2-A	1.11604		3-A	1.04601		4-A	0.981793					5-O	1.96112		6-A	0.961639		7-A	1.91404		8-A	1.58123		9-A	1.30733
	1-1-A	0.734396		1-2-YY3	0.809999		1-2-O	0.958713		2-1-A	1.00247		2-2-A	0.998871		3-A	1.10405		4-A	0.991214					5-O	1.98126		6-A	1.00593		7-A	1.90935		8-A	1.33128		9-A	0.938778
	1-1-A	1.16026		1-2-YY3	0.787277		1-2-O	0.992103		2-1-A	0.915186		2-2-A	0.99512		3-A	1.3364		4-A	1.00579					5-O	1.56194		6-A	0.994303		7-A	1.90343		8-A	1.04729		9-A	0.645358
	1-1-A	1.79913		1-2-YY3	0.819001		1-2-O	0.951233		2-1-A	0.993969		2-2-A	0.977914		3-A	0.870006		4-A	0.98798					5-O	1.45334		6-A	0.97536		7-A	1.93725		8-A	1.04341		9-A	0.474237
	1-1-A	0.991661		1-2-YY3	0.84312		1-2-O	0.990984		2-1-A	0.972835		2-2-A	0.993828		3-A	0.841586		4-A	0.965602					5-O	1.49109		6-A	0.874475		7-A	1.94569		8-A	1.06748		9-A	0.465081
	1-1-A	0.979229		1-2-YY3	0.824358		1-2-O	0.99149		2-1-A	0.968242		2-2-A	0.956288		3-A	0.640893		4-A	0.990882					5-O	1.46399		6-A	0.986824		7-A	1.99145		8-A	1.06371		9-A	0.484915
	1-1-A	0.979205		1-2-YY3	0.833398		1-2-O	0.986928		2-1-A	0.989689		2-2-A	1.02405		3-A	0.564178		4-A	0.977422					5-O	1.50492		6-A	0.991239		7-A	1.94262		8-A	1.05446		9-A	0.495816
	1-1-A	0.992017		1-2-YY3	0.805317		1-2-O	0.946611		2-1-A	0.946393		2-2-A	0.995691		3-A	0.577752		4-A	0.98282					5-O	1.47993		6-A	1.00724		7-A	1.98918		8-A	1.04385		9-A	0.570053
	1-1-A	0.981779		1-2-YY3	0.896823		1-2-O	1.01417		2-1-A	1.01872		2-2-A	1.01999		3-A	0.954116		4-A	1.08329					5-O	1.45885		6-A	0.987101		7-A	1.99925		8-A	1.04006		9-A	0.477975
	1-1-A	1.00817		1-2-YY3	0.880087		1-2-O	1.01525		2-1-A	0.998927		2-2-A	0.994539		3-A	0.721093		4-A	0.999978					5-O	1.48227		6-A	0.805577		7-A	1.67156		8-A	1.07272		9-A	0.504681
	1-1-A	0.999873		1-2-YY3	0.829082		1-2-O	0.958499		2-1-A	0.965926		2-2-A	0.963256		3-A	0.988524		4-A	0.970588					5-O	1.48642		6-A	0.532553		7-A	1.95815		8-A	1.04761		9-A	0.469375
	1-1-A	0.998877		1-2-YY3	0.823293		1-2-O	0.987861		2-1-A	0.947431		2-2-A	0.958573		3-A	0.96476		4-A	0.992868					5-O	1.45134		6-A	0.978671		7-A	1.9499		8-A	1.06854		9-A	0.550145
	1-1-A	0.991805		1-2-YY3	0.808937		1-2-O	0.959915		2-1-A	1.00042		2-2-A	0.962509		3-A	0.978495		4-A	0.999082					5-O	1.46847		6-A	0.972615		7-A	1.95033		8-A	1.02012		9-A	0.481916
	1-1-A	0.986447		1-2-YY3	0.79232		1-2-O	0.950081		2-1-A	0.992404		2-2-A	1.06671		3-A	0.941716		4-A	1.09034					5-O	1.42707		6-A	0.971551		7-A	1.98552		8-A	1.04322		9-A	0.478567
	1-1-A	0.996123		1-2-YY3	0.834578		1-2-O	0.978474		2-1-A	0.927483		2-2-A	1.28652		3-A	0.957402		4-A	0.980252					5-O	1.47075		6-A	0.995276		7-A	1.91594		8-A	1.05243		9-A	0.498985
	1-1-A	0.973843		1-2-YY3	0.844372		1-2-O	0.98538		2-1-A	1.00744		2-2-A	1.2817		3-A	0.965212		4-A	0.96051					5-O	1.49754		6-A	0.983351		7-A	1.87397		8-A	1.03433		9-A	0.482471
	1-1-A	1.02572		1-2-YY3	0.800018		1-2-O	0.977269		2-1-A	0.757052		2-2-A	0.933668		3-A	0.961115		4-A	1.00599					5-O	1.44788		6-A	1.01151		7-A	0.938694		8-A	1.02877		9-A	0.507269
	1-1-A	1.01107		1-2-YY3	0.845452		1-2-O	0.965915		2-1-A	0.97067		2-2-A	0.975348		3-A	0.980413		4-A	1.04249					5-O	1.41947		6-A	1.00189		7-A	1.92534		8-A	1.0198		9-A	0.496695
	1-1-A	1.00203		1-2-YY3	0.830341		1-2-O	0.971592		2-1-A	0.984864		2-2-A	0.962205		3-A	0.958123		4-A	1.0263					5-O	1.43278		6-A	0.983112		7-A	1.8529		8-A	1.06655		9-A	0.692492
	1-1-A	0.982047		1-2-YY3	0.829948		1-2-O	0.946357		2-1-A	0.979525		2-2-A	0.976225		3-A	0.890907		4-A	1.00403					5-O	1.45451		6-A	1.03112		7-A	1.85256		8-A	1.04406		9-A	0.583621
	1-1-A	0.974063		1-2-YY3	0.896128		1-2-O	1.07111		2-1-A	0.96315		2-2-A	0.98895		3-A	0.990464		4-A	1.01284					5-O	1.47992		6-A	1.01525		7-A	1.8483		8-A	1.07565		9-A	0.531121
	1-1-A	1.03708		1-2-YY3	0.833623		1-2-O	1.00524		2-1-A	0.957303		2-2-A	0.982257		3-A	0.829606		4-A	1.00552					5-O	1.48242		6-A	1.01432		7-A	1.92883		8-A	1.08364		9-A	0.504817
	1-1-A	0.989118		1-2-YY3	0.832914		1-2-O	0.99465		2-1-A	0.99032		2-2-A	0.98169		3-A	0.940495		4-A	1.00515					5-O	1.48431		6-A	1.00435		7-A	1.48479		8-A	1.07457		9-A	0.527874
	1-1-A	1.00466		1-2-YY3	0.84765		1-2-O	0.957548		2-1-A	0.967639		2-2-A	1.00263		3-A	0.91134		4-A	0.991606					5-O	1.49172		6-A	0.996452		7-A	0.328588		8-A	1.08942		9-A	0.488133
	1-1-A	0.978028		1-2-YY3	0.829282		1-2-O	0.991282		2-1-A	0.987591		2-2-A	1.00255		3-A	0.910213		4-A	1.00657					5-O	1.50349		6-A	0.984162		7-A	0.328499		8-A	1.07453		9-A	0.507566
	1-1-A	1.08577		1-2-YY3	0.868194		1-2-O	0.969658		2-1-A	1.00363		2-2-A	1.05048		3-A	0.951419		4-A	0.988882					5-O	1.65122		6-A	0.990988		7-A	0.152347		8-A	1.08167		9-A	0.646169
	1-1-A	1.28862		1-2-YY3	0.85318		1-2-O	0.994081		2-1-A	0.989645		2-2-A	0.436407		3-A	0.906459		4-A	1.01554					5-O	1.49419		6-A	0.985296		7-A	1.99931		8-A	1.08435		9-A	0.7144
	1-1-A	1.01405		1-2-YY3	0.833398		1-2-O	0.976886		2-1-A	0.979842		2-2-A	0.929369		3-A	0.865136		4-A	1.00129					5-O	1.4653		6-A	0.986042		7-A	2.02658		8-A	1.07138		9-A	0.513445
	1-1-A	1.00864		1-2-YY3	0.872114		1-2-O	0.977055		2-1-A	0.994193		2-2-A	0.9861		3-A	0.984569		4-A	0.995562					5-O	1.49146		6-A	0.999156		7-A	2.00753		8-A	1.06733		9-A	0.635684
	1-1-A	0.999334		1-2-YY3	0.839952		1-2-O	0.990066		2-1-A	1.00067		2-2-A	1.28405		3-A	0.935693		4-A	0.994981					5-O	1.47101		6-A	1.01113		7-A	1.9671		8-A	1.07259		9-A	0.536485
	1-1-A	0.992057		1-2-YY3	0.857231		1-2-O	0.974545		2-1-A	0.993151		2-2-A	0.940454		3-A	0.936773		4-A	0.97753					5-O	1.48144		6-A	0.986022		7-A	1.90902		8-A	1.02056		9-A	0.619047
	1-1-A	1.00524		1-2-YY3	0.834643		1-2-O	0.962915		2-1-A	0.990911		2-2-A	0.808282		3-A	1.01003		4-A	0.972392					5-O	1.51415		6-A	0.989832		7-A	1.84583		8-A	1.05851		9-A	0.512511
	1-1-A	0.992541		1-2-YY3	0.857406		1-2-O	1.00974		2-1-A	0.994999		2-2-A	0.516426		3-A	0.980723		4-A	1.0079					5-O	1.49312		6-A	0.97424		7-A	2.05488		8-A	1.03955		9-A	0.4807
	1-1-A	1.00965		1-2-YY3	0.843417		1-2-O	0.989788		2-1-A	0.994645		2-2-A	0.520547		3-A	0.978549		4-A	1.02458					5-O	1.47569		6-A	0.983819		7-A	1.98033		8-A	1.07807		9-A	0.492954
	1-1-A	1.00261		1-2-YY3	0.852178		1-2-O	0.991126		2-1-A	1.00659		2-2-A	0.955833		3-A	0.955409		4-A	1.02338					5-O	1.48188		6-A	0.988155		7-A	1.97475		8-A	1.0224		9-A	0.536335
	1-1-A	0.996379		1-2-YY3	0.832015		1-2-O	0.968552		2-1-A	1.0204		2-2-A	1.02799		3-A	1.01127		4-A	0.997882					5-O	1.48592		6-A	0.990191		7-A	2.03621		8-A	1.03956		9-A	0.544644
	1-1-A	1.01066		1-2-YY3	0.878441		1-2-O	0.993494		2-1-A	1.01		2-2-A	0.947971		3-A	1.01421		4-A	0.960684					5-O	1.45426		6-A	0.993296		7-A	2.01747		8-A	1.08828		9-A	0.533123
	1-1-A	1.01381		1-2-YY3	0.87074		1-2-O	1.01934		2-1-A	1.01097		2-2-A	1.00831		3-A	0.959348		4-A	0.97631					5-O	1.46702		6-A	0.987312		7-A	1.94641		8-A	1.52263		9-A	0.485941
	1-1-A	1.00378		1-2-YY3	0.918257		1-2-O	0.995184		2-1-A	0.993918		2-2-A	1.06489		3-A	0.949146		4-A	1.01173					5-O	1.44734		6-A	1.00978		7-A	1.98093		8-A	1.40265		9-A	0.478788
	1-1-A	1.02848		1-2-YY3	0.842944		1-2-O	0.99008		2-1-A	0.994336		2-2-A	1.01453		3-A	0.978996		4-A	0.977813					5-O	1.5435		6-A	1.00182		7-A	1.95611		8-A	1.07707		9-A	0.509955
	1-1-A	1.0061		1-2-YY3	0.841348		1-2-O	0.992717		2-1-A	0.959791		2-2-A	1.08165		3-A	1.02979		4-A	1.00673					5-O	1.46268		6-A	0.974443		7-A	1.95341		8-A	1.0716		9-A	0.510146
	1-1-A	0.991585		1-2-YY3	0.825332		1-2-O	0.974514		2-1-A	1.03014		2-2-A	1.03151		3-A	1.00116		4-A	1.02021					5-O	1.48354		6-A	0.966502		7-A	2.05236		8-A	1.08686		9-A	0.510551
	1-1-A	0.987795		1-2-YY3	0.84046		1-2-O	0.995666		2-1-A	1.00973		2-2-A	1.034		3-A	0.975699		4-A	0.977374					5-O	1.35513		6-A	0.984732		7-A	1.96766		8-A	1.09382		9-A	0.483972
	1-1-A	1.01268		1-2-YY3	0.854344		1-2-O	0.969835		2-1-A	0.977579		2-2-A	1.05521		3-A	0.944415		4-A	0.986552					5-O	1.47391		6-A	1.00023		7-A	1.97479		8-A	1.09161		9-A	0.501114
	1-1-A	1.01718		1-2-YY3	0.825997		1-2-O	0.967196		2-1-A	0.995772		2-2-A	0.93566		3-A	1.00591		4-A	1.01243					5-O	1.51435		6-A	1.00946		7-A	1.98881		8-A	1.08571		9-A	0.917663
	1-1-A	0.993523		1-2-YY3	0.852963		1-2-O	0.981259		2-1-A	0.985263		2-2-A	0.981214		3-A	0.969799		4-A	1.00057					5-O	1.47082		6-A	1.02814		7-A	1.92276		8-A	1.07085		9-A	0.566845
	1-1-A	1.01237		1-2-YY3	1.02935		1-2-O	1.09257		2-1-A	0.990663		2-2-A	0.863321		3-A	0.432673		4-A	0.952681					5-O	1.55154		6-A	0.99789		7-A	2.00024		8-A	1.08534		9-A	0.620211
	1-1-A	1.01378		1-2-YY3	0.858167		1-2-O	1.03048		2-1-A	1.00309		2-2-A	1.01559		3-A	0.991295		4-A	0.995187					5-O	1.48422		6-A	1.01559		7-A	2.00592		8-A	1.06268		9-A	0.548268
	1-1-A	0.990748		1-2-YY3	0.809963		1-2-O	0.933522		2-1-A	0.853182		2-2-A	1.07945		3-A	0.988972		4-A	0.982486					5-O	1.49932		6-A	0.983474		7-A	1.98654		8-A	1.0829		9-A	0.590142
	1-1-A	0.961156		1-2-YY3	0.826103		1-2-O	0.918982		2-1-A	0.920324		2-2-A	0.931417		3-A	1.0082		4-A	0.991667					5-O	1.47141		6-A	0.987041		7-A	1.98325		8-A	1.06873		9-A	0.685379
	1-1-A	0.973984		1-2-YY3	0.866173		1-2-O	0.975568		2-1-A	0.981186		2-2-A	0.795449		3-A	0.981053		4-A	0.992298					5-O	1.48779		6-A	1.00012		7-A	1.97508		8-A	1.24492		9-A	0.47606
	1-1-A	0.980187		1-2-YY3	0.792788		1-2-O	0.942938		2-1-A	0.544398		2-2-A	0.955302		3-A	0.994545		4-A	1.01272					5-O	1.4804		6-A	0.957031		7-A	1.95786		8-A	1.0739		9-A	0.447893
	1-1-A	0.995856		1-2-YY3	0.836619		1-2-O	0.932095		2-1-A	0.97701		2-2-A	1.05903		3-A	0.881231		4-A	1.01182					5-O	1.38982		6-A	0.98033		7-A	1.96089		8-A	1.08763		9-A	0.449238
	1-1-A	0.984316		1-2-YY3	0.86414		1-2-O	0.994648		2-1-A	0.778089		2-2-A	1.06162		3-A	0.984655		4-A	1.00068					5-O	1.44234		6-A	0.993422		7-A	1.95432		8-A	1.06329		9-A	0.491614
	1-1-A	0.980445		1-2-YY3	0.847008		1-2-O	0.964239		2-1-A	0.366557		2-2-A	1.04528		3-A	0.988941		4-A	1.01034					5-O	1.46195		6-A	1.01589		7-A	1.92193		8-A	1.07978		9-A	0.496663
	1-1-A	1.00403		1-2-YY3	0.822054		1-2-O	0.935761		2-1-A	0.949523		2-2-A	1.02974		3-A	0.970707		4-A	0.993573					5-O	1.46758		6-A	1.02523		7-A	1.98028		8-A	1.0677		9-A	0.60352
	1-1-A	0.989235		1-2-YY3	0.818652		1-2-O	0.944491		2-1-A	0.993473		2-2-A	0.994924		3-A	1.00281		4-A	0.990989					5-O	1.41837		6-A	0.993957		7-A	1.96216		8-A	1.09125		9-A	0.499381
	1-1-A	1.00514		1-2-YY3	0.879308		1-2-O	0.993328		2-1-A	0.954388		2-2-A	0.976939		3-A	0.99636		4-A	1.0086					5-O	1.36769		6-A	0.950281		7-A	1.94815		8-A	0.988226		9-A	0.493996
	1-1-A	0.960283		1-2-YY3	0.753624		1-2-O	0.822479		2-1-A	0.466766		2-2-A	0.990559		3-A	1.00891		4-A	0.982317					5-O	1.3401		6-A	0.986467		7-A	1.99879		8-A	0.00013113		9-A	0.506037
	1-1-A	0.970973		1-2-YY3	0.840911		1-2-O	0.969292		2-1-A	0.985725		2-2-A	1.0369		3-A	1.00773		4-A	1.02333					5-O	1.44719		6-A	0.986407		7-A	1.99203		8-A	1.77026e-05		9-A	0.510466
	1-1-A	1.00292		1-2-YY3	0.888274		1-2-O	0.985924		2-1-A	0.211552		2-2-A	1.06128		3-A	0.958421		4-A	0.972898					5-O	1.44758		6-A	0.965796		7-A	2.00489		8-A	0.00165486		9-A	0.499203
	1-1-A	1.04478		1-2-YY3	0.822279		1-2-O	0.937731		2-1-A	0.460943		2-2-A	1.07956		3-A	0.929578		4-A	1.00657					5-O	1.42465		6-A	0.61109		7-A	2.01187		8-A	0.891849		9-A	0.496187
	1-1-A	1.00904		1-2-YY3	0.855012		1-2-O	0.975985		2-1-A	0.730899		2-2-A	1.01354		3-A	0.971569		4-A	1.00269					5-O	1.43069		6-A	0.875003		7-A	2.02463		8-A	1.03291		9-A	0.488271
	1-1-A	0.997241		1-2-YY3	0.854811		1-2-O	0.969971		2-1-A	0.975282		2-2-A	0.972737		3-A	1.00802		4-A	0.979146					5-O	1.46315		6-A	0.914991		7-A	1.97782		8-A	1.08251		9-A	0.477919
	1-1-A	1.00589		1-2-YY3	0.851598		1-2-O	0.965916		2-1-A	0.986545		2-2-A	1.02402		3-A	0.97022		4-A	1.00323					5-O	1.11185		6-A	0.918835		7-A	1.97086		8-A	1.05531		9-A	0.48221
	1-1-A	0.996255		1-2-YY3	0.90557		1-2-O	0.975624		2-1-A	0.997264		2-2-A	1.05486		3-A	1.00277		4-A	0.996407					5-O	0.584921		6-A	0.983646		7-A	1.93144		8-A	1.12596		9-A	0.477363
	1-1-A	0.985781		1-2-YY3	0.882807		1-2-O	0.979706		2-1-A	0.992444		2-2-A	1.04912		3-A	0.986991		4-A	0.972538					5-O	0.8981		6-A	0.701047		7-A	1.98699		8-A	1.08599		9-A	0.47601
	1-1-A	0.975537		1-2-YY3	0.880475		1-2-O	0.966807		2-1-A	0.950006		2-2-A	1.01722		3-A	1.03841		4-A	1.39518					5-O	0.746447		6-A	0.978537		7-A	2.01849		8-A	1.11354		9-A	0.474623
	1-1-A	0.98436		1-2-YY3	0.874101		1-2-O	0.977193		2-1-A	0.918185		2-2-A	1.09989		3-A	1.01459		4-A	1.40373					5-O	1.54827		6-A	0.993208		7-A	2.08427		8-A	1.05477		9-A	0.491128
	1-1-A	1.01078		1-2-YY3	0.901242		1-2-O	0.985885		2-1-A	0.970487		2-2-A	1.28027		3-A	1.03381		4-A	0.975688					5-O	1.5896		6-A	0.973857		7-A	2.31004		8-A	1.09008		9-A	0.477154
	1-1-A	1.021		1-2-YY3	0.887788		1-2-O	0.956867		2-1-A	1.00852		2-2-A	1.16391		3-A	1.00903		4-A	0.987365					5-O	1.0992		6-A	0.947581		7-A	2.0408		8-A	1.09823		9-A	0.470189
	1-1-A	0.964609		1-2-YY3	0.87748		1-2-O	0.9536		2-1-A	0.983971		2-2-A	1.06765		3-A	0.992615		4-A	0.996223					5-O	1.47853		6-A	0.76007		7-A	1.98364		8-A	1.07102		9-A	0.906469
	1-1-A	0.991547		1-2-YY3	0.882992		1-2-O	0.97282		2-1-A	1.0052		2-2-A	1.01823		3-A	0.934968		4-A	0.991043					5-O	1.47735		6-A	0.778192		7-A	1.99422		8-A	1.07021		9-A	0.476011
	1-1-A	1.00505		1-2-YY3	0.877756		1-2-O	1.00273		2-1-A	0.968458		2-2-A	1.14269		3-A	1.00042		4-A	1.05326					5-O	1.49629		6-A	0.741138		7-A	2.0465		8-A	1.08462		9-A	0.480576
	1-1-A	1.00835		1-2-YY3	0.855376		1-2-O	0.982525		2-1-A	1.00383		2-2-A	1.03885		3-A	1.00059		4-A	1.00596					5-O	1.51398		6-A	0.949827		7-A	1.91853		8-A	1.06097		9-A	0.699745
	1-1-A	0.993359		1-2-YY3	0.867242		1-2-O	0.991559		2-1-A	1.00546		2-2-A	1.02983		3-A	0.982963		4-A	0.998414					5-O	1.23204		6-A	0.979933		7-A	1.95278		8-A	1.07079		9-A	0.622795
	1-1-A	1.01186		1-2-YY3	0.880327		1-2-O	0.991405		2-1-A	1.01886		2-2-A	0.99831		3-A	0.948284		4-A	0.974561					5-O	1.45055		6-A	1.00444		7-A	2.02681		8-A	1.15429		9-A	0.471811
	1-1-A	1.01673		1-2-YY3	0.881302		1-2-O	0.993396		2-1-A	0.994888		2-2-A	1.01543		3-A	1.01876		4-A	0.967491					5-O	1.47003		6-A	0.994617		7-A	1.90371		8-A	0.984408		9-A	0.502558
	1-1-A	1.02488		1-2-YY3	0.892965		1-2-O	0.968907		2-1-A	1.00559		2-2-A	1.05434		3-A	1.01169		4-A	1.01147					5-O	1.49421		6-A	0.967021		7-A	1.99914		8-A	0.993314		9-A	0.594442
	1-1-A	1.00694		1-2-YY3	0.877187		1-2-O	0.980162		2-1-A	1.0253		2-2-A	1.01821		3-A	1.02783		4-A	0.976496					5-O	1.47898		6-A	0.940442		7-A	1.95872		8-A	0.981482		9-A	0.488741
	1-1-A	0.962453		1-2-YY3	0.921409		1-2-O	0.995563		2-1-A	0.993455		2-2-A	0.989573		3-A	0.979536		4-A	0.979814					5-O	1.42428		6-A	0.981833		7-A	1.95846		8-A	0.952847		9-A	0.506583
	1-1-A	0.97949		1-2-YY3	0.880045		1-2-O	0.96079		2-1-A	0.963286		2-2-A	1.02993		3-A	1.00264		4-A	1.00301					5-O	1.45557		6-A	0.991976		7-A	1.97287		8-A	0.976973		9-A	0.544212
	1-1-A	1.01019		1-2-YY3	0.882142		1-2-O	0.98773		2-1-A	0.999066		2-2-A	1.03549		3-A	0.997342		4-A	1.00621					5-O	1.48365		6-A	0.989365		7-A	1.98964		8-A	0.984195		9-A	0.494715
	1-1-A	1.01548		1-2-YY3	0.901107		1-2-O	0.945381		2-1-A	0.98659		2-2-A	1.01872		3-A	0.988099		4-A	0.954704					5-O	1.26555		6-A	0.999106		7-A	1.97317		8-A	0.94973		9-A	0.569269
	1-1-A	0.999842		1-2-YY3	0.894211		1-2-O	0.967169		2-1-A	1.02432		2-2-A	1.02619		3-A	0.955537		4-A	0.992068					5-O	1.46959		6-A	0.985971		7-A	1.99862		8-A	0.949757		9-A	0.657824
	1-1-A	0.983607		1-2-YY3	0.854929		1-2-O	0.961178		2-1-A	0.990102		2-2-A	1.0052		3-A	0.955459		4-A	1.03451					5-O	1.44982		6-A	1.00047		7-A	2.0179		8-A	0.977177		9-A	0.546471
	1-1-A	0.957481		1-2-YY3	0.889144		1-2-O	0.99612		2-1-A	1.00577		2-2-A	1.00284		3-A	0.980952		4-A	0.965709					5-O	1.42869		6-A	0.886962		7-A	2.00115		8-A	1.00784		9-A	0.575694
	1-1-A	0.966877		1-2-YY3	0.89122		1-2-O	1.01651		2-1-A	1.3184		2-2-A	0.99132		3-A	1.0062		4-A	1.01799					5-O	1.49715		6-A	0.966222		7-A	2.03687		8-A	0.992897		9-A	0.507532
	1-1-A	1.01077		1-2-YY3	0.857908		1-2-O	0.961067		2-1-A	1.07137		2-2-A	0.99754		3-A	1.01972		4-A	0.988272					5-O	1.47155		6-A	0.976785		7-A	2.03015		8-A	0.980663		9-A	0.926249
	1-1-A	0.982651		1-2-YY3	0.829093		1-2-O	0.951955		2-1-A	1.01743		2-2-A	1.0384		3-A	1.00084		4-A	0.998954					5-O	1.44698		6-A	0.996758		7-A	1.96086		8-A	0.872476		9-A	0.555558
	1-1-A	0.976873		1-2-YY3	0.891227		1-2-O	0.995335		2-1-A	0.989612		2-2-A	0.98912		3-A	0.995612		4-A	0.989191					5-O	1.25784		6-A	0.979781		7-A	2.02483		8-A	1.03579		9-A	0.485686
	1-1-A	1.00814		1-2-YY3	0.887562		1-2-O	1.00458		2-1-A	0.981912		2-2-A	1.19003		3-A	0.99958		4-A	0.95645					5-O	1.48723		6-A	0.99172		7-A	2.02933		8-A	0.962133		9-A	0.477388
	1-1-A	1.01604		1-2-YY3	0.889692		1-2-O	0.958954		2-1-A	0.992694		2-2-A	1.0285		3-A	1.00648		4-A	0.992002					5-O	1.46175		6-A	0.975129		7-A	1.98714		8-A	0.959079		9-A	0.604835
	1-1-A	0.993819		1-2-YY3	0.846551		1-2-O	0.945671		2-1-A	0.99759		2-2-A	1.03688		3-A	0.996941		4-A	0.961315					5-O	1.48414		6-A	0.951741		7-A	2.01435		8-A	0.974553		9-A	0.564776
	1-1-A	1.007		1-2-YY3	0.637126		1-2-O	0.704599		2-1-A	0.979975		2-2-A	1.03499		3-A	0.983915		4-A	1.00972					5-O	1.49169		6-A	0.870419		7-A	2.02207		8-A	0.84249		9-A	0.491004
	1-1-A	1.02641		1-2-YY3	0.603148		1-2-O	0.658293		2-1-A	0.9656		2-2-A	1.01691		3-A	0.982401		4-A	1.10883					5-O	1.47883		6-A	0.879916		7-A	1.9954		8-A	0.911802		9-A	0.507962
	1-1-A	1.03616		1-2-YY3	0.912387		1-2-O	0.987772		2-1-A	0.948479		2-2-A	1.03933		3-A	0.992858		4-A	1.04726					5-O	1.51943		6-A	0.644786		7-A	1.94384		8-A	0.978846		9-A	0.641931
	1-1-A	1.00047		1-2-YY3	0.830979		1-2-O	0.899477		2-1-A	1.00914		2-2-A	0.852891		3-A	0.996734		4-A	1.03887					5-O	1.47433		6-A	0.00183486		7-A	2.04586		8-A	0.937161		9-A	0.580433
	1-1-A	0.996007		1-2-YY3	0.873178		1-2-O	0.978658		2-1-A	0.963812		2-2-A	0.972967		3-A	1.00344		4-A	0.964811					5-O	1.49731		6-A	0.000641593		7-A	2.01435		8-A	0.940068		9-A	0.49708
	1-1-A	1.02867		1-2-YY3	0.901324		1-2-O	0.975319		2-1-A	0.97404		2-2-A	0.781582		3-A	1.01318		4-A	0.964338					5-O	1.51418		6-A	0.592437		7-A	1.97495		8-A	0.86611		9-A	0.473502
	1-1-A	0.989017		1-2-YY3	0.920374		1-2-O	0.985095		2-1-A	1.00973		2-2-A	0.939531		3-A	1.00299		4-A	0.977999					5-O	1.47764		6-A	0.980179		7-A	1.96175		8-A	0.882885		9-A	0.508109
	1-1-A	0.99809		1-2-YY3	0.893066		1-2-O	0.98203		2-1-A	1.00707		2-2-A	1.03773		3-A	0.994955		4-A	1.25959					5-O	1.49577		6-A	1.00515		7-A	2.00592		8-A	0.998252		9-A	0.903001
	1-1-A	1.00776		1-2-YY3	0.901191		1-2-O	0.986486		2-1-A	1.01095		2-2-A	0.991394		3-A	1.03775		4-A	0.983676					5-O	1.48268		6-A	0.969637		7-A	2.03933		8-A	0.927196		9-A	0.518295
	1-1-A	1.23195		1-2-YY3	0.901551		1-2-O	1.01013		2-1-A	0.963022		2-2-A	0.938546		3-A	1.01841		4-A	0.982286					5-O	1.52276		6-A	0.981903		7-A	2.00504		8-A	0.908247		9-A	0.470459
	1-1-A	0.980186		1-2-YY3	0.868834		1-2-O	0.93005		2-1-A	0.990846		2-2-A	0.990805		3-A	0.990148		4-A	0.962559					5-O	1.50335		6-A	0.991467		7-A	2.01944		8-A	0.946126		9-A	0.496388
	1-1-A	1.02973		1-2-YY3	0.935515		1-2-O	0.992499		2-1-A	1.02639		2-2-A	0.995203		3-A	1.00875		4-A	0.979224					5-O	1.50603		6-A	0.966834		7-A	2.01496		8-A	0.966198		9-A	0.530303
	1-1-A	0.959362		1-2-YY3	0.927278		1-2-O	1.01901		2-1-A	0.996372		2-2-A	0.994003		3-A	1.0191		4-A	0.954429					5-O	1.50115		6-A	0.975782		7-A	1.94422		8-A	0.964147		9-A	0.504499
	1-1-A	1.0063		1-2-YY3	0.90423		1-2-O	0.976808		2-1-A	0.990103		2-2-A	0.993735		3-A	1.01113		4-A	0.981936					5-O	1.49662		6-A	0.976609		7-A	2.00685		8-A	0.963144		9-A	0.819232
	1-1-A	1.00217		1-2-YY3	0.872427		1-2-O	0.978435		2-1-A	1.08146		2-2-A	1.0024		3-A	0.997531		4-A	0.987915					5-O	1.49752		6-A	0.893658		7-A	1.99801		8-A	0.945196		9-A	1.18965
	1-1-A	1.00795		1-2-YY3	0.940119		1-2-O	0.987719		2-1-A	1.01201		2-2-A	0.969145		3-A	0.989769		4-A	0.989919					5-O	1.48823		6-A	0.968653		7-A	2.01783		8-A	0.983304		9-A	0.588371
	1-1-A	1.00614		1-2-YY3	0.944477		1-2-O	0.983431		2-1-A	1.00587		2-2-A	1.01109		3-A	0.980759		4-A	0.974633					5-O	1.46601		6-A	0.998094		7-A	2.04675		8-A	0.960241		9-A	0.580144
	1-1-A	1.01096		1-2-YY3	0.900843		1-2-O	0.97357		2-1-A	0.979914		2-2-A	1.02453		3-A	1.01607		4-A	0.953934					5-O	1.49388		6-A	0.966247		7-A	1.98611		8-A	0.98853		9-A	1.43028
	1-1-A	1.01123		1-2-YY3	0.899329		1-2-O	0.97804		2-1-A	0.985602		2-2-A	1.00506		3-A	0.968949		4-A	0.98376					5-O	1.47629		6-A	0.965121		7-A	2.00951		8-A	1.01087		9-A	1.00763
	1-1-A	0.991711		1-2-YY3	0.919927		1-2-O	0.977636		2-1-A	1.00413		2-2-A	1.01961		3-A	0.982035		4-A	0.9673					5-O	1.49187		6-A	0.989799		7-A	1.95057		8-A	0.995076		9-A	0.661178
	1-1-A	1.10769		1-2-YY3	0.915492		1-2-O	0.984025		2-1-A	1.08118		2-2-A	1.01597		3-A	1.00077		4-A	0.974649					5-O	1.50391		6-A	0.991534		7-A	1.9063		8-A	0.950619		9-A	0.504102
	1-1-A	1.14913		1-2-YY3	0.953632		1-2-O	1.01672		2-1-A	1.06892		2-2-A	0.989239		3-A	0.985834		4-A	0.993474					5-O	1.47087		6-A	0.986723		7-A	2.05847		8-A	1.00659		9-A	0.500124
	1-1-A	0.984853		1-2-YY3	1.07313		1-2-O	1.1055		2-1-A	0.991432		2-2-A	0.977608		3-A	1.02188		4-A	0.963933					5-O	1.46684		6-A	0.989589		7-A	1.96263		8-A	0.975545		9-A	0.528791
	1-1-A	1.0628		1-2-YY3	0.986481		1-2-O	1.01041		2-1-A	1.00059		2-2-A	1.03066		3-A	0.966843		4-A	1.0685					5-O	1.4904		6-A	1.01121		7-A	1.99804		8-A	1.0025		9-A	0.518832
	1-1-A	0.971999		1-2-YY3	0.983076		1-2-O	1.03944		2-1-A	0.990373		2-2-A	0.993175		3-A	1.02464		4-A	0.915396					5-O	1.46389		6-A	0.96517		7-A	1.94644		8-A	1.00312		9-A	0.574343
	1-1-A	0.968317		1-2-YY3	0.946252		1-2-O	0.966505		2-1-A	0.947171		2-2-A	0.972261		3-A	1.03764		4-A	0.926024					5-O	1.49894		6-A	0.972266		7-A	1.98928		8-A	1.01266		9-A	0.503682
	1-1-A	1.02721		1-2-YY3	0.958578		1-2-O	1.01848		2-1-A	0.984203		2-2-A	0.996703		3-A	0.925889		4-A	1.44662					5-O	1.32949		6-A	1.3777		7-A	2.00585		8-A	0.997172		9-A	0.546233
	1-1-A	0.97663		1-2-YY3	0.922015		1-2-O	1.01092		2-1-A	1.01308		2-2-A	1.02941		3-A	0.764582		4-A	0.910318					5-O	1.35377		6-A	0.979127		7-A	1.96148		8-A	0.990886		9-A	0.522652
	1-1-A	1.00404		1-2-YY3	0.941239		1-2-O	0.996596		2-1-A	1.19965		2-2-A	1.02385		3-A	0.822651		4-A	1.64848					5-O	1.44524		6-A	0.934711		7-A	1.93496		8-A	1.00451		9-A	0.603318
	1-1-A	1.01696		1-2-YY3	0.910102		1-2-O	1.01337		2-1-A	1.6242		2-2-A	0.969496		3-A	1.01043		4-A	1.75787					5-O	1.46433		6-A	0.989039		7-A	2.01813		8-A	0.944166		9-A	0.509413
	1-1-A	1.00632		1-2-YY3	0.949655		1-2-O	0.994005		2-1-A	1.30635		2-2-A	1.0198		3-A	0.993057		4-A	1.68136					5-O	1.4889		6-A	0.988264		7-A	2.0274		8-A	0.992553		9-A	0.521648
	1-1-A	0.999236		1-2-YY3	0.951236		1-2-O	0.985929		2-1-A	0.987118		2-2-A	1.00366		3-A	0.955546		4-A	1.74654					5-O	1.4504		6-A	0.994979		7-A	2.04182		8-A	0.999338		9-A	0.506576
	1-1-A	1.0102		1-2-YY3	0.964873		1-2-O	0.994945		2-1-A	0.995851		2-2-A	1.00716		3-A	0.67904		4-A	1.3898					5-O	1.47157		6-A	0.976567		7-A	1.92817		8-A	0.952304		9-A	0.50835
	1-1-A	0.976586		1-2-YY3	0.929277		1-2-O	0.983257		2-1-A	0.992257		2-2-A	1.04497		3-A	0.965043		4-A	1.00593					5-O	1.44031		6-A	0.995197		7-A	1.96623		8-A	1.0225		9-A	0.540701
	1-1-A	1.04152		1-2-YY3	0.952419		1-2-O	0.970776		2-1-A	1.00046		2-2-A	0.992395		3-A	0.993384		4-A	1.31256					5-O	1.46053		6-A	2.21988		7-A	1.93746		8-A	1.00089		9-A	0.518853
	1-1-A	0.971472		1-2-YY3	0.944686		1-2-O	1.01257		2-1-A	0.999401		2-2-A	0.983002		3-A	0.961374		4-A	1.01137					5-O	1.4549		6-A	1.00963		7-A	1.94073		8-A	0.966667		9-A	0.73585
	1-1-A	0.969165		1-2-YY3	0.94653		1-2-O	0.995545		2-1-A	1.02723		2-2-A	1.00219		3-A	1.02888		4-A	1.02034					5-O	1.51555		6-A	1.12456		7-A	1.83631		8-A	1.46462		9-A	0.620098
	1-1-A	0.988124		1-2-YY3	0.939689		1-2-O	0.970113		2-1-A	1.06989		2-2-A	1.01685		3-A	1.00241		4-A	1.00821					5-O	1.47571		6-A	1.40625		7-A	1.79543		8-A	1.22502		9-A	0.54778
	1-1-A	0.997661		1-2-YY3	0.944935		1-2-O	1.0182		2-1-A	1.16006		2-2-A	1.01891		3-A	0.993917		4-A	1.05416					5-O	1.48597		6-A	0.999362		7-A	1.89976		8-A	0.994166		9-A	0.529638
	1-1-A	0.987685		1-2-YY3	0.92911		1-2-O	0.992997		2-1-A	0.976572		2-2-A	0.988261		3-A	1.01218		4-A	1.001					5-O	1.48705		6-A	0.975697		7-A	1.96405		8-A	0.985435		9-A	0.547163
	1-1-A	0.975332		1-2-YY3	0.934469		1-2-O	0.998529		2-1-A	0.962286		2-2-A	0.974554		3-A	0.989382		4-A	1.01216					5-O	1.472		6-A	0.990171		7-A	1.92964		8-A	1.0142		9-A	0.527614
	1-1-A	0.992994		1-2-YY3	0.958158		1-2-O	1.00424		2-1-A	0.945628		2-2-A	1.02876		3-A	0.989936		4-A	1.01899					5-O	1.47271		6-A	0.960799		7-A	1.98784		8-A	0.962753		9-A	0.547531
	1-1-A	0.99711		1-2-YY3	0.861638		1-2-O	0.913727		2-1-A	0.983089		2-2-A	1.00381		3-A	0.971871		4-A	1.01308					5-O	1.46151		6-A	1.28063		7-A	2.00819		8-A	1.01199		9-A	0.667379
	1-1-A	1.00374		1-2-YY3	0.914708		1-2-O	0.94933		2-1-A	0.98337		2-2-A	0.841849		3-A	1.0011		4-A	1.03064					5-O	1.45986		6-A	1.17144		7-A	1.97606		8-A	0.968621		9-A	0.752212
	1-1-A	0.992464		1-2-YY3	0.767735		1-2-O	0.816996		2-1-A	1.00124		2-2-A	1.02651		3-A	1.00725		4-A	0.994716					5-O	1.51873		6-A	0.490926		7-A	1.938		8-A	0.978572		9-A	0.54066
	1-1-A	0.988613		1-2-YY3	0.919475		1-2-O	0.948582		2-1-A	0.985353		2-2-A	1.01438		3-A	0.97957		4-A	1.05262					5-O	1.4739		6-A	0.222369		7-A	1.88425		8-A	1.01148		9-A	0.69262
	1-1-A	0.984002		1-2-YY3	0.947264		1-2-O	0.962933		2-1-A	1.01658		2-2-A	1.03375		3-A	0.98645		4-A	1.04227					5-O	1.51425		6-A	1.15349		7-A	1.84787		8-A	0.982484		9-A	0.576986
	1-1-A	1.00167		1-2-YY3	0.976847		1-2-O	0.997055		2-1-A	1.11312		2-2-A	1.05223		3-A	0.961148		4-A	1.03996					5-O	1.4554		6-A	1.06847		7-A	1.8735		8-A	1.00088		9-A	0.668246
	1-1-A	1.1225		1-2-YY3	0.9659		1-2-O	0.931098		2-1-A	1.59437		2-2-A	1.06879		3-A	1.01298		4-A	1.02629					5-O	1.46906		6-A	1.0082		7-A	1.94459		8-A	0.989717		9-A	0.558832
	1-1-A	1.1316		1-2-YY3	0.943175		1-2-O	0.959649		2-1-A	1.04008		2-2-A	1.04966		3-A	0.97364		4-A	1.04958					5-O	1.47725		6-A	1.02815		7-A	1.93269		8-A	1.01222		9-A	0.530779
	1-1-A	0.988861		1-2-YY3	0.946071		1-2-O	1.01705		2-1-A	0.93934		2-2-A	1.01249		3-A	0.990111		4-A	1.02433					5-O	1.43488		6-A	1.03504		7-A	1.9639		8-A	0.983878		9-A	0.527012
	1-1-A	0.997036		1-2-YY3	0.979074		1-2-O	1.0106		2-1-A	0.505152		2-2-A	1.00299		3-A	0.942235		4-A	1.00326					5-O	1.4264		6-A	1.06125		7-A	2.29375		8-A	0.993993		9-A	0.590866
	1-1-A	1.0173		1-2-YY3	0.919689		1-2-O	0.958664		2-1-A	0.693841		2-2-A	1.07736		3-A	0.984331		4-A	1.04095					5-O	1.51634		6-A	1.49498		7-A	1.74123		8-A	0.992042		9-A	0.566512
	1-1-A	1.01171		1-2-YY3	0.960523		1-2-O	1.0082		2-1-A	0.553428		2-2-A	1.05362		3-A	0.986036		4-A	1.00578					5-O	1.44579		6-A	1.03534		7-A	1.72194		8-A	0.974534		9-A	0.582748
	1-1-A	0.994297		1-2-YY3	0.966873		1-2-O	0.99166		2-1-A	0.922947		2-2-A	1.04006		3-A	0.99531		4-A	1.036					5-O	1.46454		6-A	1.06023		7-A	1.4732		8-A	0.972019		9-A	0.526681
	1-1-A	1.0172		1-2-YY3	0.965928		1-2-O	0.960117		2-1-A	0.930192		2-2-A	1.05097		3-A	0.995693		4-A	1.00747					5-O	1.44245		6-A	1.04553		7-A	1.24045		8-A	0.993746		9-A	0.516697
	1-1-A	0.997871		1-2-YY3	0.976642		1-2-O	0.963019		2-1-A	0.773012		2-2-A	1.04314		3-A	0.880166		4-A	0.991273					5-O	1.46654		6-A	1.05662		7-A	1.89529		8-A	0.972604		9-A	0.53875
	1-1-A	0.995116		1-2-YY3	0.948561		1-2-O	0.985186		2-1-A	1.00627		2-2-A	1.02522		3-A	0.989566		4-A	1.16126					5-O	1.50262		6-A	1.01426		7-A	1.82105		8-A	1.00598		9-A	0.55153
	1-1-A	0.979609		1-2-YY3	0.992229		1-2-O	0.999288		2-1-A	0.948931		2-2-A	1.03722		3-A	0.945627		4-A	1.02079					5-O	1.4786		6-A	1.04721		7-A	2.13342		8-A	0.999858		9-A	0.560398
	1-1-A	1.00135		1-2-YY3	1.00491		1-2-O	1.01298		2-1-A	0.984045		2-2-A	1.01669		3-A	0.970813		4-A	0.971177					5-O	1.50897		6-A	1.02675		7-A	1.95481		8-A	0.989153		9-A	0.51192
	1-1-A	0.965629		1-2-YY3	0.992918		1-2-O	1.00856		2-1-A	0.900197		2-2-A	1.04043		3-A	0.985608		4-A	1.02497					5-O	1.46978		6-A	0.989215		7-A	2.01743		8-A	1.00404		9-A	0.546466
	1-1-A	0.957297		1-2-YY3	0.981427		1-2-O	0.990693		2-1-A	0.977512		2-2-A	1.02234		3-A	0.995394		4-A	1.03938					5-O	1.49239		6-A	1.01707		7-A	2.03403		8-A	0.988059		9-A	0.901179
	1-1-A	0.956454		1-2-YY3	0.965942		1-2-O	0.971396		2-1-A	0.941285		2-2-A	1.16545		3-A	0.997165		4-A	0.997626					5-O	1.48425		6-A	0.991951		7-A	2.06741		8-A	1.01607		9-A	0.595509
	1-1-A	0.975		1-2-YY3	1.02821		1-2-O	1.00238		2-1-A	0.852264		2-2-A	1.19419		3-A	0.97716		4-A	1.02042					5-O	1.47514		6-A	1.01131		7-A	1.98318		8-A	0.987931		9-A	0.639294
	1-1-A	0.932112		1-2-YY3	0.997564		1-2-O	1.00732		2-1-A	0.00990651		2-2-A	1.05446		3-A	0.984509		4-A	1.01186					5-O	1.44571		6-A	1.01776		7-A	2.10499		8-A	0.99594		9-A	0.563699
	1-1-A	0.9637		1-2-YY3	0.994151		1-2-O	1.00834		2-1-A	0.398025		2-2-A	1.03244		3-A	1.00474		4-A	1.01927					5-O	1.46231		6-A	1.01761		7-A	1.9222		8-A	1.00877		9-A	0.642925
	1-1-A	0.999995		1-2-YY3	0.971488		1-2-O	1.01233		2-1-A	0.419462		2-2-A	1.0596		3-A	0.9853		4-A	1.0494					5-O	1.49341		6-A	1.04996		7-A	1.98409		8-A	0.960163		9-A	0.758842
	1-1-A	0.986451		1-2-YY3	0.980654		1-2-O	1.01575		2-1-A	0.312101		2-2-A	1.06682		3-A	0.947696		4-A	1.02973					5-O	1.43025		6-A	1.05287		7-A	1.49462		8-A	0.989794		9-A	0.523672
	1-1-A	1.01331		1-2-YY3	0.860797		1-2-O	0.910364		2-1-A	1.32629		2-2-A	1.01261		3-A	0.98458		4-A	1.01989					5-O	1.48748		6-A	1.01329		7-A	1.78413		8-A	0.971274		9-A	0.484341
	1-1-A	1.00565		1-2-YY3	0.657667		1-2-O	0.74776		2-1-A	0.990161		2-2-A	1.04201		3-A	0.986388		4-A	1.00064					5-O	1.48002		6-A	1.0453		7-A	1.9595		8-A	0.987196		9-A	0.472692
	1-1-A	0.968708		1-2-YY3	0.500196		1-2-O	0.561928		2-1-A	1.36247		2-2-A	1.00401		3-A	1.01425		4-A	1.00943					5-O	1.49311		6-A	1.06503		7-A	1.94387		8-A	0.945601		9-A	0.497025
	1-1-A	0.987845					1-2-O	1.46421		2-1-A	1.2783		2-2-A	1.07039		3-A	0.995498		4-A	1.01426					5-O	1.49521		6-A	1.03893		7-A	1.31197		8-A	0.973759		9-A	0.513994
	1-1-A	1.00174					1-2-O	1.18287		2-1-A	1.55271		2-2-A	1.03794		3-A	0.951004		4-A	0.972688					5-O	1.50613		6-A	1.15152		7-A	1.82351		8-A	1.00439		9-A	0.600599
	1-1-A	1.0073					1-2-O	1.01499		2-1-A	2.71157		2-2-A	1.02451		3-A	0.837087		4-A	0.993889					5-O	1.48091		6-A	1.066		7-A	1.91853		8-A	1.42691		9-A	0.513181
	1-1-A	0.99277					1-2-O	0.972262		2-1-A	1.21054		2-2-A	1.04147		3-A	0.989255		4-A	1.02246					5-O	1.47423		6-A	1.03786		7-A	1.99251		8-A	1.28237		9-A	0.509185
	1-1-A	0.957505					1-2-O	0.970267		2-1-A	0.902243		2-2-A	1.05261		3-A	1.02201		4-A	0.991924					5-O	1.50078		6-A	1.05916		7-A	1.99666		8-A	0.984134		9-A	0.528657
	1-1-A	0.991093					1-2-O	0.992809		2-1-A	1.0702		2-2-A	1.08779		3-A	0.987112		4-A	1.0005					5-O	1.66423		6-A	1.04149		7-A	2.02521		8-A	0.974335		9-A	0.52054
	1-1-A	0.993458					1-2-O	0.968797		2-1-A	1.01333		2-2-A	1.35461		3-A	1.02366		4-A	0.992371					5-O	2.01625		6-A	1.13664		7-A	1.90174		8-A	0.988223		9-A	0.515239
	1-1-A	0.967023					1-2-O	0.990308		2-1-A	1.0233		2-2-A	1.40086		3-A	1.00093		4-A	0.965584					5-O	1.99294		6-A	1.00519		7-A	1.70213		8-A	0.994989		9-A	0.512751
	1-1-A	1.08407					1-2-O	0.973386		2-1-A	1.02568		2-2-A	1.01329		3-A	0.972701		4-A	1.00019					5-O	1.56583		6-A	1.23815		7-A	2.01712		8-A	1.01875		9-A	0.514255
	1-1-A	1.05406					1-2-O	0.982643		2-1-A	1.03471		2-2-A	1.08007		3-A	1.00243		4-A	1.0041					5-O	1.45665		6-A	1.30071		7-A	2.01528		8-A	1.03521		9-A	0.501104
	1-1-A	0.973922					1-2-O	1.0271		2-1-A	1.03938		2-2-A	1.01782		3-A	0.941955		4-A	0.990884					5-O	1.47193		6-A	1.06568		7-A	0.900459		8-A	0.999134		9-A	0.505561
	1-1-A	0.976376					1-2-O	0.982564		2-1-A	1.01063		2-2-A	1.02364		3-A	0.989538		4-A	0.975833					5-O	1.4898		6-A	1.01031		7-A	0.211093		8-A	0.98409		9-A	0.491069
	1-1-A	0.982733					1-2-O	0.982923		2-1-A	1.00842		2-2-A	1.04468		3-A	0.98589		4-A	0.999301					5-O	1.46507		6-A	1.00284		7-A	1.74159		8-A	0.990866		9-A	0.500345
	1-1-A	0.955308					1-2-O	0.987551		2-1-A	1.05689		2-2-A	1.06655		3-A	0.976025		4-A	0.98906					5-O	1.51598		6-A	1.01065		7-A	2.01853		8-A	0.981055		9-A	0.511688
	1-1-A	1.00274					1-2-O	0.990519		2-1-A	1.02683		2-2-A	1.02923		3-A	0.985854		4-A	0.999799					5-O	1.49613		6-A	0.994917		7-A	2.06099		8-A	0.971944		9-A	0.526857
	1-1-A	0.997873					1-2-O	0.991146		2-1-A	1.04109		2-2-A	1.03908		3-A	0.955804		4-A	1.00602					5-O	1.50392		6-A	0.982039		7-A	1.86561		8-A	1.14421		9-A	0.511022
	1-1-A	0.997291					1-2-O	0.98879		2-1-A	0.989862		2-2-A	1.02093		3-A	0.975903		4-A	0.988985					5-O	1.44856		6-A	0.994032		7-A	1.79041		8-A	0.978407		9-A	0.495599
	1-1-A	0.984387					1-2-O	0.974438		2-1-A	1.00676		2-2-A	1.09158		3-A	0.985809		4-A	0.978758					5-O	1.49625		6-A	0.990138		7-A	1.8522		8-A	0.976975		9-A	1.00431
	1-1-A	0.995437					1-2-O	0.973159		2-1-A	1.02537		2-2-A	0.412528		3-A	1.16962		4-A	0.980065					5-O	1.44082		6-A	1.00016		7-A	2.01918		8-A	0.97113		9-A	0.493004
	1-1-A	1.0092					1-2-O	1.02575		2-1-A	0.998434		2-2-A	0.98695		3-A	1.09463		4-A	0.975405					5-O	1.42711		6-A	1.01882		7-A	1.9472		8-A	0.977743		9-A	0.52764
	1-1-A	0.961645					1-2-O	0.958107		2-1-A	0.990932		2-2-A	0.958058		3-A	1.00158		4-A	0.974461					5-O	1.51617		6-A	1.03708		7-A	1.37387		8-A	0.997159		9-A	0.749952
	1-1-A	0.991749					1-2-O	1.07774		2-1-A	1.02331		2-2-A	1.1532		3-A	0.973638		4-A	1.01512					5-O	1.5045		6-A	0.979504		7-A	0.805308		8-A	0.975629		9-A	0.645719
	1-1-A	0.967654					1-2-O	0.961813		2-1-A	1.07016		2-2-A	0.878888		3-A	0.952384		4-A	0.990348					5-O	1.47986		6-A	1.036		7-A	1.69571		8-A	0.867818		9-A	0.538203
	1-1-A	0.0329255					1-2-O	0.997913		2-1-A	1.01774		2-2-A	0.816687		3-A	0.989495		4-A	1.01161					5-O	1.46297		6-A	0.977663		7-A	1.93924		8-A	5.6101e-05		9-A	0.537326
	1-1-A	0.63531					1-2-O	0.996474		2-1-A	1.02939		2-2-A	0.493534		3-A	0.988048		4-A	0.987453					5-O	1.47525		6-A	1.01685		7-A	1.9767		8-A	0		9-A	0.652975
	1-1-A	0.991611					1-2-O	0.950218		2-1-A	1.03179		2-2-A	0.463646		3-A	0.976324		4-A	0.992589					5-O	1.49028		6-A	0.962912		7-A	1.95114		8-A	0.00101473		9-A	0.518699
	1-1-A	1.02333					1-2-O	1.02238		2-1-A	1.03029		2-2-A	0.921285		3-A	0.964894		4-A	0.985416					5-O	1.4771		6-A	1.01552		7-A	1.97485		8-A	0.826898		9-A	0.530107
	1-1-A	1.01361					1-2-O	0.988179		2-1-A	1.02157		2-2-A	1.00494		3-A	1.71672		4-A	0.953851					5-O	1.49712		6-A	0.966945		7-A	1.76647		8-A	0.955333		9-A	0.567116
	1-1-A	1.01956					1-2-O	0.966611		2-1-A	1.0267		2-2-A	0.930561		3-A	1.21371		4-A	0.937858					5-O	1.50456		6-A	0.984803		7-A	1.97232		8-A	0.964534		9-A	0.500062
	1-1-A	1.05266					1-2-O	0.98685		2-1-A	1.10093		2-2-A	0.968746		3-A	1.04598		4-A	0.990061					5-O	1.48149		6-A	0.946702		7-A	1.96815		8-A	0.960305		9-A	0.580543
	1-1-A	1.05129					1-2-O	1.00983		2-1-A	1.21447		2-2-A	0.965624		3-A	0.977145		4-A	0.995089					5-O	1.49114		6-A	0.950106		7-A	1.98676		8-A	0.958881		9-A	0.75676
	1-1-A	1.02248					1-2-O	0.979812		2-1-A	0.98667		2-2-A	0.955081		3-A	0.976947		4-A	0.976294					5-O	1.66565		6-A	0.993229		7-A	1.95569		8-A	0.945291		9-A	0.613391
	1-1-A	1.03428					1-2-O	0.947721		2-1-A	1.01567		2-2-A	0.952097		3-A	0.989497		4-A	1.01718					5-O	1.46589		6-A	0.989718		7-A	1.93132		8-A	0.964983		9-A	0.596477
	1-1-A	0.614496					1-2-O	0.984803		2-1-A	1.02408		2-2-A	0.974307		3-A	1.0171		4-A	1.00948					5-O	1.48531		6-A	0.999804		7-A	1.91279		8-A	0.985319		9-A	0.525487
	1-1-A	0.619068					1-2-O	0.970634		2-1-A	0.987423		2-2-A	0.970144		3-A	0.970062		4-A	0.931366					5-O	1.45279		6-A	0.849829		7-A	1.91267		8-A	0.987928		9-A	0.936485
	1-1-A	1.01618					1-2-O	1.12664		2-1-A	1.04195		2-2-A	0.963168		3-A	0.990682		4-A	1.00968					5-O	1.45153		6-A	0.979259		7-A	1.9293		8-A	0.992442		9-A	0.613263
	1-1-A	0.982103					1-2-O	1.05548		2-1-A	1.04841		2-2-A	0.862629		3-A	1.00721		4-A	1.0068					5-O	1.44448		6-A	0.962633		7-A	1.97825		8-A	0.96035		9-A	0.534984
	1-1-A	0.986804					1-2-O	1.18015		2-1-A	0.994249		2-2-A	0.91906		3-A	0.968654		4-A	1.10113					5-O	1.49463		6-A	0.979011		7-A	1.90863		8-A	0.982692		9-A	0.489155
	1-1-A	0.949352					1-2-O	1.03672		2-1-A	1.01268		2-2-A	0.799318		3-A	1.01441		4-A	0.997963					5-O	1.47338		6-A	0.968539		7-A	1.97757		8-A	1.00402		9-A	0.633154
	1-1-A	0.989324					1-2-O	0.998959		2-1-A	1.02313		2-2-A	0.952798		3-A	0.99062		4-A	0.976052					5-O	1.49452		6-A	0.810389		7-A	1.99248		8-A	0.981161		9-A	0.59838
	1-1-A	0.962317					1-2-O	0.967246		2-1-A	0.935562		2-2-A	1.03786		3-A	0.982304		4-A	0.985032					5-O	1.50368		6-A	0.549554		7-A	1.99116		8-A	1.03143		9-A	0.530243
	1-1-A	0.462574					1-2-O	0.999301		2-1-A	0.966279		2-2-A	0.931467		3-A	1.00031		4-A	0.996678					5-O	1.50491		6-A	1.01606		7-A	1.69814		8-A	1.1741		9-A	0.573833
	1-1-A	0.994066					1-2-O	0.955496		2-1-A	0.971654		2-2-A	0.886194		3-A	1.01083		4-A	1.00719					5-O	1.4598		6-A	0.960669		7-A	1.99803		8-A	1.02688		9-A	0.687982
	1-1-A	0.924662					1-2-O	0.994944		2-1-A	0.971598		2-2-A	0.902926		3-A	0.977332		4-A	0.991799					5-O	1.47053		6-A	0.956279		7-A	1.91998		8-A	1.01301		9-A	0.65251
	1-1-A	0.997649					1-2-O	0.955567		2-1-A	0.975141		2-2-A	1.05142		3-A	1.04568		4-A	0.978247					5-O	1.50312		6-A	1.00405		7-A	1.94027		8-A	1.0096		9-A	0.552503
	1-1-A	0.417874					1-2-O	0.985447		2-1-A	0.97055		2-2-A	0.998534		3-A	0.989348		4-A	0.982402					5-O	1.57912		6-A	0.977364		7-A	2.00127		8-A	1.02082		9-A	0.497705
	1-1-A	0.845738					1-2-O	0.964246		2-1-A	1.01459		2-2-A	0.966912		3-A	1.00159		4-A	1.03202					5-O	1.45952		6-A	1.00307		7-A	1.92905		8-A	1.02175		9-A	0.525444
	1-1-A	0.718173					1-2-O	1.13739		2-1-A	1.00488		2-2-A	0.964773		3-A	0.957702		4-A	1.0008					5-O	1.50624		6-A	1.00513		7-A	1.90824		8-A	1.03325		9-A	0.85745
	1-1-A	1.13299					1-2-O	0.993603		2-1-A	0.992047		2-2-A	0.939572		3-A	0.9689		4-A	0.995843					5-O	1.37248		6-A	0.946856		7-A	0.911296		8-A	0.979546		9-A	0.522453
	1-1-A	1.62517					1-2-O	0.975876		2-1-A	0.968848		2-2-A	0.955381		3-A	1.01159		4-A	1.02075					5-O	1.44914		6-A	0.988819		7-A	1.92556		8-A	0.980064		9-A	0.511003
	1-1-A	1.01901					1-2-O	0.973273		2-1-A	1.01196		2-2-A	0.972339		3-A	0.980731		4-A	0.945794					5-O	1.4547		6-A	1.04179		7-A	1.82688		8-A	1.02144		9-A	0.518765
	1-1-A	1.04809					1-2-O	0.971008		2-1-A	0.985993		2-2-A	1.01748		3-A	0.968268		4-A	0.986128					5-O	1.47216		6-A	0.977944		7-A	1.82321		8-A	0.998038		9-A	0.567579
	1-1-A	1.02297					1-2-O	0.966319		2-1-A	0.938559		2-2-A	0.995396		3-A	0.981853		4-A	0.976922					5-O	1.5281		6-A	0.988649		7-A	1.79057		8-A	1.02047		9-A	0.523579
	1-1-A	1.03927					1-2-O	0.947763		2-1-A	0.998022		2-2-A	0.976824		3-A	0.994303		4-A	0.980258					5-O	1.50174		6-A	1.00765		7-A	1.93388		8-A	0.994052		9-A	0.900626
	1-1-A	0.99534					1-2-O	0.972115		2-1-A	0.686447		2-2-A	0.954652		3-A	1.01198		4-A	0.934919					5-O	1.48894		6-A	0.992131		7-A	1.49548		8-A	0.875338		9-A	1.26856
	1-1-A	1.0083					1-2-O	1.00503		2-1-A	0.936545		2-2-A	0.935976		3-A	0.988559		4-A	0.983005					5-O	1.4456		6-A	1.02066		7-A	0.293464		8-A	1.0613		9-A	0.701399
	1-1-A	1.02114					1-2-O	0.962691		2-1-A	0.96466		2-2-A	1.01261		3-A	0.972834		4-A	0.995704					5-O	1.49693		6-A	0.986978		7-A	0.319411		8-A	1.01987		9-A	0.507446
	1-1-A	1.04689					1-2-O	0.808628		2-1-A	0.983335		2-2-A	0.977893		3-A	0.976393		4-A	0.976753					5-O	1.45428		6-A	0.979226		7-A	0.162747		8-A	0.978791		9-A	1.29968
	1-1-A	1.04817					1-2-O	0.231596		2-1-A	0.946931		2-2-A	1.00559		3-A	0.99156		4-A	1.00701					5-O	1.38999		6-A	1.00547		7-A	1.94226		8-A	1.00568		9-A	0.955381
	1-1-A	1.00454					1-2-O	0.0395325		2-1-A	0.99973		2-2-A	0.984906		3-A	1.0148		4-A	0.981115					5-O	1.43617		6-A	0.986828		7-A	1.92105		8-A	0.856541		9-A	0.64251
	1-1-A	0.989778					1-2-O	0.816956		2-1-A	0.948855		2-2-A	1.05933		3-A	1.02581		4-A	0.914963					5-O	1.47713		6-A	1.00827		7-A	1.9665		8-A	0.921521		9-A	0.481983
	1-1-A	1.02322					1-2-O	0.981192		2-1-A	0.959475		2-2-A	1.24997		3-A	1.16854		4-A	0.96063					5-O	1.45226		6-A	1.0106		7-A	1.92702		8-A	1.03646		9-A	0.470718
	1-1-A	1.00484					1-2-O	0.961547		2-1-A	0.987844		2-2-A	1.14014		3-A	0.920621		4-A	0.986429					5-O	1.45281		6-A	0.996235		7-A	1.90937		8-A	0.988288		9-A	0.499339
	1-1-A	1.04879					1-2-O	0.809552		2-1-A	0.973449		2-2-A	0.96388		3-A	0.854157		4-A	0.981765					5-O	1.40884		6-A	0.980569		7-A	1.79328		8-A	0.982115		9-A	0.494136
	1-1-A	0.993408					1-2-O	0.922479		2-1-A	0.968804		2-2-A	1.01348		3-A	0.599277		4-A	0.96392					5-O	1.35668		6-A	0.980666		7-A	1.86282		8-A	0.866899		9-A	0.607697
	1-1-A	0.990707					1-2-O	0.869975		2-1-A	0.948634		2-2-A	1.07577		3-A	0.540631		4-A	0.987804					5-O	1.47614		6-A	0.989915		7-A	1.89535		8-A	0.901404		9-A	0.500916
	1-1-A	1.01986					1-2-O	0.884253		2-1-A	0.981341		2-2-A	0.978643		3-A	0.596859		4-A	0.969386					5-O	1.47761		6-A	0.993325		7-A	1.91613		8-A	1.00912		9-A	0.519543
	1-1-A	1.042					1-2-O	0.972691		2-1-A	0.986197		2-2-A	0.987348		3-A	0.997027		4-A	0.948739					5-O	1.4546		6-A	1.00747		7-A	1.96633		8-A	0.965021		9-A	0.522667
	1-1-A	1.04645					1-2-O	1.00102		2-1-A	0.958232		2-2-A	0.97852		3-A	0.765266		4-A	0.977671					5-O	1.43365		6-A	1.0058		7-A	1.96256		8-A	0.948937		9-A	0.601029
	1-1-A	1.01708					1-2-O	0.995303		2-1-A	1.013		2-2-A	0.984134		3-A	1.03718		4-A	0.986344					5-O	1.48658		6-A	1.00215		7-A	1.92487		8-A	0.966439		9-A	0.501539
	1-1-A	0.98638					1-2-O	1.02435		2-1-A	1.01153		2-2-A	0.994116		3-A	1.04009		4-A	0.949789					5-O	1.19924		6-A	1.01541		7-A	1.87537		8-A	1.01901		9-A	0.486335
	1-1-A	1.08961					1-2-O	0.81718		2-1-A	0.94007		2-2-A	1.01848		3-A	1.04251		4-A	0.985157					5-O	0.615032		6-A	0.950724		7-A	1.86929		8-A	0.98954		9-A	0.498743
	1-1-A	1.35339					1-2-O	0.939857		2-1-A	1.00163		2-2-A	0.978388		3-A	1.0407		4-A	0.997087					5-O	0.908676		6-A	1.00924		7-A	1.90775		8-A	0.960874		9-A	0.481476
	1-1-A	1.01484					1-2-O	0.991822		2-1-A	0.998091		2-2-A	1.03661		3-A	1.03243		4-A	0.981333					5-O	0.769244		6-A	0.987143		7-A	2.00499		8-A	0.970442		9-A	0.53375
	1-1-A	1.03486					1-2-O	0.976813		2-1-A	0.955317		2-2-A	0.988381		3-A	1.01526		4-A	0.961095					5-O	1.45891		6-A	1.00845		7-A	1.87291		8-A	1.00989		9-A	0.483133
	1-1-A	1.02027					1-2-O	0.992659		2-1-A	0.983617		2-2-A	0.983621		3-A	1.01694		4-A	0.987477					5-O	1.60209		6-A	0.99144		7-A	1.93992		8-A	1.02635		9-A	0.71048
	1-1-A	1.03794					1-2-O	1.00307		2-1-A	0.974739		2-2-A	0.998123		3-A	1.04851		4-A	0.99991					5-O	1.05658		6-A	1.00063		7-A	1.9255		8-A	1.01674		9-A	0.595506
	1-1-A	0.980987					1-2-O	0.976011		2-1-A	0.998371		2-2-A	1.00507		3-A	0.983477		4-A	0.974018					5-O	1.47507		6-A	0.999851		7-A	1.89657		8-A	1.03085		9-A	0.513346
	1-1-A	1.02181					1-2-O	0.968631		2-1-A	0.962062		2-2-A	0.990539		3-A	0.917523		4-A	1.00389					5-O	1.46794		6-A	0.999522		7-A	1.9727		8-A	1.01336		9-A	0.508356
	1-1-A	0.989097					1-2-O	0.975871		2-1-A	0.992257		2-2-A	0.969095		3-A	0.921405		4-A	0.991246					5-O	1.5164		6-A	0.930341		7-A	1.91532		8-A	0.976924		9-A	0.532795
	1-1-A	0.99624					1-2-O	0.997538		2-1-A	0.968614		2-2-A	1.00019		3-A	0.859919		4-A	0.972931					5-O	1.44883		6-A	1.00139		7-A	1.84832		8-A	1.00972		9-A	0.497798
	1-1-A	0.995883					1-2-O	1.01659		2-1-A	0.970424		2-2-A	0.972463		3-A	0.973202		4-A	0.974011					5-O	1.21617		6-A	0.99692		7-A	1.87279		8-A	1.01003		9-A	0.534461
	1-1-A	0.982004					1-2-O	0.991943		2-1-A	0.982678		2-2-A	0.98673		3-A	0.96344		4-A	1.00193					5-O	1.42895		6-A	0.9976		7-A	1.93707		8-A	1.01439		9-A	0.642783
	1-1-A	0.980007					1-2-O	0.985335		2-1-A	0.968777		2-2-A	1.13177		3-A	0.949405		4-A	1.00106					5-O	1.42688		6-A	1.00491		7-A	1.94171		8-A	1.03082		9-A	0.708643
	1-1-A	0.98407					1-2-O	0.9974		2-1-A	0.945021		2-2-A	0.990398		3-A	1.00387		4-A	0.954155					5-O	1.44619		6-A	0.988823		7-A	1.92903		8-A	1.02311		9-A	0.481388
	1-1-A	0.975863					1-2-O	0.999332		2-1-A	0.976604		2-2-A	0.984375		3-A	0.898105		4-A	1.00536					5-O	1.42122		6-A	1.01176		7-A	1.9272		8-A	1.00387		9-A	0.642815
	1-1-A	0.983172					1-2-O	0.980503		2-1-A	0.832848		2-2-A	0.968781		3-A	0.89104		4-A	1.00799					5-O	1.41177		6-A	1.0399		7-A	1.92374		8-A	0.995296		9-A	0.534409
	1-1-A	0.94837					1-2-O	0.997797		2-1-A	0.88779		2-2-A	1.00693		3-A	1.00178		4-A	1.0085					5-O	1.39796		6-A	0.965249		7-A	1.88684		8-A	1.04066		9-A	0.610476
	1-1-A	0.947046					1-2-O	0.989932		2-1-A	0.945985		2-2-A	0.974756		3-A	0.962767		4-A	0.978318					5-O	1.46065		6-A	0.989873		7-A	1.90334		8-A	1.00156		9-A	0.532079
	1-1-A	1.0048					1-2-O	1.01199		2-1-A	0.488969		2-2-A	0.84409		3-A	0.982732		4-A	0.989213					5-O	1.25681		6-A	0.985068		7-A	1.94586		8-A	1.02227		9-A	0.495774
	1-1-A	1.01036					1-2-O	0.974435		2-1-A	0.997394		2-2-A	0.931091		3-A	1.03037		4-A	1.01704					5-O	1.46955		6-A	0.934772		7-A	1.93748		8-A	0.986853		9-A	0.520075
	1-1-A	0.983258					1-2-O	0.997927		2-1-A	0.776256		2-2-A	0.782076		3-A	1.01568		4-A	1.40849					5-O	1.40449		6-A	0.596462		7-A	1.93339		8-A	0.959398		9-A	0.576414
	1-1-A	0.954083					1-2-O	0.971419		2-1-A	0.356159		2-2-A	0.914742		3-A	1.00597		4-A	1.45188					5-O	1.33289		6-A	0.839825		7-A	1.8851		8-A	1.00632		9-A	0.56455
	1-1-A	0.985199					1-2-O	0.980148		2-1-A	0.940878		2-2-A	1.0066		3-A	1.02664		4-A	0.998087					5-O	1.45103		6-A	0.943015		7-A	1.97526		8-A	1.01194		9-A	0.516451
	1-1-A	0.991314					1-2-O	0.979142		2-1-A	0.947987		2-2-A	0.986856		3-A	1.05225		4-A	1.00581					5-O	1.44982		6-A	0.938509		7-A	2.02439		8-A	1.01699		9-A	0.479845
	1-1-A	0.917769					1-2-O	0.94003		2-1-A	0.93052		2-2-A	0.934093		3-A	1.03505		4-A	1.02256					5-O	1.41197		6-A	0.939412		7-A	1.92693		8-A	1.49057		9-A	0.479802
	1-1-A	0.984549					1-2-O	0.980897		2-1-A	0.434319		2-2-A	0.98363		3-A	0.991884		4-A	1.02791					5-O	1.19951		6-A	0.728734		7-A	1.85374		8-A	1.31409		9-A	0.493106
	1-1-A	0.993177					1-2-O	0.950251		2-1-A	0.948914		2-2-A	0.990451		3-A	0.976908		4-A	1.08048					5-O	1.51474		6-A	1.04088		7-A	1.87986		8-A	1.01431		9-A	0.522122
	1-1-A	0.967651					1-2-O	1.01453		2-1-A	0.206237		2-2-A	0.969144		3-A	0.998354		4-A	1.04335					5-O	1.43514		6-A	1.0047		7-A	1.95003		8-A	1.02597		9-A	0.532871
	1-1-A	0.941114					1-2-O	0.927784		2-1-A	0.457602		2-2-A	1.01381		3-A	0.982111		4-A	1.01064					5-O	1.45793		6-A	1.00721		7-A	1.89089		8-A	1.02653		9-A	0.477614
	1-1-A	0.957264					1-2-O	1.00385		2-1-A	0.695043		2-2-A	0.985123		3-A	1.03219		4-A	0.983973					5-O	1.49351		6-A	0.98456		7-A	2.05993		8-A	1.02605		9-A	0.50624
	1-1-A	0.966148					1-2-O	1.01126		2-1-A	0.933032		2-2-A	0.987732		3-A	0.979355		4-A	1.01252					5-O	1.45103		6-A	0.773743		7-A	2.32051		8-A	0.99524		9-A	0.94423
	1-1-A	0.908421					1-2-O	0.991677		2-1-A	0.99924		2-2-A	0.981568		3-A	0.96504		4-A	1.01896					5-O	1.49065		6-A	0.784112		7-A	2.06361		8-A	0.987217		9-A	0.57901
	1-1-A	0.999898					1-2-O	0.980906		2-1-A	0.981931		2-2-A	1.01257		3-A	0.98127		4-A	0.993506					5-O	1.46025		6-A	0.758725		7-A	1.98142		8-A	1.00476		9-A	0.671177
	1-1-A	0.93999					1-2-O	1.00391		2-1-A	0.974835		2-2-A	0.993487		3-A	0.991971		4-A	1.01689					5-O	1.48523		6-A	1.00913		7-A	1.96499		8-A	1.00711		9-A	0.525038
	1-1-A	0.947355					1-2-O	1.0073		2-1-A	0.882779		2-2-A	0.99836		3-A	0.463162		4-A	1.00373					5-O	1.52624		6-A	0.990954		7-A	1.94674		8-A	1.00076		9-A	0.599837
	1-1-A	0.974271					1-2-O	1.02413		2-1-A	0.95899		2-2-A	0.993488		3-A	0.99159		4-A	1.01588					5-O	1.47982		6-A	1.03024		7-A	1.8874		8-A	1.02357		9-A	0.679619
	1-1-A	0.951467					1-2-O	0.939485		2-1-A	0.974468		2-2-A	0.999274		3-A	0.975809		4-A	1.00319					5-O	1.47698		6-A	1.0161		7-A	1.92801		8-A	0.975201		9-A	0.497369
	1-1-A	0.984498					1-2-O	0.999381		2-1-A	0.975921		2-2-A	1.00754		3-A	0.993496		4-A	1.04315					5-O	1.48876		6-A	0.990723		7-A	1.99251		8-A	1.00901		9-A	0.468646
	1-1-A	0.997348					1-2-O	1.00778		2-1-A	0.96542		2-2-A	0.992927		3-A	0.984764		4-A	1.04163					5-O	1.50515		6-A	0.959339		7-A	1.91809		8-A	1.02566		9-A	0.454891
	1-1-A	0.96522					1-2-O	0.964232		2-1-A	0.973644		2-2-A	1.00172		3-A	0.955312		4-A	1.06247					5-O	1.52763		6-A	0.971369		7-A	1.95115		8-A	1.01771		9-A	0.472015
	1-1-A	0.972172					1-2-O	0.996113		2-1-A	0.922888		2-2-A	0.981915		3-A	0.87089		4-A	1.04466					5-O	1.53641		6-A	0.998281		7-A	1.94923		8-A	1.02582		9-A	0.499037
	1-1-A	0.929576					1-2-O	0.981704		2-1-A	0.994474		2-2-A	0.980285		3-A	0.961258		4-A	1.04866					5-O	1.48564		6-A	1.01372		7-A	1.88604		8-A	0.989554		9-A	0.632951
	1-1-A	0.988585					1-2-O	0.995169		2-1-A	0.963518		2-2-A	0.983642		3-A	0.937748		4-A	1.0614					5-O	1.51752		6-A	0.983589		7-A	1.90798		8-A	1.01787		9-A	0.485243
	1-1-A	0.956769					1-2-O	1.0073		2-1-A	0.999055		2-2-A	0.994714		3-A	0.961564		4-A	1.01802					5-O	1.47839		6-A	1.00739		7-A	1.97607		8-A	1.02373		9-A	0.487899
	1-1-A	0.965262					1-2-O	0.985189		2-1-A	0.988129		2-2-A	0.95505		3-A	0.967242		4-A	1.01918					5-O	1.53178		6-A	1.04572		7-A	1.94857		8-A	1.0042		9-A	0.524518
	1-1-A	0.961593					1-2-O	0.967035		2-1-A	0.978209		2-2-A	1.00304		3-A	0.981607		4-A	1.01763					5-O	1.48651		6-A	0.896186		7-A	1.93472		8-A	1.0495		9-A	0.51757
	1-1-A	0.930521					1-2-O	0.994151		2-1-A	0.993867		2-2-A	0.978578		3-A	1.00376		4-A	1.02389					5-O	1.55248		6-A	0.978864		7-A	1.93298		8-A	1.02898		9-A	0.504289
	1-1-A	0.958626					1-2-O	0.9929		2-1-A	0.984933		2-2-A	0.971398		3-A	0.975071		4-A	1.03542					5-O	1.45869		6-A	0.996726		7-A	1.97891		8-A	0.987392		9-A	0.512368
	1-1-A	0.97007					1-2-O	1.00072		2-1-A	0.936145		2-2-A	0.98571		3-A	0.972764		4-A	1.09694					5-O	1.50082		6-A	1.02504		7-A	1.90947		8-A	1.03093		9-A	0.500926
	1-1-A	1.00168					1-2-O	0.982847		2-1-A	0.942569		2-2-A	0.976216		3-A	0.963426		4-A	1.06824					5-O	1.46534		6-A	0.965152		7-A	2.01759		8-A	1.01894		9-A	0.494876
	1-1-A	0.952842					1-2-O	0.982232		2-1-A	0.990711		2-2-A	0.961792		3-A	0.980719		4-A	1.1275					5-O	1.44512		6-A	1.01411		7-A	1.9366		8-A	1.00514		9-A	0.471005
	1-1-A	0.979426					1-2-O	0.994963		2-1-A	0.991141		2-2-A	0.964417		3-A	0.979847		4-A	1.01376					5-O	1.48173		6-A	0.978315		7-A	2.01398		8-A	1.01698		9-A	0.489515
	1-1-A	0.985283					1-2-O	0.981125		2-1-A	0.936018		2-2-A	1.01279		3-A	0.958853		4-A	1.03483					5-O	1.5179		6-A	0.961732		7-A	2.0824		8-A	1.02162		9-A	0.520093
	1-1-A	1.01082					1-2-O	0.890128		2-1-A	0.995408		2-2-A	0.995887		3-A	0.976578		4-A	0.997075					5-O	1.47492		6-A	0.890429		7-A	1.97395		8-A	1.03867		9-A	0.486871
	1-1-A	1.01156					1-2-O	0.549453		2-1-A	1.27399		2-2-A	0.965624		3-A	0.97328		4-A	1.31698					5-O	1.56371		6-A	0.895623		7-A	2.03417		8-A	0.989845		9-A	0.511615
	1-1-A	0.947401					1-2-O	0.987559		2-1-A	1.00855		2-2-A	0.95893		3-A	0.971817		4-A	1.04924					5-O	1.33231		6-A	0.63558		7-A	1.99274		8-A	1.01026		9-A	0.488526
	1-1-A	0.963596					1-2-O	0.919109		2-1-A	0.975597		2-2-A	0.980501		3-A	0.963592		4-A	1.05326					5-O	1.33108		6-A	0.00021112		7-A	2.0172		8-A	1.01698		9-A	0.47756
	1-1-A	0.983208					1-2-O	0.974998		2-1-A	1.01229		2-2-A	0.984996		3-A	1.00634		4-A	1.0493					5-O	1.52385		6-A	0.000289142		7-A	1.93535		8-A	1.0192		9-A	0.931957
	1-1-A	0.987723					1-2-O	0.975046		2-1-A	0.987178		2-2-A	0.836677		3-A	0.944788		4-A	1.05911					5-O	1.50221		6-A	0.608499		7-A	2.05538		8-A	1.00344		9-A	0.494022
	1-1-A	0.995942					1-2-O	0.987245		2-1-A	0.993877		2-2-A	0.999318		3-A	0.950167		4-A	1.04401					5-O	1.51491		6-A	0.989432		7-A	2.01685		8-A	1.03732		9-A	0.49936
	1-1-A	0.944239					1-2-O	0.962738		2-1-A	0.997598		2-2-A	0.984446		3-A	0.895269		4-A	1.03557					5-O	1.50748		6-A	1.04322		7-A	2.01885		8-A	1.00065		9-A	0.780549
	1-1-A	0.976962					1-2-O	0.968339		2-1-A	0.974664		2-2-A	0.99494		3-A	0.952752		4-A	1.02011					5-O	1.46673		6-A	1.07896		7-A	2.01094		8-A	1.47831		9-A	0.65449
	1-1-A	0.91608					1-2-O	0.958827		2-1-A	0.984646		2-2-A	0.98561		3-A	0.934983		4-A	1.03988					5-O	1.47939		6-A	0.946804		7-A	2.03968		8-A	1.29364		9-A	0.488705
	1-1-A	0.975122					1-2-O	0.990903		2-1-A	0.937424		2-2-A	0.991475		3-A	0.954699		4-A	1.05486					5-O	1.41959		6-A	1.04276		7-A	2.0455		8-A	1.02486		9-A	0.508557
	1-1-A	0.951145					1-2-O	0.967929		2-1-A	0.952615		2-2-A	1.01725		3-A	0.908259		4-A	1.0135					5-O	1.4339		6-A	1.01112		7-A	2.07607		8-A	1.02506		9-A	0.588997
	1-1-A	0.971372					1-2-O	0.585238		2-1-A	0.963415		2-2-A	0.987318		3-A	0.978182		4-A	1.06828					5-O	1.49414		6-A	0.985654		7-A	2.03634		8-A	1.01347		9-A	0.516492
	1-1-A	1.01231					1-2-O	0.954247		2-1-A	0.988592		2-2-A	1.01198		3-A	0.965075		4-A	1.04916					5-O	1.48416		6-A	1.02618		7-A	2.04789		8-A	1.01142		9-A	0.500003
	1-1-A	0.95077					1-2-O	0.954836		2-1-A	0.986453		2-2-A	0.975293		3-A	0.965446		4-A	1.05975					5-O	1.4924		6-A	0.931008		7-A	1.97784		8-A	1.04913		9-A	0.528453
	1-1-A	1.0078					1-2-O	0.967619		2-1-A	0.963704		2-2-A	1.00914		3-A	0.964766		4-A	1.03514					5-O	1.53048		6-A	1.01931		7-A	2.09172		8-A	1.06605		9-A	0.472624
	1-1-A	0.978148					1-2-O	0.98759		2-1-A	0.982663		2-2-A	0.994277		3-A	0.957107		4-A	1.07609					5-O	1.48085		6-A	1.04789		7-A	2.00418		8-A	1.03437		9-A	0.570829
	1-1-A	0.968461					1-2-O	1.03411		2-1-A	0.972309		2-2-A	1.02601		3-A	0.960336		4-A	1.11238					5-O	1.44288		6-A	1.04806		7-A	2.05078		8-A	1.02865		9-A	0.699282
	1-1-A	0.989469					1-2-O	0.991547		2-1-A	0.981001		2-2-A	1.01328		3-A	0.944615		4-A	0.922858					5-O	1.46457		6-A	1.0074		7-A	2.12624		8-A	1.01182		9-A	0.574689
	1-1-A	0.953199					1-2-O	0.999812		2-1-A	1.00632		2-2-A	0.993567		3-A	0.939449		4-A	1.05542					5-O	1.46741		6-A	1.05584		7-A	2.03598		8-A	1.00014		9-A	0.554368
	1-1-A	0.982229					1-2-O	0.994184		2-1-A	1.00076		2-2-A	1.00284		3-A	0.931615		4-A	1.57456					5-O	1.48466		6-A	1.03084		7-A	2.11243		8-A	1.02361		9-A	0.51431
	1-1-A	1.00326					1-2-O	0.96173		2-1-A	0.993407		2-2-A	0.979736		3-A	0.979581		4-A	1.0366					5-O	1.51618		6-A	1.05989		7-A	2.03829		8-A	1.09795		9-A	0.93494
	1-1-A	0.986128					1-2-O	0.979422		2-1-A	1.10778		2-2-A	1.00826		3-A	0.950338		4-A	1.58558					5-O	1.51621		6-A	1.0235		7-A	2.0716		8-A	1.00376		9-A	0.574183
	1-1-A	0.94875					1-2-O	1.01185		2-1-A	0.992324		2-2-A	1.00564		3-A	0.978899		4-A	1.69418					5-O	1.51412		6-A	1.08689		7-A	2.09188		8-A	1.01521		9-A	0.483019
	1-1-A	0.951834					1-2-O	0.99896		2-1-A	1.0208		2-2-A	1.08748		3-A	0.959151		4-A	1.61609					5-O	1.54241		6-A	1.03554		7-A	2.04183		8-A	1.00325		9-A	0.493578
	1-1-A	1.18948					1-2-O	0.989878		2-1-A	1.01113		2-2-A	1.13148		3-A	0.941016		4-A	1.72666					5-O	1.48517		6-A	1.0374		7-A	2.04689		8-A	1.0008		9-A	0.605794
	1-1-A	0.965755					1-2-O	1.00374		2-1-A	0.988725		2-2-A	1.00252		3-A	0.967577		4-A	1.29825					5-O	1.41418		6-A	1.48487		7-A	2.02852		8-A	1.01304		9-A	0.566594
	1-1-A	1.01036					1-2-O	0.994628		2-1-A	0.976486		2-2-A	0.96102		3-A	0.939767		4-A	0.988628					5-O	1.44501		6-A	1.04197		7-A	2.00462		8-A	1.03804		9-A	0.493596
	1-1-A	0.958303					1-2-O	1.00238		2-1-A	1.12949		2-2-A	1.00366		3-A	0.994462		4-A	1.25314					5-O	1.53156		6-A	1.03352		7-A	2.05407		8-A	0.920971		9-A	0.543233
	1-1-A	0.973365					1-2-O	0.99053		2-1-A	1.08643		2-2-A	0.97829		3-A	0.950721		4-A	0.965121					5-O	1.4325		6-A	1.01789		7-A	2.13009		8-A	8.1666e-05		9-A	0.647887
	1-1-A	0.9786					1-2-O	1.03283		2-1-A	1.01004		2-2-A	0.957592		3-A	0.937662		4-A	0.966757					5-O	1.47408		6-A	1.04125		7-A	1.98826		8-A	0		9-A	0.605629
	1-1-A	0.983779					1-2-O	1.01658		2-1-A	1.00834		2-2-A	1.00158		3-A	0.96634		4-A	0.959245					5-O	1.50944		6-A	1.04782		7-A	2.08896		8-A	0.00166956		9-A	0.517298
	1-1-A	0.972359					1-2-O	1.0146		2-1-A	1.01477		2-2-A	0.980494		3-A	0.933441		4-A	0.970336					5-O	1.45323		6-A	1.04332		7-A	2.09855		8-A	0.843081		9-A	0.475366
	1-1-A	0.95852					1-2-O	1.02457		2-1-A	0.98665		2-2-A	0.988904		3-A	0.980627		4-A	0.962847					5-O	1.48599		6-A	1.02187		7-A	2.071		8-A	0.962012		9-A	0.486768
	1-1-A	0.967457					1-2-O	1.00612		2-1-A	0.962945		2-2-A	0.992168		3-A	0.984173		4-A	0.977375					5-O	1.52265		6-A	2.24717		7-A	2.01781		8-A	0.996779		9-A	0.932046
	1-1-A	0.970972					1-2-O	0.972896		2-1-A	1.03364		2-2-A	0.951164		3-A	0.971088		4-A	0.967268					5-O	1.52743		6-A	1.01763		7-A	2.09365		8-A	0.984457		9-A	0.508211
	1-1-A	1.08541					1-2-O	1.00739		2-1-A	1.17977		2-2-A	0.984283		3-A	0.962335		4-A	0.981773					5-O	1.51626		6-A	1.22126		7-A	2.01728		8-A	0.985412		9-A	0.477413
	1-1-A	1.11919					1-2-O	1.01407		2-1-A	1.67125		2-2-A	0.969933		3-A	0.960212		4-A	0.976032					5-O	1.50779		6-A	1.4041		7-A	2.02116		8-A	1.00377		9-A	0.46215
	1-1-A	0.978942					1-2-O	0.979807		2-1-A	1.3549		2-2-A	1.02563		3-A	0.967442		4-A	0.971793					5-O	1.51135		6-A	1.07		7-A	1.88829		8-A	0.992017		9-A	0.552682
	1-1-A	1.0267					1-2-O	1.01748		2-1-A	1.03852		2-2-A	1.35381		3-A	0.985342		4-A	0.957809					5-O	1.50611		6-A	1.01393		7-A	1.82065		8-A	1.02404		9-A	0.505191
	1-1-A	0.958717					1-2-O	0.994598		2-1-A	1.02898		2-2-A	1.29069		3-A	0.949089		4-A	0.96359					5-O	1.46264		6-A	1.05792		7-A	1.91259		8-A	0.985425		9-A	0.849541
	1-1-A	0.994026					1-2-O	0.996105		2-1-A	0.989394		2-2-A	0.94307		3-A	0.927895		4-A	0.974513					5-O	1.47464		6-A	1.00206		7-A	2.0555		8-A	1.02603		9-A	1.12599
	1-1-A	1.00171					1-2-O	0.980085		2-1-A	1.01381		2-2-A	0.97809		3-A	0.950998		4-A	0.984005					5-O	1.5435		6-A	1.36102		7-A	2.04191		8-A	0.983905		9-A	0.658236
	1-1-A	0.97851					1-2-O	0.993602		2-1-A	1.03907		2-2-A	0.962174		3-A	0.939779		4-A	0.981689					5-O	1.43238		6-A	1.24231		7-A	2.04746		8-A	1.05136		9-A	0.509796
	1-1-A	0.959392					1-2-O	1.03368		2-1-A	1.03721		2-2-A	0.938128		3-A	0.932159		4-A	0.978921					5-O	1.44504		6-A	0.521169		7-A	2.06886		8-A	1.00996		9-A	1.33692
	1-1-A	0.990277					1-2-O	1.00484		2-1-A	1.09813		2-2-A	0.898802		3-A	0.947015		4-A	0.96791					5-O	1.49973		6-A	0.256844		7-A	2.08975		8-A	1.04291		9-A	1.002
	1-1-A	0.986416					1-2-O	1.02499		2-1-A	1.2501		2-2-A	0.989633		3-A	0.910273		4-A	0.988654					5-O	1.47159		6-A	1.1628		7-A	2.09		8-A	0.979015		9-A	0.670515
	1-1-A	0.968292					1-2-O	1.02571		2-1-A	1.00709		2-2-A	0.976812		3-A	0.923083		4-A	0.939114					5-O	1.53969		6-A	1.06047		7-A	2.00893		8-A	1.09712		9-A	0.487668
	1-1-A	0.97786					1-2-O	0.982534		2-1-A	0.987429		2-2-A	0.975365		3-A	0.962982		4-A	0.962996					5-O	1.4841		6-A	1.00822		7-A	1.99608		8-A	1.02732		9-A	0.478906
	1-1-A	0.9917					1-2-O	0.983124		2-1-A	0.99315		2-2-A	1.01184		3-A	0.948669		4-A	1.01937					5-O	1.44527		6-A	0.987504		7-A	1.95875		8-A	0.996545		9-A	0.510523
	1-1-A	0.978597					1-2-O	1.00328		2-1-A	1.02611		2-2-A	1.13418		3-A	0.9653		4-A	0.989804					5-O	1.46216		6-A	0.992698		7-A	1.97726		8-A	0.991859		9-A	0.489597
	1-1-A	0.949693					1-2-O	0.997019		2-1-A	1.0383		2-2-A	0.392265		3-A	0.954318		4-A	1.10479					5-O	1.52916		6-A	0.983092		7-A	2.02938		8-A	0.95218		9-A	0.624887
	1-1-A	0.967288					1-2-O	0.987575		2-1-A	1.04625		2-2-A	1.13728		3-A	0.92209		4-A	1.025					5-O	1.74785		6-A	1.50264		7-A	2.04391		8-A	0.99251		9-A	0.501238
	1-1-A	0.956446					1-2-O	1.00764		2-1-A	1.02808		2-2-A	1.15483		3-A	0.957339		4-A	0.969281					5-O	1.96231		6-A	0.960084		7-A	2.31037		8-A	1.00971		9-A	0.513578
	1-1-A	1.00025					1-2-O	0.992124		2-1-A	1.11507		2-2-A	1.1448		3-A	0.972581		4-A	1.00538					5-O	2.04351		6-A	0.972605		7-A	1.65288		8-A	0.958371		9-A	0.497849
	1-1-A	0.984738					1-2-O	0.992731		2-1-A	1.14657		2-2-A	0.88558		3-A	0.876362		4-A	0.995713					5-O	1.54791		6-A	0.967431		7-A	1.56858		8-A	0.929261		9-A	0.59989
	1-1-A	0.96764					1-2-O	1.01482		2-1-A	1.69898		2-2-A	0.815815		3-A	0.721322		4-A	1.00818					5-O	1.52498		6-A	0.990382		7-A	1.40192		8-A	0.94627		9-A	0.484268
	1-1-A	0.966548					1-2-O	0.98705		2-1-A	1.14888		2-2-A	0.517348		3-A	0.792981		4-A	0.986291					5-O	1.48238		6-A	0.952346		7-A	1.11605		8-A	0.965891		9-A	0.497662
	1-1-A	0.983078					1-2-O	0.998271		2-1-A	0.957035		2-2-A	0.513905		3-A	0.96259		4-A	1.00108					5-O	1.51079		6-A	0.978215		7-A	1.84269		8-A	0.959907		9-A	0.488414
	1-1-A	0.997025					1-2-O	1.01081		2-1-A	0.532708		2-2-A	0.924956		3-A	0.947547		4-A	0.987172					5-O	1.48799		6-A	0.967825		7-A	1.70428		8-A	0.92797		9-A	0.495066
	1-1-A	0.993396					1-2-O	0.992063		2-1-A	0.674416		2-2-A	1.04408		3-A	0.936334		4-A	1.00617					5-O	1.53338		6-A	0.983443		7-A	1.94466		8-A	0.942079		9-A	0.526753
	1-1-A	0.982057					1-2-O	1.04157		2-1-A	0.559516		2-2-A	0.924274		3-A	0.651418		4-A	0.993575					5-O	1.51918		6-A	0.967442		7-A	1.76298		8-A	0.98935		9-A	0.505115
	1-1-A	0.992488					1-2-O	0.838636		2-1-A	1.02018		2-2-A	1.01722		3-A	0.922368		4-A	1.0017					5-O	1.5048		6-A	0.968935		7-A	1.95091		8-A	0.996694		9-A	0.732009
	1-1-A	1.01943					1-2-O	1.03455		2-1-A	0.953567		2-2-A	1.0013		3-A	0.964049		4-A	0.991121					5-O	1.42155		6-A	0.959389		7-A	1.93621		8-A	0.921518		9-A	0.591053
	1-1-A	1.15922					1-2-O	1.03058		2-1-A	0.816368		2-2-A	1.03822		3-A	0.956018		4-A	0.977778					5-O	1.46267		6-A	0.980722		7-A	1.98047		8-A	0.968643		9-A	0.548448
	1-1-A	1.14902					1-2-O	0.988025		2-1-A	1.02116		2-2-A	1.03928		3-A	0.973097		4-A	1.0096					5-O	1.47615		6-A	0.989294		7-A	1.91418		8-A	0.817485		9-A	0.491825
	1-1-A	1.00012					1-2-O	0.972133		2-1-A	1.01615		2-2-A	1.00446		3-A	0.98398		4-A	0.992694					5-O	1.46233		6-A	0.98241		7-A	1.96012		8-A	0.87615		9-A	0.518932
	1-1-A	0.961411					1-2-O	1.00634		2-1-A	0.992051		2-2-A	1.00249		3-A	0.968759		4-A	0.97722					5-O	1.49167		6-A	1.0078		7-A	1.77032		8-A	1.00757		9-A	0.516743
	1-1-A	1.01392					1-2-O	0.980185		2-1-A	0.908848		2-2-A	0.981305		3-A	0.968905		4-A	1.00802					5-O	1.50581		6-A	0.965645		7-A	1.93476		8-A	0.915628		9-A	0.522955
	1-1-A	1.05272					1-2-O	1.03628		2-1-A	0.983851		2-2-A	0.907546		3-A	0.997909		4-A	0.9914					5-O	1.51721		6-A	0.991342		7-A	1.39425		8-A	0.936866		9-A	0.642683
	1-1-A	1.01853					1-2-O	1.06362		2-1-A	0.974121		2-2-A	0.989933		3-A	0.936855		4-A	1.003					5-O	1.50115		6-A	1.00029		7-A	1.70579		8-A	0.825109		9-A	0.717688
	1-1-A	1.03455					1-2-O	1.01366		2-1-A	0.90657		2-2-A	0.828309		3-A	0.961056		4-A	0.967834					5-O	1.46824		6-A	0.986696		7-A	1.90008		8-A	0.899917		9-A	0.517443
	1-1-A	1.00716					1-2-O	0.974896		2-1-A	0.00988461		2-2-A	0.970791		3-A	0.991522		4-A	0.990072					5-O	1.47098		6-A	1.09712		7-A	1.90987		8-A	0.961654		9-A	0.675985
	1-1-A	1.02907					1-2-O	1.00994		2-1-A	0.364226		2-2-A	1.05838		3-A	0.983237		4-A	0.974607					5-O	1.47175		6-A	0.973324		7-A	1.2611		8-A	0.894338		9-A	0.523562
	1-1-A	0.966515					1-2-O	0.966584		2-1-A	0.371013		2-2-A	0.94145		3-A	0.927931		4-A	0.986368					5-O	1.52517		6-A	0.981358		7-A	1.68739		8-A	0.937244		9-A	0.637815
	1-1-A	1.04265					1-2-O	0.998219		2-1-A	0.324156		2-2-A	0.925062		3-A	0.978194		4-A	0.954889					5-O	1.50519		6-A	0.979217		7-A	1.84659		8-A	0.925628		9-A	0.52709
	1-1-A	1.0419					1-2-O	0.94221		2-1-A	1.26852		2-2-A	0.908171		3-A	0.940352		4-A	0.961653					5-O	1.48888		6-A	0.973904		7-A	1.92267		8-A	1.00851		9-A	0.522521
	1-1-A	1.02423					1-2-O	0.974699		2-1-A	1.09688		2-2-A	1.11993		3-A	0.972827		4-A	0.976168					5-O	1.49057		6-A	1.05499		7-A	1.91787		8-A	0.995889		9-A	0.491789
	1-1-A	1.00386					1-2-O	1.00736		2-1-A	1.30077		2-2-A	1.00283		3-A	0.936915		4-A	0.987132					5-O	1.67603		6-A	0.980581		7-A	1.92953		8-A	0.958765		9-A	0.578722
	1-1-A	1.00346					1-2-O	1.05798		2-1-A	1.16373		2-2-A	1.00253		3-A	0.945472		4-A	1.0084					5-O	1.48968		6-A	1.19946		7-A	1.93254		8-A	0.93773		9-A	0.567584
	1-1-A	1.0034					1-2-O	0.987555		2-1-A	1.51557		2-2-A	0.975536		3-A	0.922242		4-A	1.01252					5-O	1.47687		6-A	1.28151		7-A	1.64826		8-A	0.948822		9-A	0.571501
	1-1-A	0.997191					1-2-O	0.996532		2-1-A	2.58065		2-2-A	0.955757		3-A	0.96217		4-A	0.976498					5-O	1.49475		6-A	0.991948		7-A	1.98108		8-A	1.00423		9-A	0.485994
	1-1-A	1.00718					1-2-O	0.979481		2-1-A	1.06385		2-2-A	0.954597		3-A	0.918616		4-A	1.0104					5-O	1.45666		6-A	0.965182		7-A	1.94059		8-A	0.99485		9-A	0.497857
	1-1-A	1.02313					1-2-O	0.991278		2-1-A	0.917748		2-2-A	1.01898		3-A	0.954976		4-A	0.932982					5-O	1.44988		6-A	0.999295		7-A	0.921205		8-A	1.01047		9-A	0.494781
	1-1-A	1.04142					1-2-O	0.987727		2-1-A	0.997466		2-2-A	1.04365		3-A	0.970837		4-A	0.978927					5-O	1.53252		6-A	1.01472		7-A	0.22844		8-A	0.984303		9-A	0.514481
	1-1-A	1.02102					1-2-O	1.00588		2-1-A	0.952615		2-2-A	1.01754		3-A	0.831699		4-A	0.96516					5-O	1.51536		6-A	0.997577		7-A	1.66791		8-A	0.973933		9-A	0.534263
	1-1-A	1.00251					1-2-O	0.997642		2-1-A	0.962188		2-2-A	1.02289		3-A	0.985554		4-A	0.993638					5-O	1.51726		6-A	0.972522		7-A	1.93713		8-A	0.990503		9-A	0.494466
	1-1-A	0.989757					1-2-O	0.997309		2-1-A	0.981845		2-2-A	0.998369		3-A	0.926022		4-A	0.988655					5-O	1.48275		6-A	1.0088		7-A	1.94868		8-A	0.996538		9-A	0.510565
	1-1-A	1.05266					1-2-O	0.99164		2-1-A	0.981684		2-2-A	0.983528		3-A	0.964643		4-A	1.00453					5-O	1.56298		6-A	1.00157		7-A	1.85256		8-A	1.01447		9-A	0.927038
	1-1-A	1.05531					1-2-O	1.07043		2-1-A	0.990658		2-2-A	1.01738		3-A	0.981803		4-A	1.01594					5-O	1.47907		6-A	0.969083		7-A	1.86441		8-A	1.00385		9-A	0.600004
	1-1-A	1.05142					1-2-O	1.33772		2-1-A	1.01138		2-2-A	0.997639		3-A	0.977729		4-A	1.00573					5-O	1.42142		6-A	0.995186		7-A	1.81001		8-A	1.03399		9-A	0.647458
	1-1-A	0.99425					1-2-O	1.02454		2-1-A	0.970324		2-2-A	1.0012		3-A	0.95573		4-A	1.01197					5-O	1.4878		6-A	1.00369		7-A	1.91765		8-A	0.971899		9-A	0.540767
	1-1-A	1.04412					1-2-O	1.01193		2-1-A	0.986832		2-2-A	1.01265		3-A	0.967054		4-A	0.983959					5-O	1.60426		6-A	0.946412		7-A	1.93051		8-A	0.949057		9-A	0.586014
	1-1-A	1.03557					1-2-O	1.00792		2-1-A	0.981485		2-2-A	1.11042		3-A	0.974855		4-A	0.976152					5-O	1.45256		6-A	0.990433		7-A	1.40122		8-A	1.04547		9-A	0.693356
	1-1-A	1.05069					1-2-O	0.988855		2-1-A	0.975102		2-2-A	1.3052		3-A	0.97459		4-A	0.982357					5-O	1.46562		6-A	0.982058		7-A	0.805121		8-A	0.98199		9-A	0.505803
	1-1-A	1.12255					1-2-O	0.973677		2-1-A	0.966034		2-2-A	1.19275		3-A	0.943792		4-A	1.01722					5-O	1.35654		6-A	0.997978		7-A	1.6319		8-A	1.01494		9-A	0.465061
	1-1-A	1.13731					1-2-O	0.968117		2-1-A	0.966917		2-2-A	0.975563		3-A	0.958831		4-A	0.995363					5-O	1.45232		6-A	0.967143		7-A	1.83131		8-A	1.00282		9-A	0.473215
	1-1-A	1.01906					1-2-O	1.01286		2-1-A	0.977592		2-2-A	1.02218		3-A	0.965889		4-A	1.05163					5-O	1.48897		6-A	0.962566		7-A	1.92128		8-A	0.976527		9-A	0.51269
	1-1-A	1.0106					1-2-O	0.941906		2-1-A	0.978457		2-2-A	1.11173		3-A	0.966663		4-A	0.984581					5-O	1.45081		6-A	0.958215		7-A	1.90495		8-A	1.03728		9-A	0.506142
	1-1-A	1.04624					1-2-O	0.989715		2-1-A	0.990982		2-2-A	1.03857		3-A	1.00443		4-A	0.945139					5-O	1.46396		6-A	1.0064		7-A	1.90617		8-A	0.974123		9-A	0.664537
	1-1-A	1.05269					1-2-O	0.942387		2-1-A	0.994853		2-2-A	1.0209		3-A	0.967916		4-A	1.00262					5-O	1.49305		6-A	0.898318		7-A	1.72317		8-A	0.97201		9-A	0.510225
	1-1-A	1.06325					1-2-O	0.998022		2-1-A	0.963047		2-2-A	1.02413		3-A	0.933173		4-A	0.978775					5-O	1.43956		6-A	0.960782		7-A	1.94167		8-A	1.42054		9-A	0.505345
	1-1-A	1.03862					1-2-O	0.995442		2-1-A	0.97038		2-2-A	0.972789		3-A	0.800071		4-A	1.0816					5-O	1.41934		6-A	0.993519		7-A	1.92154		8-A	1.2883		9-A	0.526076
	1-1-A	1.03299					1-2-O	0.967978		2-1-A	0.986549		2-2-A	1.01482		3-A	0.961505		4-A	1.02421					5-O	1.45662		6-A	0.98266		7-A	1.93636		8-A	0.993215		9-A	0.513607
	1-1-A	1.04689					1-2-O	0.773792		2-1-A	0.982053		2-2-A	1.03507		3-A	0.980999		4-A	0.994088					5-O	1.44649		6-A	0.959748		7-A	1.97829		8-A	1.01844		9-A	0.502956
	1-1-A	1.0332					1-2-O	1.01996		2-1-A	0.992978		2-2-A	1.01687		3-A	0.981465		4-A	0.984627					5-O	1.38417		6-A	0.858709		7-A	1.90051		8-A	0.982486		9-A	0.512202
	1-1-A	1.03896					1-2-O	0.985604		2-1-A	1.01342		2-2-A	1.05118		3-A	0.98431		4-A	1.03232					5-O	1.40468		6-A	0.942316		7-A	1.87556		8-A	0.984717		9-A	0.524633
	1-1-A	1.0379					1-2-O	0.960859		2-1-A	0.99438		2-2-A	0.989433		3-A	0.955605		4-A	1.01081					5-O	1.45071		6-A	0.981628		7-A	1.91999		8-A	0.984045		9-A	0.504578
	1-1-A	1.02022					1-2-O	0.968291		2-1-A	1.07938		2-2-A	0.990604		3-A	0.953826		4-A	0.980579					5-O	1.46875		6-A	0.980653		7-A	1.89509		8-A	1.0006		9-A	0.495328
	1-1-A	0.972278					1-2-O	0.974739		2-1-A	1.15315		2-2-A	1.0543		3-A	0.988316		4-A	0.994285					5-O	1.44764		6-A	0.970651		7-A	1.91305		8-A	0.982153		9-A	0.471583
	1-1-A	0.0340856					1-2-O	0.969712		2-1-A	0.992001		2-2-A	1.00139		3-A	0.936925		4-A	0.982945					5-O	1.38162		6-A	0.788523		7-A	1.9468		8-A	0.995209		9-A	0.508179
	1-1-A	0.649384					1-2-O	0.975355		2-1-A	0.999849		2-2-A	1.02962		3-A	1.01768		4-A	1.01089					5-O	1.42587		6-A	0.522756		7-A	1.95992		8-A	1.00629		9-A	0.491762
	1-1-A	1.01161					1-2-O	0.961716		2-1-A	1.00381		2-2-A	1.01773		3-A	0.956227		4-A	0.989907					5-O	1.49215		6-A	1.03986		7-A	1.96558		8-A	1.04287		9-A	0.524538
	1-1-A	0.99052					1-2-O	0.973706		2-1-A	1.03068		2-2-A	0.976054		3-A	0.965782		4-A	0.986422					5-O	1.47109		6-A	0.975189		7-A	1.98021		8-A	1.00792		9-A	0.502739
	1-1-A	0.974965					1-2-O	1.01924		2-1-A	1.00621		2-2-A	1.01951		3-A	0.992967		4-A	0.995845					5-O	1.38899		6-A	0.957052		7-A	1.6153		8-A	1.0095		9-A	0.499729
	1-1-A	0.968365					1-2-O	1.0092		2-1-A	0.989834		2-2-A	1.01786		3-A	0.927491		4-A	1.02714					5-O	1.48093		6-A	0.971978		7-A	1.96645		8-A	1.012		9-A	0.974501
	1-1-A	0.959127					1-2-O	1.00101		2-1-A	0.982552		2-2-A	1.2204		3-A	1.00705		4-A	0.977255					5-O	1.53648		6-A	0.974553		7-A	1.91661		8-A	0.991626		9-A	0.500199
	1-1-A	0.983374					1-2-O	1.01523		2-1-A	0.969623		2-2-A	1.01144		3-A	1.00413		4-A	0.953144					5-O	1.17208		6-A	0.96302		7-A	1.98638		8-A	1.02125		9-A	0.509887
	1-1-A	0.966358					1-2-O	0.972845		2-1-A	0.997215		2-2-A	0.999149		3-A	1.21335		4-A	0.980938					5-O	0.575351		6-A	1.01823		7-A	1.99981		8-A	0.98292		9-A	0.783257
	1-1-A	0.948571					1-2-O	0.985722		2-1-A	0.911212		2-2-A	1.02768		3-A	1.16428		4-A	0.960313					5-O	0.873609		6-A	0.990742		7-A	1.90066		8-A	1.0196		9-A	0.647838
	1-1-A	0.69062					1-2-O	0.979065		2-1-A	0.994967		2-2-A	0.980297		3-A	1.00109		4-A	0.99687					5-O	0.740434		6-A	0.993539		7-A	1.88175		8-A	1.02012		9-A	0.51002
	1-1-A	0.617586					1-2-O	1.006		2-1-A	0.9645		2-2-A	0.988315		3-A	0.968118		4-A	0.998179					5-O	1.5355		6-A	0.987854		7-A	0.950903		8-A	1.03901		9-A	0.522836
	1-1-A	0.980282					1-2-O	1.01702		2-1-A	0.954957		2-2-A	0.889266		3-A	0.99788		4-A	0.952696					5-O	1.67446		6-A	0.967619		7-A	1.98477		8-A	1.0485		9-A	0.61473
	1-1-A	0.94887					1-2-O	0.999725		2-1-A	0.991052		2-2-A	0.970852		3-A	0.980323		4-A	0.999693					5-O	1.09472		6-A	1.00784		7-A	1.85683		8-A	1.03009		9-A	0.519622
	1-1-A	0.921243					1-2-O	0.963232		2-1-A	0.950596		2-2-A	0.830027		3-A	0.982515		4-A	1.01492					5-O	1.47447		6-A	0.981978		7-A	1.82698		8-A	0.981915		9-A	0.507223
	1-1-A	0.925343					1-2-O	0.989868		2-1-A	1.01326		2-2-A	0.920113		3-A	0.971419		4-A	0.980148					5-O	1.51277		6-A	0.980877		7-A	1.88417		8-A	1.03446		9-A	0.551185
	1-1-A	0.934569					1-2-O	0.972681		2-1-A	0.998247		2-2-A	0.997913		3-A	1.00065		4-A	0.961075					5-O	1.51206		6-A	0.993923		7-A	1.93817		8-A	1.01875		9-A	0.475463
	1-1-A	0.903147					1-2-O	0.960802		2-1-A	0.981449		2-2-A	1.01143		3-A	1.72465		4-A	0.985108					5-O	1.48932		6-A	1.00772		7-A	1.46349		8-A	0.957171		9-A	0.583134
	1-1-A	0.470084					1-2-O	0.971953		2-1-A	0.932476		2-2-A	0.980819		3-A	1.24627		4-A	0.986585					5-O	1.24465		6-A	0.986865		7-A	0.339351		8-A	0.974623		9-A	0.703924
	1-1-A	0.923893					1-2-O	0.99116		2-1-A	0.988055		2-2-A	1.00518		3-A	1.05151		4-A	0.999665					5-O	1.48237		6-A	0.970845		7-A	0.374546		8-A	0.999059		9-A	0.583906
	1-1-A	0.899004					1-2-O	0.975097		2-1-A	0.978779		2-2-A	0.98753		3-A	0.984193		4-A	0.986245					5-O	1.42362		6-A	0.982795		7-A	0.156268		8-A	0.99397		9-A	0.565104
	1-1-A	0.970773					1-2-O	0.949586		2-1-A	0.919874		2-2-A	0.994036		3-A	1.00955		4-A	0.986876					5-O	1.45079		6-A	0.979904		7-A	1.97449		8-A	0.979055		9-A	0.529399
	1-1-A	0.392873					1-2-O	0.988322		2-1-A	0.968187		2-2-A	1.00211		3-A	1.00074		4-A	0.999902					5-O	1.44763		6-A	0.997214		7-A	1.96472		8-A	1.01979		9-A	0.960451
	1-1-A	0.805868					1-2-O	0.969874		2-1-A	0.758992		2-2-A	0.997378		3-A	0.99775		4-A	0.992489					5-O	1.39781		6-A	1.00226		7-A	1.97987		8-A	0.942752		9-A	0.581334
	1-1-A	0.730759					1-2-O	0.996139		2-1-A	0.94964		2-2-A	1.01053		3-A	1.027		4-A	0.990839					5-O	1.43051		6-A	0.986415		7-A	1.9329		8-A	1.01218		9-A	0.500868
	1-1-A	1.20485					1-2-O	0.956392		2-1-A	0.975584		2-2-A	0.991344		3-A	1.02161		4-A	0.949698					5-O	1.47662		6-A	0.97157		7-A	1.95907		8-A	0.964038		9-A	0.496723
	1-1-A	1.76229					1-2-O	0.983728		2-1-A	0.952563		2-2-A	1.02512		3-A	0.998564		4-A	0.978144					5-O	1.27799		6-A	0.994762		7-A	1.81146		8-A	0.999435		9-A	0.61991
	1-1-A	0.983067					1-2-O	0.993712		2-1-A	0.959398		2-2-A	1.01296		3-A	1.01533		4-A	1.01186					5-O	1.4414		6-A	0.991195		7-A	1.97231		8-A	0.957029		9-A	0.565205
	1-1-A	0.97246					1-2-O	0.959046		2-1-A	0.96401		2-2-A	1.00363		3-A	1.00962		4-A	1.01525					5-O	1.44843		6-A	0.999292		7-A	1.96622		8-A	1.46469		9-A	0.507724
	1-1-A	0.950245					1-2-O	0.955753		2-1-A	1.00485		2-2-A	1.01734		3-A	1.03787		4-A	1.00154					5-O	1.35874		6-A	1.00467		7-A	1.95297		8-A	1.27879		9-A	0.540628
	1-1-A	0.994386					1-2-O	0.988492		2-1-A	0.934218		2-2-A	1.01556		3-A	1.03669		4-A	0.998908					5-O	1.50098		6-A	0.984351		7-A	1.99104		8-A	1.01279		9-A	0.664444
	1-1-A	1.00316					1-2-O	1.01112		2-1-A	0.997585		2-2-A	0.99658		3-A	1.03917		4-A	0.982853					5-O	1.49807		6-A	1.00388		7-A	1.98936		8-A	1.00357		9-A	0.602872
	1-1-A	1.00365					1-2-O	0.95764		2-1-A	1.01033		2-2-A	1.04568		3-A	1.0343		4-A	0.981653					5-O	1.4486		6-A	0.952656		7-A	1.94992		8-A	0.98756		9-A	0.506088
	1-1-A	0.96537					1-2-O	0.967548		2-1-A	0.983407		2-2-A	1.00845		3-A	0.999849		4-A	1.00133					5-O	1.26223		6-A	0.987422		7-A	1.94176		8-A	0.971658		9-A	0.505543
	1-1-A	1.02579					1-2-O	0.963872		2-1-A	0.973062		2-2-A	0.996671		3-A	1.09576		4-A	0.997931					5-O	1.51809		6-A	0.993343		7-A	1.97066		8-A	1.05713		9-A	0.499834
	1-1-A	0.98339					1-2-O	0.981527		2-1-A	0.999921		2-2-A	1.00662		3-A	1.03836		4-A	0.978537					5-O	1.48311		6-A	0.988773		7-A	1.93697		8-A	1.09488		9-A	0.98015
	1-1-A	0.986207					1-2-O	0.992599		2-1-A	1.00247		2-2-A	1.01506		3-A	1.05031		4-A	0.985148					5-O	1.47336		6-A	0.975051		7-A	1.99256		8-A	1.0303		9-A	0.522668
	1-1-A	0.968398					1-2-O	0.968842		2-1-A	0.977347		2-2-A	1.00373		3-A	1.01187		4-A	0.994881					5-O	1.49856		6-A	0.972219		7-A	1.99692		8-A	0.988287		9-A	0.494061
	1-1-A	0.967712					1-2-O	1.01036		2-1-A	0.989876		2-2-A	0.992918		3-A	1.02322		4-A	0.97032					5-O	1.47929		6-A	0.981285		7-A	1.96744		8-A	0.985732		9-A	0.483471
	1-1-A	0.970457					1-2-O	0.969069		2-1-A	0.984457		2-2-A	0.994682		3-A	1.04919		4-A	0.99206					5-O	1.52131		6-A	0.984445		7-A	1.97651		8-A	0.958615		9-A	0.583533
	1-1-A	0.989846					1-2-O	0.991672		2-1-A	0.992308		2-2-A	0.974952		3-A	1.02852		4-A	0.984813					5-O	1.50497		6-A	0.988682		7-A	1.92785		8-A	1.00051		9-A	0.514653
	1-1-A	0.969788					1-2-O	0.971118		2-1-A	1.00287		2-2-A	0.978884		3-A	1.01571		4-A	0.972591					5-O	1.5205		6-A	1.00781		7-A	1.94607		8-A	1.15473		9-A	0.848651
	1-1-A	0.972682					1-2-O	0.959298		2-1-A	0.992299		2-2-A	1.00964		3-A	1.04395		4-A	0.985969					5-O	1.53457		6-A	0.98699		7-A	1.95482		8-A	0.988545		9-A	1.19115
	1-1-A	1.00464					1-2-O	0.929291		2-1-A	0.97906		2-2-A	0.967018		3-A	1.02052		4-A	1.00077					5-O	1.48593		6-A	1.00236		7-A	1.92135		8-A	0.970208		9-A	0.655405
	1-1-A	1.02368					1-2-O	0.956295		2-1-A	1.02155		2-2-A	0.987778		3-A	1.05498		4-A	0.984963					5-O	1.53602		6-A	0.994958		7-A	1.98581		8-A	0.938388		9-A	0.650674
	1-1-A	1.01312					1-2-O	0.835696		2-1-A	0.997084		2-2-A	0.972124		3-A	1.02919		4-A	0.979511					5-O	1.4806		6-A	0.962743		7-A	1.94307		8-A	0.985373		9-A	1.53887
	1-1-A	0.972149					1-2-O	1.01318		2-1-A	1.02488		2-2-A	0.996918		3-A	1.00761		4-A	1.35685					5-O	1.4922		6-A	0.987799		7-A	1.93773		8-A	0.954451		9-A	1.04416
	1-1-A	0.972978					1-2-O	0.986128		2-1-A	0.99575		2-2-A	0.996683		3-A	1.0044		4-A	1.40145					5-O	1.52591		6-A	1.01912		7-A	1.98201		8-A	0.990356		9-A	0.66316
	1-1-A	1.07495					1-2-O	0.980536		2-1-A	1.00656		2-2-A	0.994369		3-A	1.03111		4-A	0.99634					5-O	1.54083		6-A	0.938076		7-A	1.91873		8-A	0.83529		9-A	0.485466
	1-1-A	1.27826					1-2-O	0.999082		2-1-A	0.970723		2-2-A	0.998688		3-A	1.02465		4-A	0.989468					5-O	1.47339		6-A	0.991618		7-A	1.94867		8-A	0.00018164		9-A	0.512343
	1-1-A	1.01663					1-2-O	1.00079		2-1-A	0.980175		2-2-A	1.0025		3-A	1.04847		4-A	1.01258					5-O	1.53697		6-A	0.987384		7-A	1.98879		8-A	0		9-A	0.504818
	1-1-A	0.994569					1-2-O	1.00113		2-1-A	1.00412		2-2-A	1.00424		3-A	1.30656		4-A	0.999722					5-O	1.53636		6-A	0.969367		7-A	1.98987		8-A	0.00164908		9-A	0.487762
	1-1-A	0.975583					1-2-O	1.00819		2-1-A	0.983128		2-2-A	0.841394		3-A	0.913727		4-A	1.07346					5-O	1.54426		6-A	0.581184		7-A	1.95907		8-A	0.802853		9-A	0.580323
	1-1-A	1.00525					1-2-O	1.01062		2-1-A	0.990689		2-2-A	1.00572		3-A	0.878297		4-A	1.0016					5-O	1.49325		6-A	0.843177		7-A	1.94781		8-A	0.927401		9-A	0.509701
	1-1-A	0.967788					1-2-O	1.01322		2-1-A	0.995697		2-2-A	0.984194		3-A	0.670161		4-A	0.990894					5-O	1.50678		6-A	0.941369		7-A	2.02678		8-A	0.904333		9-A	0.53581
	1-1-A	0.991139					1-2-O	0.964562		2-1-A	0.844562		2-2-A	1.03218		3-A	0.581902		4-A	1.00757					5-O	1.50489		6-A	0.922798		7-A	1.94438		8-A	0.925489		9-A	0.491582
	1-1-A	0.957395					1-2-O	1.0266		2-1-A	0.887076		2-2-A	1.00101		3-A	0.589082		4-A	0.990906					5-O	1.55272		6-A	0.939748		7-A	1.97139		8-A	0.966473		9-A	0.577465
	1-1-A	1.00346					1-2-O	1.0831		2-1-A	0.948004		2-2-A	1.01008		3-A	0.960472		4-A	0.989737					5-O	1.43482		6-A	0.696049		7-A	1.98288		8-A	0.97667		9-A	0.506814
	1-1-A	0.994462					1-2-O	0.986107		2-1-A	0.56356		2-2-A	1.01563		3-A	0.708009		4-A	0.989637					5-O	1.50244		6-A	0.994734		7-A	1.97119		8-A	1.00578		9-A	0.489165
	1-1-A	1.00727					1-2-O	1.01594		2-1-A	0.975821		2-2-A	0.989581		3-A	0.993684		4-A	0.983991					5-O	1.50321		6-A	0.992501		7-A	1.96224		8-A	0.991951		9-A	0.498929
	1-1-A	0.969516					1-2-O	0.987266		2-1-A	0.767108		2-2-A	1.04094		3-A	0.963658		4-A	0.987992					5-O	1.49713		6-A	0.953264		7-A	1.92995		8-A	0.948854		9-A	0.498696
	1-1-A	1.00153					1-2-O	0.985441		2-1-A	0.350001		2-2-A	1.01784		3-A	0.970489		4-A	1.00093					5-O	1.46641		6-A	0.981255		7-A	1.99737		8-A	0.96404		9-A	0.553761
	1-1-A	1.00673					1-2-O	0.99631		2-1-A	0.949417		2-2-A	1.02013		3-A	0.970739		4-A	0.956582					5-O	1.56528		6-A	0.774296		7-A	1.9535		8-A	0.939742		9-A	0.502798
	1-1-A	0.979732					1-2-O	0.982523		2-1-A	0.978563		2-2-A	1.00691		3-A	0.970903		4-A	0.998088					5-O	1.32421		6-A	0.772673		7-A	2.01875		8-A	1.01031		9-A	0.741822
	1-1-A	0.989928					1-2-O	0.985008		2-1-A	0.931893		2-2-A	1.00568		3-A	0.968567		4-A	1.01537					5-O	1.37964		6-A	0.734424		7-A	2.31722		8-A	1.00304		9-A	0.642636
	1-1-A	0.974128					1-2-O	1.0194		2-1-A	0.453398		2-2-A	1.02181		3-A	0.962917		4-A	0.973065					5-O	1.54097		6-A	0.966853		7-A	2.05018		8-A	0.979202		9-A	0.567156
	1-1-A	1.02841					1-2-O	1.00675		2-1-A	0.978096		2-2-A	1.0125		3-A	0.976312		4-A	0.98852					5-O	1.52843		6-A	1.00079		7-A	2.00923		8-A	1.02615		9-A	0.492077
	1-1-A	0.98329					1-2-O	0.947111		2-1-A	0.204264		2-2-A	1.00825		3-A	0.975372		4-A	0.972897					5-O	1.56549		6-A	1.00444		7-A	1.96433		8-A	1.1253		9-A	0.515467
	1-1-A	0.981921					1-2-O	0.99198		2-1-A	0.456736		2-2-A	0.99194		3-A	0.925363		4-A	1.00218					5-O	1.51112		6-A	0.986		7-A	1.98366		8-A	1.02808		9-A	0.503872
	1-1-A	0.977013					1-2-O	1.22098		2-1-A	0.752804		2-2-A	1.00804		3-A	1.0106		4-A	0.975452					5-O	1.5001		6-A	0.979724		7-A	1.91148		8-A	1.00688		9-A	0.511146
	1-1-A	0.989233					1-2-O	1.28014		2-1-A	1.01532		2-2-A	1.03111		3-A	0.824304		4-A	0.970673					5-O	1.49903		6-A	0.971189		7-A	1.89978		8-A	0.994978		9-A	0.61962
	1-1-A	0.980683					1-2-O	1.59614		2-1-A	0.964502		2-2-A	1.13292		3-A	0.936311		4-A	0.982849					5-O	1.45993		6-A	0.973367		7-A	2.015		8-A	0.966038		9-A	0.737472
	1-1-A	0.968821					1-2-O	1.29763		2-1-A	0.984506		2-2-A	1.18141		3-A	0.932858		4-A	0.962464					5-O	1.45656		6-A	1.0024		7-A	1.97406		8-A	1.02405		9-A	0.50671
	1-1-A	0.979203					1-2-O	1.10794		2-1-A	1.01258		2-2-A	1.00198		3-A	0.933168		4-A	1.02116					5-O	1.532		6-A	1.00059		7-A	2.00217		8-A	1.01763		9-A	0.704685
	1-1-A	0.979388					1-2-O	0.990844		2-1-A	0.948513		2-2-A	0.999239		3-A	0.950142		4-A	1.08369					5-O	1.5487		6-A	0.991656		7-A	1.91708		8-A	0.970668		9-A	0.535881
	1-1-A	0.973744					1-2-O	0.961439		2-1-A	0.94263		2-2-A	1.03362		3-A	0.877383		4-A	1.06474					5-O	1.51763		6-A	0.949567		7-A	1.94794		8-A	0.979233		9-A	0.665002
	1-1-A	0.978426					1-2-O	1.17342		2-1-A	0.990723		2-2-A	1.04825		3-A	0.890797		4-A	1.0464					5-O	1.49453		6-A	1.00575		7-A	1.92037		8-A	0.999523		9-A	0.510561
	1-1-A	0.972994					1-2-O	0.995765		2-1-A	0.989006		2-2-A	1.00188		3-A	0.976755		4-A	0.97014					5-O	1.49368		6-A	0.881884		7-A	1.94428		8-A	0.99189		9-A	0.510139
	1-1-A	1.00283					1-2-O	0.971153		2-1-A	0.967851		2-2-A	1.02814		3-A	0.924072		4-A	0.968219					5-O	1.46162		6-A	0.983501		7-A	1.89431		8-A	1.00731		9-A	0.501114
	1-1-A	0.986996					1-2-O	1.00478		2-1-A	0.975522		2-2-A	0.995656		3-A	0.957615		4-A	0.976868					5-O	1.47952		6-A	0.961255		7-A	2.02987		8-A	0.961237		9-A	0.558753
	1-1-A	0.980846					1-2-O	0.981509		2-1-A	0.952795		2-2-A	1.02716		3-A	0.966705		4-A	1.2844					5-O	1.46843		6-A	0.981261		7-A	1.96549		8-A	0.903451		9-A	0.567966
	1-1-A	0.971096					1-2-O	0.960953		2-1-A	0.987358		2-2-A	1.00838		3-A	0.974323		4-A	1.00269					5-O	1.48532		6-A	0.950614		7-A	2.01426		8-A	1.05336		9-A	0.55855
	1-1-A	0.96605					1-2-O	1.27774		2-1-A	0.9882		2-2-A	0.979332		3-A	1.00498		4-A	0.994224					5-O	1.4733		6-A	0.99316		7-A	1.94438		8-A	1.01004		9-A	0.48608
	1-1-A	1.00279					1-2-O	0.965872		2-1-A	0.998103		2-2-A	1.00366		3-A	0.990867		4-A	0.981532					5-O	1.51675		6-A	0.965707		7-A	1.99176		8-A	0.982429		9-A	0.490173
	1-1-A	1.01819					1-2-O	1.04457		2-1-A	1.00917		2-2-A	1.02057		3-A	1.00087		4-A	1.00573					5-O	1.47028		6-A	0.947783		7-A	1.91781		8-A	0.998297		9-A	0.515767
	1-1-A	0.981874					1-2-O	1.01522		2-1-A	0.954888		2-2-A	1.0971		3-A	1.03374		4-A	0.97735					5-O	1.55254		6-A	0.84753		7-A	1.98414		8-A	0.817596		9-A	0.540851
	1-1-A	1.01276					1-2-O	0.965262		2-1-A	1.01393		2-2-A	1.38269		3-A	0.976572		4-A	0.964088					5-O	1.50596		6-A	0.866697		7-A	1.9956		8-A	0.921197		9-A	0.536196
	1-1-A	0.973081					1-2-O	1.02168		2-1-A	0.991597		2-2-A	1.3562		3-A	0.964677		4-A	0.968854					5-O	1.5025		6-A	0.625226		7-A	2.01605		8-A	1.00501		9-A	0.474024
	1-1-A	1.00716					1-2-O	0.976005		2-1-A	0.987491		2-2-A	0.981071		3-A	0.984002		4-A	1.02262					5-O	1.43427		6-A	0.000449509		7-A	1.98579		8-A	0.93671		9-A	0.473041
	1-1-A	1.01089					1-2-O	1.09689		2-1-A	0.98929		2-2-A	0.987813		3-A	0.991864		4-A	0.983062					5-O	1.56021		6-A	0.000604488		7-A	1.99304		8-A	0.979771		9-A	0.913704
	1-1-A	0.991932					1-2-O	1.57979		2-1-A	0.971594		2-2-A	0.972046		3-A	1.01613		4-A	0.94913					5-O	1.44689		6-A	0.570854		7-A	1.96678		8-A	0.857958		9-A	0.612594
	1-1-A	1.00194					1-2-O	1.21168		2-1-A	0.960684		2-2-A	1.00582		3-A	0.975867		4-A	0.992248					5-O	1.44718		6-A	0.948878		7-A	1.97964		8-A	0.899578		9-A	0.655917
	1-1-A	0.996697					1-2-O	0.954468		2-1-A	0.982947		2-2-A	0.983015		3-A	0.922658		4-A	0.970528					5-O	1.49257		6-A	1.02603		7-A	2.01109		8-A	0.971302		9-A	0.53815
	1-1-A	0.97972					1-2-O	0.972102		2-1-A	0.989874		2-2-A	1.01467		3-A	0.986435		4-A	0.960617					5-O	1.44975		6-A	0.996802		7-A	1.9858		8-A	0.946722		9-A	0.593126
	1-1-A	0.994875					1-2-O	0.979166		2-1-A	1.29628		2-2-A	0.990936		3-A	0.992485		4-A	0.99795					5-O	1.52229		6-A	0.973273		7-A	1.99489		8-A	0.956554		9-A	0.739322
	1-1-A	0.974787					1-2-O	1.01824		2-1-A	1.01683		2-2-A	1.02809		3-A	0.442806		4-A	0.977091					5-O	1.50181		6-A	0.951684		7-A	1.94868		8-A	0.963794		9-A	0.476367
	1-1-A	1.00806					1-2-O	0.989452		2-1-A	0.994163		2-2-A	1.03713		3-A	1.0045		4-A	1.06882					5-O	1.52488		6-A	0.988095		7-A	1.98529		8-A	1.03307		9-A	0.45881
	1-1-A	0.986862					1-2-O	1.02431		2-1-A	1.00978		2-2-A	1.25001		3-A	0.971534		4-A	0.954136					5-O	1.54445		6-A	0.96011		7-A	1.96894		8-A	1.01146		9-A	0.453538
	1-1-A	0.997046					1-2-O	0.982035		2-1-A	1.01643		2-2-A	0.351121		3-A	1.01038		4-A	0.939943					5-O	1.5526		6-A	0.984702		7-A	1.93981		8-A	0.977532		9-A	0.492956
	1-1-A	1.01649					1-2-O	0.979318		2-1-A	0.967536		2-2-A	1.13251		3-A	0.986358		4-A	1.5172					5-O	1.4933		6-A	0.88881		7-A	1.94701		8-A	0.981981		9-A	0.503802
	1-1-A	0.994014					1-2-O	1.02588		2-1-A	0.998277		2-2-A	1.1286		3-A	0.992569		4-A	0.957773					5-O	1.49811		6-A	0.975762		7-A	1.97325		8-A	0.988322		9-A	0.64023
	1-1-A	1.00082					1-2-O	0.990236		2-1-A	0.981466		2-2-A	1.09797		3-A	0.872823		4-A	1.75536					5-O	1.46996		6-A	0.966873		7-A	1.98242		8-A	1.02165		9-A	0.495896
	1-1-A	1.00244					1-2-O	0.977445		2-1-A	0.966258		2-2-A	0.820583		3-A	0.973523		4-A	1.92171					5-O	1.49388		6-A	0.997221		7-A	1.97467		8-A	1.0148		9-A	0.501661
	1-1-A	0.979785					1-2-O	0.981889		2-1-A	0.974053		2-2-A	0.789003		3-A	0.936688		4-A	1.81598					5-O	1.56327		6-A	0.987952		7-A	1.97688		8-A	0.997133		9-A	0.53954
	1-1-A	1.00291					1-2-O	1.11002		2-1-A	0.994651		2-2-A	0.509359		3-A	0.972385		4-A	1.94687					5-O	1.43023		6-A	1.00617		7-A	1.97865		8-A	1.01415		9-A	0.51223
	1-1-A	1.00815					1-2-O	0.971417		2-1-A	0.990229		2-2-A	0.504221		3-A	0.995029		4-A	1.42747					5-O	1.51482		6-A	0.984037		7-A	1.96737		8-A	0.986357		9-A	0.488191
	1-1-A	1.02527					1-2-O	0.988817		2-1-A	0.98987		2-2-A	0.90592		3-A	0.982623		4-A	1.03316					5-O	1.4988		6-A	0.965886		7-A	1.92051		8-A	1.03617		9-A	0.48734
	1-1-A	1.00712					1-2-O	0.996631		2-1-A	0.994895		2-2-A	1.03479		3-A	1.00147		4-A	1.20644					5-O	1.45714		6-A	0.992384		7-A	2.01471		8-A	0.987769		9-A	0.516497
	1-1-A	0.978715					1-2-O	1.01079		2-1-A	0.969973		2-2-A	0.976803		3-A	0.991565		4-A	1.02273					5-O	1.51055		6-A	1.0348		7-A	1.98578		8-A	1.04676		9-A	0.481675
	1-1-A	0.955959					1-2-O	0.994644		2-1-A	0.990856		2-2-A	0.988037		3-A	0.984581		4-A	0.984782					5-O	1.50712		6-A	0.962634		7-A	1.9773		8-A	1.02206		9-A	0.477765
	1-1-A	0.994516					1-2-O	1.01853		2-1-A	0.971055		2-2-A	0.971916		3-A	0.984004		4-A	1.0019					5-O	1.45938		6-A	0.988825		7-A	2.0599		8-A	1.03726		9-A	0.487383
	1-1-A	0.992457					1-2-O	1.02335		2-1-A	0.97797		2-2-A	0.963815		3-A	0.984874		4-A	0.993961					5-O	1.47133		6-A	1.40015		7-A	1.93062		8-A	1.00127		9-A	0.473497
	1-1-A	0.996718					1-2-O	1.01845		2-1-A	0.972969		2-2-A	0.965744		3-A	0.959118		4-A	0.979586					5-O	1.55356		6-A	0.98532		7-A	1.97121		8-A	0.968252		9-A	0.500148
	1-1-A	0.964458					1-2-O	1.00064		2-1-A	0.974886		2-2-A	0.956992		3-A	0.998517		4-A	0.986894					5-O	1.75925		6-A	0.958732		7-A	1.97425		8-A	1.03572		9-A	0.521888
	1-1-A	1.00545					1-2-O	1.00945		2-1-A	1.00537		2-2-A	0.904842		3-A	1.02336		4-A	0.987883					5-O	1.96981		6-A	0.998799		7-A	1.98205		8-A	0.970759		9-A	0.467567
	1-1-A	1.00425					1-2-O	0.987038		2-1-A	1.02268		2-2-A	0.933859		3-A	0.983283		4-A	0.998336					5-O	2.06215		6-A	0.961765		7-A	1.98786		8-A	1.02538		9-A	0.459052
	1-1-A	0.975221					1-2-O	0.975475		2-1-A	0.997245		2-2-A	0.878193		3-A	0.989412		4-A	1.00043					5-O	1.59619		6-A	0.967035		7-A	1.94662		8-A	1.01775		9-A	1.13453
	1-1-A	1.00396					1-2-O	0.984286		2-1-A	0.984401		2-2-A	0.909781		3-A	0.98794		4-A	0.989863					5-O	1.49331		6-A	0.967365		7-A	1.91977		8-A	1.00755		9-A	0.49077
	1-1-A	1.01681					1-2-O	0.998443		2-1-A	0.989349		2-2-A	0.803217		3-A	0.998394		4-A	0.974331					5-O	1.50652		6-A	0.987698		7-A	1.9735		8-A	1.03908		9-A	0.516252
	1-1-A	0.993365					1-2-O	0.994523		2-1-A	0.992503		2-2-A	0.94136		3-A	0.947954		4-A	0.99792					5-O	1.4803		6-A	2.18952		7-A	1.99399		8-A	1.02161		9-A	0.807747
	1-1-A	0.990862					1-2-O	1.01183		2-1-A	0.972993		2-2-A	1.0062		3-A	0.987172		4-A	0.980461					5-O	1.54438		6-A	0.967851		7-A	1.96607		8-A	1.00123		9-A	0.64606
	1-1-A	0.982649					1-2-O	0.969258		2-1-A	1.03134		2-2-A	0.922518		3-A	0.935237		4-A	1.00927					5-O	1.57165		6-A	1.11328		7-A	1.88171		8-A	1.41773		9-A	0.518784
	1-1-A	1.01404					1-2-O	0.892942		2-1-A	1.06681		2-2-A	0.920067		3-A	0.972833		4-A	0.975377					5-O	1.55621		6-A	1.35578		7-A	1.9955		8-A	1.30185		9-A	0.523505
	1-1-A	0.985867					1-2-O	0.971502		2-1-A	0.988177		2-2-A	0.870718		3-A	0.968762		4-A	0.998663					5-O	1.56917		6-A	0.982694		7-A	1.95825		8-A	1.03517		9-A	0.64201
	1-1-A	0.977151					1-2-O	0.972334		2-1-A	0.976752		2-2-A	1.10228		3-A	0.964881		4-A	0.992776					5-O	1.4718		6-A	0.970617		7-A	1.90049		8-A	0.990826		9-A	0.502412
	1-1-A	1.00333					1-2-O	1.01766		2-1-A	0.957989		2-2-A	0.967995		3-A	0.939815		4-A	1.01956					5-O	1.48177		6-A	0.965098		7-A	1.8083		8-A	1.00472		9-A	0.518461
	1-1-A	1.23728					1-2-O	0.996531		2-1-A	0.992827		2-2-A	0.965406		3-A	0.98494		4-A	0.962245					5-O	1.48331		6-A	0.964658		7-A	1.75102		8-A	1.02358		9-A	0.539339
	1-1-A	1.00284					1-2-O	0.996907		2-1-A	0.970996		2-2-A	0.944169		3-A	0.987829		4-A	0.995484					5-O	1.48244		6-A	1.37286		7-A	1.89369		8-A	1.00363		9-A	0.494493
	1-1-A	0.994024					1-2-O	1.02867		2-1-A	1.01203		2-2-A	0.929054		3-A	0.961539		4-A	1.01313					5-O	1.50262		6-A	1.27517		7-A	1.94586		8-A	1.00112		9-A	0.590126
	1-1-A	0.989624					1-2-O	0.991041		2-1-A	1.16283		2-2-A	0.918685		3-A	0.994823		4-A	0.989422					5-O	1.54961		6-A	0.531876		7-A	1.95388		8-A	0.994743		9-A	0.761386
	1-1-A	1.00188					1-2-O	0.988846		2-1-A	1.59268		2-2-A	1.0162		3-A	0.986892		4-A	1.14121					5-O	1.53544		6-A	0.258757		7-A	1.90921		8-A	1.04238		9-A	0.577569
	1-1-A	0.986459					1-2-O	1.03635		2-1-A	1.32678		2-2-A	1.00647		3-A	0.956694		4-A	1.01663					5-O	1.50768		6-A	1.24542		7-A	1.93125		8-A	1.05259		9-A	0.606205
	1-1-A	0.997552					1-2-O	0.995697		2-1-A	0.974581		2-2-A	1.00158		3-A	0.983778		4-A	0.991024					5-O	1.46828		6-A	1.09228		7-A	1.96597		8-A	1.07787		9-A	0.508952
	1-1-A	1.01047					1-2-O	0.986357		2-1-A	0.980932		2-2-A	0.97718		3-A	0.997715		4-A	0.991219					5-O	1.45592		6-A	1.00406		7-A	1.97515		8-A	0.994439		9-A	0.927663
	1-1-A	1.00633					1-2-O	0.986478		2-1-A	0.988643		2-2-A	0.928521		3-A	0.947396		4-A	1.00814					5-O	1.47573		6-A	0.976348		7-A	1.87873		8-A	1.0309		9-A	0.577931
	1-1-A	1.0177					1-2-O	0.962455		2-1-A	1.01582		2-2-A	0.976712		3-A	1.00937		4-A	1.0376					5-O	1.54742		6-A	0.993758		7-A	1.80176		8-A	1.01608		9-A	0.501225
	1-1-A	0.955141					1-2-O	0.988804		2-1-A	0.987034		2-2-A	1.0305		3-A	0.99342		4-A	0.991964					5-O	1.56327		6-A	1.01731		7-A	1.87714		8-A	0.993935		9-A	0.509367
	1-1-A	1.10847					1-2-O	1.01592		2-1-A	1.00594		2-2-A	0.946639		3-A	1.00484		4-A	1.01207					5-O	1.47356		6-A	1.60644		7-A	1.95905		8-A	1.03118		9-A	0.647232
	1-1-A	1.14242					1-2-O	1.01301		2-1-A	1.05504		2-2-A	0.977916		3-A	0.987069		4-A	1.03269					5-O	1.54107		6-A	0.977675		7-A	1.94236		8-A	1.02025		9-A	0.607434
	1-1-A	1.01384					1-2-O	0.972631		2-1-A	1.1659		2-2-A	0.976522		3-A	0.986062		4-A	0.99331					5-O	1.65476		6-A	1		7-A	1.97886		8-A	1.0514		9-A	0.489395
	1-1-A	1.05828					1-2-O	1.02448		2-1-A	0.988515		2-2-A	1.03342		3-A	1.01153		4-A	1.01826					5-O	1.51934		6-A	1.00931		7-A	2.27552		8-A	1.05175		9-A	0.50382
	1-1-A	1.01932					1-2-O	0.982997		2-1-A	0.946582		2-2-A	1.25957		3-A	0.996323		4-A	1.02803					5-O	1.48749		6-A	1.0689		7-A	1.62961		8-A	1.03633		9-A	0.690892
	1-1-A	0.924692					1-2-O	1.008		2-1-A	0.961942		2-2-A	1.25672		3-A	1.01408		4-A	1.0073					5-O	1.53658		6-A	1.00064		7-A	1.59326		8-A	1.05418		9-A	0.610239
	1-1-A	1.00991					1-2-O	1.03801		2-1-A	0.979121		2-2-A	0.999844		3-A	0.965729		4-A	0.983896					5-O	1.48289		6-A	0.986767		7-A	1.4094		8-A	1.03211		9-A	0.551304
	1-1-A	0.991556					1-2-O	1.02431		2-1-A	0.989717		2-2-A	1.03407		3-A	1.00624		4-A	1.01148					5-O	1.47588		6-A	1.0033		7-A	1.12259		8-A	1.03359		9-A	0.498397
	1-1-A	0.980283					1-2-O	1.00143		2-1-A	1.01254		2-2-A	1.08283		3-A	0.998835		4-A	0.987504					5-O	1.55236		6-A	0.983807		7-A	1.81066		8-A	1.0456		9-A	0.512514
	1-1-A	0.967576					1-2-O	0.981801		2-1-A	0.995734		2-2-A	1.02933		3-A	0.991211		4-A	1.01246					5-O	1.53309		6-A	0.968511		7-A	1.70151		8-A	1.00352		9-A	1.04702
	1-1-A	1.02365					1-2-O	0.99071		2-1-A	1.04863		2-2-A	1.01675		3-A	1.00308		4-A	0.991311					5-O	1.50276		6-A	1.02031		7-A	2.00416		8-A	0.979615		9-A	0.559037
	1-1-A	1.00813					1-2-O	0.985114		2-1-A	1.11882		2-2-A	0.980326		3-A	0.996274		4-A	0.985063					5-O	1.45816		6-A	0.993508		7-A	1.84142		8-A	0.984856		9-A	0.505181
	1-1-A	0.967511					1-2-O	1.03417		2-1-A	1.57051		2-2-A	1.00342		3-A	1.00249		4-A	1.00176					5-O	1.523		6-A	0.961011		7-A	1.97899		8-A	1.02397		9-A	0.495012
	1-1-A	1.01018					1-2-O	1.16641		2-1-A	1.04292		2-2-A	1.01111		3-A	1.03218		4-A	1.02429					5-O	1.51972		6-A	1.00266		7-A	1.9695		8-A	1.02766		9-A	0.561988
	1-1-A	1.00714					1-2-O	1.00646		2-1-A	0.963068		2-2-A	1.0055		3-A	0.999195		4-A	0.97861					5-O	1.4825		6-A	0.999942		7-A	1.96753		8-A	1.00417		9-A	0.534999
	1-1-A	0.995548					1-2-O	0.960243		2-1-A	0.513644		2-2-A	1.00728		3-A	1.01105		4-A	0.987254					5-O	1.47921		6-A	0.965843		7-A	1.94899		8-A	1.04796		9-A	1.02494
	1-1-A	0.964797					1-2-O	0.980696		2-1-A	0.749203		2-2-A	1.02825		3-A	0.982894		4-A	0.980986					5-O	1.63227		6-A	1.01427		7-A	1.96761		8-A	0.979487		9-A	1.41803
	1-1-A	1.00263					1-2-O	0.956045		2-1-A	0.570056		2-2-A	0.988735		3-A	1.01821		4-A	0.963238					5-O	1.52517		6-A	0.990479		7-A	1.84775		8-A	1.01695		9-A	0.728788
	1-1-A	1.01309					1-2-O	0.95639		2-1-A	0.930155		2-2-A	1.00064		3-A	0.965133		4-A	0.989404					5-O	1.53409		6-A	0.991663		7-A	1.96281		8-A	0.99462		9-A	0.436488
	1-1-A	0.973839					1-2-O	0.991968		2-1-A	0.952475		2-2-A	1.01765		3-A	1.00944		4-A	0.98845					5-O	1.41157		6-A	1.01329		7-A	1.41916		8-A	1.02759		9-A	1.17173
	1-1-A	1.00942					1-2-O	0.9989		2-1-A	0.799988		2-2-A	1.01101		3-A	1.00173		4-A	0.984853					5-O	1.47099		6-A	1.17352		7-A	1.71335		8-A	1.00045		9-A	0.923244
	1-1-A	0.980563					1-2-O	0.97996		2-1-A	0.966371		2-2-A	1.02704		3-A	0.992658		4-A	0.989138					5-O	1.48269		6-A	1.04504		7-A	1.97751		8-A	1.48816		9-A	0.69619
	1-1-A	0.97844					1-2-O	0.997095		2-1-A	0.955488		2-2-A	0.966289		3-A	1.02101		4-A	0.995553					5-O	1.47957		6-A	1.00407		7-A	1.92445		8-A	1.31106		9-A	0.511667
	1-1-A	1.02367					1-2-O	0.998204		2-1-A	0.95598		2-2-A	0.977529		3-A	1.01748		4-A	1.01445					5-O	1.50609		6-A	1.01934		7-A	1.27703		8-A	1.01912		9-A	0.502739
	1-1-A	0.970726					1-2-O	0.982701		2-1-A	0.861641		2-2-A	1.00299		3-A	0.972501		4-A	1.01871					5-O	1.50599		6-A	1.01249		7-A	1.73431		8-A	1.01158		9-A	0.536246
	1-1-A	1.00259					1-2-O	0.957231		2-1-A	0.998309		2-2-A	0.992638		3-A	0.9939		4-A	1.01637					5-O	1.47918		6-A	1.10685		7-A	1.86865		8-A	1.02714		9-A	0.500181
	1-1-A	0.974494					1-2-O	1.0939		2-1-A	0.907633		2-2-A	1.21278		3-A	0.973421		4-A	1.01279					5-O	1.46356		6-A	0.991425		7-A	1.97573		8-A	1.01706		9-A	0.429543
	1-1-A	0.999212					1-2-O	0.994266		2-1-A	0.85984		2-2-A	0.99845		3-A	0.994593		4-A	0.966889					5-O	1.47956		6-A	1.20823		7-A	1.9443		8-A	1.08465		9-A	0.459464
	1-1-A	1.1107					1-2-O	0.946916		2-1-A	0.00742496		2-2-A	0.96932		3-A	1.01977		4-A	1.00461					5-O	1.50527		6-A	1.30979		7-A	2.00347		8-A	1.14819		9-A	0.537322
	1-1-A	1.10802					1-2-O	0.969861		2-1-A	0.409055		2-2-A	1.00913		3-A	0.96943		4-A	1.00108					5-O	1.41097		6-A	1.01362		7-A	1.96538		8-A	1.01357		9-A	0.484476
	1-1-A	0.991776					1-2-O	0.997809		2-1-A	0.436296		2-2-A	0.972553		3-A	0.991621		4-A	0.994586					5-O	1.42957		6-A	1.02576		7-A	1.63123		8-A	0.976369		9-A	0.60003
	1-1-A	0.979981					1-2-O	0.962245		2-1-A	0.33463		2-2-A	0.954234		3-A	1.01645		4-A	0.99989					5-O	1.49856		6-A	0.993661		7-A	1.99378		8-A	1.03327		9-A	0.497348
	1-1-A	0.992175					1-2-O	0.932098		2-1-A	1.33423		2-2-A	0.877762		3-A	0.933745		4-A	1.02074					5-O	1.46973		6-A	0.99887		7-A	1.96054		8-A	0.994646		9-A	0.513464
	1-1-A	1.03518					1-2-O	0.941825		2-1-A	1.09077		2-2-A	0.956403		3-A	0.78079		4-A	1.00692					5-O	1.49096		6-A	1.04014		7-A	0.972227		8-A	1.02137		9-A	0.485473
	1-1-A	0.981041					1-2-O	0.960305		2-1-A	1.23215		2-2-A	0.829736		3-A	0.806846		4-A	0.947033					5-O	1.40959		6-A	0.962657		7-A	0.255087		8-A	1.20835		9-A	0.487322
	1-1-A	0.96465					1-2-O	0.923374		2-1-A	1.15571		2-2-A	0.918306		3-A	0.98403		4-A	0.967812					5-O	1.40337		6-A	1.0018		7-A	1.67983		8-A	1.01107		9-A	0.556446
	1-1-A	0.981999					1-2-O	0.939941		2-1-A	1.39266		2-2-A	1.00988		3-A	0.983588		4-A	1.00757					5-O	1.505		6-A	1.00085		7-A	2.0195		8-A	1.00754		9-A	0.571896
	1-1-A	0.968736					1-2-O	1.00921		2-1-A	2.27538		2-2-A	1.01707		3-A	0.968024		4-A	0.987652					5-O	1.49334		6-A	0.979196		7-A	1.98272		8-A	0.955313		9-A	0.770577
	1-1-A	0.972938					1-2-O	0.949028		2-1-A	1.08422		2-2-A	0.98837		3-A	0.67997		4-A	1.02657					5-O	1.49085		6-A	1.03006		7-A	1.81035		8-A	0.99172		9-A	0.657563
	1-1-A	0.98802					1-2-O	0.973115		2-1-A	0.950146		2-2-A	0.997338		3-A	0.948157		4-A	1.10344					5-O	1.48867		6-A	1.00928		7-A	1.89504		8-A	1.02182		9-A	0.554651
	1-1-A	0.992955					1-2-O	1.00942		2-1-A	1.07364		2-2-A	0.990945		3-A	0.961593		4-A	0.974475					5-O	1.53212		6-A	0.984966		7-A	1.82251		8-A	1.02099		9-A	0.491574
	1-1-A	0.981548					1-2-O	0.968978		2-1-A	0.978214		2-2-A	0.98526		3-A	0.993731		4-A	0.957304					5-O	1.17045		6-A	0.992021		7-A	1.92276		8-A	0.890765		9-A	0.557603
	1-1-A	0.965084					1-2-O	0.996203		2-1-A	1.01233		2-2-A	0.990479		3-A	1.00282		4-A	1.03561					5-O	0.580669		6-A	0.95128		7-A	1.90459		8-A	0.000133023		9-A	0.513453
	1-1-A	0.981976					1-2-O	0.984984		2-1-A	1.00575		2-2-A	0.994518		3-A	0.994152		4-A	1.00549					5-O	0.883657		6-A	0.984883		7-A	1.3812		8-A	0		9-A	0.510072
	1-1-A	0.949827					1-2-O	0.985325		2-1-A	1.01957		2-2-A	1.01389		3-A	0.991962		4-A	1.1139					5-O	0.727304		6-A	0.996894		7-A	0.85617		8-A	0.00160708		9-A	0.683055
	1-1-A	0.962073					1-2-O	0.984659		2-1-A	1.00058		2-2-A	0.986766		3-A	1.01586		4-A	0.999677					5-O	1.69475		6-A	0.986598		7-A	1.74555		8-A	0.821448		9-A	0.750009
	1-1-A	0.949172					1-2-O	1.02381		2-1-A	1.02552		2-2-A	0.960763		3-A	0.973705		4-A	1.00782					5-O	1.88188		6-A	0.941787		7-A	1.87293		8-A	0.931172		9-A	0.553522
	1-1-A	0.99457					1-2-O	1.06545		2-1-A	0.997318		2-2-A	1.01588		3-A	0.988351		4-A	0.994299					5-O	1.11505		6-A	0.983568		7-A	1.99523		8-A	0.972622		9-A	0.731982
	1-1-A	1.03691					1-2-O	0.985704		2-1-A	1.0091		2-2-A	1.02137		3-A	0.969362		4-A	1.01454					5-O	1.51763		6-A	0.935397		7-A	1.91652		8-A	0.973429		9-A	0.564539
	1-1-A	0.993464					1-2-O	0.941597		2-1-A	1.00417		2-2-A	0.983083		3-A	1.00129		4-A	1.02715					5-O	1.50046		6-A	0.987921		7-A	1.91796		8-A	1.01498		9-A	0.654207
	1-1-A	0.970439					1-2-O	1.03155		2-1-A	1.01903		2-2-A	1.02233		3-A	0.979262		4-A	1.01018					5-O	1.50056		6-A	0.989216		7-A	1.75015		8-A	0.978494		9-A	0.535991
	1-1-A	0.967421					1-2-O	0.928264		2-1-A	0.969189		2-2-A	0.997393		3-A	1.00429		4-A	1.00301					5-O	1.47691		6-A	0.987388		7-A	1.91284		8-A	0.978496		9-A	0.511608
	1-1-A	0.984398					1-2-O	0.982431		2-1-A	0.985359		2-2-A	1.04171		3-A	0.980417		4-A	0.99423					5-O	1.254		6-A	0.955659		7-A	1.88449		8-A	1.00291		9-A	0.520608
	1-1-A	0.99255					1-2-O	0.969982		2-1-A	1.00647		2-2-A	1.04259		3-A	0.954891		4-A	0.994772					5-O	1.52353		6-A	0.890648		7-A	1.87462		8-A	1.00226		9-A	0.488563
	1-1-A	1.01071					1-2-O	0.960063		2-1-A	1.00587		2-2-A	1.01097		3-A	0.993291		4-A	1.01905					5-O	1.48606		6-A	0.997906		7-A	1.97148		8-A	0.994943		9-A	0.520846
	1-1-A	0.953987					1-2-O	0.999378		2-1-A	1.00816		2-2-A	0.974016		3-A	0.953137		4-A	1.02411					5-O	1.4928		6-A	0.999558		7-A	1.91552		8-A	1.01857		9-A	0.595463
	1-1-A	0.979686					1-2-O	0.982888		2-1-A	1.01729		2-2-A	1.00605		3-A	0.986617		4-A	0.989138					5-O	1.47899		6-A	1.0303		7-A	1.92855		8-A	1.00078		9-A	0.582581
	1-1-A	0.969145					1-2-O	0.99489		2-1-A	0.995154		2-2-A	1.0202		3-A	0.982354		4-A	1.02586					5-O	1.46146		6-A	0.971512		7-A	1.89728		8-A	1.00693		9-A	0.5172
	1-1-A	0.971553					1-2-O	1.006		2-1-A	1.00339		2-2-A	0.991979		3-A	1.00193		4-A	0.990749					5-O	1.52198		6-A	0.808669		7-A	1.95365		8-A	1.03596		9-A	0.547735
	1-1-A	1.06943					1-2-O	1.013		2-1-A	1.02453		2-2-A	0.973789		3-A	0.974168		4-A	1.01058					5-O	1.48621		6-A	0.528095		7-A	1.96929		8-A	1.11459		9-A	0.567567
	1-1-A	1.03961					1-2-O	1.00372		2-1-A	0.970105		2-2-A	0.989478		3-A	0.961181		4-A	1.01312					5-O	1.33471		6-A	1.01015		7-A	1.95068		8-A	1.24289		9-A	0.570075
	1-1-A	0.96425					1-2-O	1.1703		2-1-A	0.982047		2-2-A	0.991556		3-A	0.995387		4-A	0.995935					5-O	1.46124		6-A	0.971099		7-A	1.9783		8-A	0.999828		9-A	0.52269
	1-1-A	0.977431					1-2-O	1.09869		2-1-A	0.992833		2-2-A	0.986668		3-A	0.859217		4-A	1.03033					5-O	1.45995		6-A	0.942042		7-A	2.01842		8-A	1.00869		9-A	0.577608
	1-1-A	0.962737					1-2-O	1.01312		2-1-A	1.0293		2-2-A	1.00954		3-A	1.00165		4-A	1.00857					5-O	1.40392		6-A	0.990655		7-A	1.99451		8-A	0.995106		9-A	0.684535
	1-1-A	0.9594					1-2-O	0.995318		2-1-A	1.10179		2-2-A	0.98513		3-A	0.963442		4-A	1.00754					5-O	1.45986		6-A	0.959172		7-A	1.64686		8-A	0.991649		9-A	0.582879
	1-1-A	0.948354					1-2-O	0.966996		2-1-A	1.20215		2-2-A	0.940558		3-A	0.974449		4-A	1.01864					5-O	1.49564		6-A	1.01326		7-A	1.9245		8-A	0.996513		9-A	0.603276
	1-1-A	0.959684					1-2-O	1.00654		2-1-A	0.995457		2-2-A	1.02954		3-A	0.996703		4-A	1.00921					5-O	1.48565		6-A	1.00064		7-A	1.89886		8-A	1.03584		9-A	0.560788
	1-1-A	0.976696					1-2-O	1.01558		2-1-A	0.999613		2-2-A	1.01236		3-A	0.996204		4-A	0.976217					5-O	1.30227		6-A	0.961946		7-A	1.95781		8-A	0.986781		9-A	0.644165
	1-1-A	0.985435					1-2-O	1.73006		2-1-A	0.985786		2-2-A	0.952459		3-A	0.98856		4-A	1.00617					5-O	1.50041		6-A	1.01239		7-A	1.97754		8-A	0.980312		9-A	0.762735
	1-1-A	0.980252					1-2-O	1.37103		2-1-A	1.00345		2-2-A	0.945583		3-A	0.9688		4-A	0.980497					5-O	1.51119		6-A	0.981175		7-A	1.93632		8-A	1.01784		9-A	0.589773
	1-1-A	0.993464					1-2-O	0.970993		2-1-A	1.01659		2-2-A	1.00865		3-A	1.01815		4-A	0.981574					5-O	1.48111		6-A	0.999372		7-A	1.88488		8-A	1.01212		9-A	0.500622
	1-1-A	0.967503					1-2-O	0.994031		2-1-A	0.994394		2-2-A	0.988937		3-A	1.0012		4-A	0.983444					5-O	1.45957		6-A	0.987238		7-A	0.962366		8-A	0.991733		9-A	0.50168
	1-1-A	1.01541					1-2-O	1.00983		2-1-A	0.998155		2-2-A	0.853068		3-A	0.982209		4-A	0.996553					5-O	1.50388		6-A	0.99612		7-A	1.94144		8-A	0.980584		9-A	0.511482
	1-1-A	0.994389					1-2-O	1.05164		2-1-A	0.964905		2-2-A	0.962912		3-A	0.964733		4-A	0.977815					5-O	1.4845		6-A	0.980529		7-A	1.82379		8-A	0.894231		9-A	0.531126
	1-1-A	0.0419437					1-2-O	0.998668		2-1-A	0.975682		2-2-A	0.99423		3-A	0.962079		4-A	0.974395					5-O	1.51719		6-A	1.00513		7-A	1.78016		8-A	1.03814		9-A	0.583292
	1-1-A	0.68231					1-2-O	0.976316		2-1-A	0.926392		2-2-A	1.02348		3-A	1.00924		4-A	1.02043					5-O	1.49496		6-A	1.0289		7-A	1.83761		8-A	1.01503		9-A	0.49984
	1-1-A	1.05459					1-2-O	1.02266		2-1-A	0.970027		2-2-A	1.0291		3-A	1.01561		4-A	1.00071					5-O	1.53638		6-A	1.03694		7-A	1.92004		8-A	0.991512		9-A	0.508447
	1-1-A	1.01205					1-2-O	0.98428		2-1-A	0.979138		2-2-A	1.00151		3-A	0.989342		4-A	0.948741					5-O	1.46868		6-A	1.01229		7-A	1.48159		8-A	0.992123		9-A	0.497522
	1-1-A	1.01221					1-2-O	0.992422		2-1-A	0.983518		2-2-A	1.0192		3-A	0.944694		4-A	1.01217					5-O	1.53694		6-A	1.00696		7-A	0.37141		8-A	0.839623		9-A	0.43781
	1-1-A	1.01257					1-2-O	0.996489		2-1-A	0.985228		2-2-A	1.02277		3-A	0.800849		4-A	0.985101					5-O	1.48757		6-A	0.985529		7-A	0.420214		8-A	0.929339		9-A	0.515358
	1-1-A	0.995704					1-2-O	1.00901		2-1-A	0.928051		2-2-A	1.05872		3-A	0.983713		4-A	0.989732					5-O	1.49935		6-A	1.00111		7-A	0.161825		8-A	0.996428		9-A	0.536342
	1-1-A	1.00757					1-2-O	0.953995		2-1-A	1.00822		2-2-A	1.02076		3-A	1.00438		4-A	0.995353					5-O	1.47755		6-A	0.995234		7-A	1.99575		8-A	0.969188		9-A	0.451347
	1-1-A	0.998547					1-2-O	1.05615		2-1-A	1.01308		2-2-A	1.03483		3-A	1.00198		4-A	1.00454					5-O	1.47968		6-A	0.981186		7-A	2.03308		8-A	1.00599		9-A	0.502485
	1-1-A	0.929517					1-2-O	1.03185		2-1-A	0.990596		2-2-A	1.01079		3-A	0.997107		4-A	1.01784					5-O	1.49643		6-A	1.01299		7-A	1.96573		8-A	0.848027		9-A	0.473279
	1-1-A	0.701034					1-2-O	0.955463		2-1-A	0.942465		2-2-A	0.974912		3-A	0.973999		4-A	1.02804					5-O	1.48356		6-A	0.986058		7-A	1.91771		8-A	0.894896		9-A	0.45268
	1-1-A	0.624615					1-2-O	1.00653		2-1-A	0.984077		2-2-A	1.01194		3-A	0.990317		4-A	0.990361					5-O	1.50908		6-A	1.00898		7-A	1.93474		8-A	0.981049		9-A	0.48881
	1-1-A	0.982924					1-2-O	0.963942		2-1-A	1.00153		2-2-A	1.00547		3-A	0.985616		4-A	1.02513					5-O	1.53874		6-A	0.98157		7-A	1.83257		8-A	0.957599		9-A	0.519172
	1-1-A	0.958215					1-2-O	0.963356		2-1-A	0.919127		2-2-A	1.06027		3-A	0.953473		4-A	0.98254					5-O	1.48568		6-A	0.973375		7-A	2.01846		8-A	0.911655		9-A	0.465268
	1-1-A	0.937399					1-2-O	0.984677		2-1-A	0.967801		2-2-A	0.982813		3-A	0.981503		4-A	0.980965					5-O	1.49771		6-A	0.992858		7-A	1.94067		8-A	0.94542		9-A	0.483709
	1-1-A	0.948014					1-2-O	0.998903		2-1-A	0.78308		2-2-A	0.982251		3-A	0.975138		4-A	0.97889					5-O	1.51167		6-A	1.02021		7-A	1.98564		8-A	0.995003		9-A	0.455442
	1-1-A	0.963058					1-2-O	0.992005		2-1-A	0.963748		2-2-A	1.00795		3-A	0.982299		4-A	0.986963					5-O	1.48851		6-A	0.995385		7-A	1.94697		8-A	0.977366		9-A	1.00579
	1-1-A	0.919809					1-2-O	0.985851		2-1-A	0.966192		2-2-A	1.11762		3-A	0.977043		4-A	0.988291					5-O	1.48118		6-A	1.02087		7-A	1.94612		8-A	0.963137		9-A	0.494377
	1-1-A	0.475502					1-2-O	1.00178		2-1-A	0.959089		2-2-A	1.11322		3-A	0.947286		4-A	0.982009					5-O	1.469		6-A	0.995494		7-A	1.96703		8-A	0.984759		9-A	0.471782
	1-1-A	0.952879					1-2-O	0.970275		2-1-A	0.950363		2-2-A	0.978219		3-A	1.00541		4-A	0.9843					5-O	1.45421		6-A	0.997111		7-A	1.94901		8-A	0.984035		9-A	0.53914
	1-1-A	0.908488					1-2-O	1.04616		2-1-A	0.971945		2-2-A	0.95745		3-A	0.9695		4-A	0.980468					5-O	1.45398		6-A	0.989824		7-A	1.97635		8-A	0.990246		9-A	0.49344
	1-1-A	1.01055					1-2-O	1.00657		2-1-A	0.970068		2-2-A	0.99184		3-A	1.15791		4-A	1.00078					5-O	1.45294		6-A	1.01288		7-A	1.96133		8-A	1.03509		9-A	0.551009
	1-1-A	0.398477					1-2-O	0.993574		2-1-A	0.938253		2-2-A	1.01362		3-A	1.12447		4-A	1.01129					5-O	1.50415		6-A	0.991611		7-A	1.96224		8-A	1.00541		9-A	0.549092
	1-1-A	0.823446					1-2-O	1.00037		2-1-A	0.979818		2-2-A	0.96688		3-A	0.984417		4-A	1.00321					5-O	1.32753		6-A	1.00093		7-A	1.9895		8-A	1.00434		9-A	0.629283
	1-1-A	0.723177					1-2-O	0.99796		2-1-A	1.01005		2-2-A	0.991614		3-A	0.990607		4-A	1.40702					5-O	1.36488		6-A	1.02729		7-A	1.94606		8-A	0.962585		9-A	0.502676
	1-1-A	1.20848					1-2-O	0.997084		2-1-A	0.988228		2-2-A	0.978945		3-A	0.987891		4-A	1.43597					5-O	1.49642		6-A	1.01738		7-A	1.97709		8-A	1.02406		9-A	0.509936
	1-1-A	1.80247					1-2-O	0.98975		2-1-A	0.994252		2-2-A	1.02043		3-A	0.97505		4-A	1.01676					5-O	1.51542		6-A	0.994969		7-A	1.96233		8-A	1.00905		9-A	0.54357
	1-1-A	1.0071					1-2-O	0.991374		2-1-A	0.996364		2-2-A	0.981407		3-A	0.987623		4-A	0.978255					5-O	1.49579		6-A	1.02855		7-A	1.96229		8-A	0.966968		9-A	0.421328
	1-1-A	0.994393					1-2-O	0.989721		2-1-A	0.994078		2-2-A	0.952309		3-A	0.939258		4-A	1.00603					5-O	1.48481		6-A	0.986109		7-A	2.00039		8-A	1.00382		9-A	0.564556
	1-1-A	0.965704					1-2-O	0.969903		2-1-A	0.97386		2-2-A	0.946347		3-A	0.978428		4-A	1.02439					5-O	1.49667		6-A	1.00704		7-A	1.96018		8-A	1.00433		9-A	0.78671
	1-1-A	1.01041					1-2-O	0.990861		2-1-A	0.988649		2-2-A	0.989319		3-A	1.69869		4-A	1.05724					5-O	1.47754		6-A	1.00819		7-A	1.94909		8-A	0.974661		9-A	0.582324
	1-1-A	0.960819					1-2-O	1.02212		2-1-A	0.995702		2-2-A	1.13027		3-A	1.21406		4-A	1.0125					5-O	1.49007		6-A	1.0238		7-A	1.94245		8-A	0.996206		9-A	0.564259
	1-1-A	1.01368					1-2-O	1.0143		2-1-A	1.01676		2-2-A	1.4445		3-A	1.03709		4-A	0.992913					5-O	1.42597		6-A	0.935651		7-A	1.94901		8-A	1.02302		9-A	0.507804
	1-1-A	1.00451					1-2-O	1.02585		2-1-A	0.969793		2-2-A	1.28893		3-A	0.970381		4-A	1.01613					5-O	1.46092		6-A	1.00937		7-A	1.93885		8-A	0.96307		9-A	0.711764
	1-1-A	0.99493					1-2-O	1.00791		2-1-A	1.01673		2-2-A	0.980452		3-A	1.01585		4-A	1.01552					5-O	1.51373		6-A	0.970478		7-A	1.93606		8-A	1.00856		9-A	0.591518
	1-1-A	1.01077					1-2-O	0.940864		2-1-A	0.980789		2-2-A	0.942553		3-A	0.985242		4-A	0.976026					5-O	1.49768		6-A	0.985771		7-A	1.96806		8-A	1.01764		9-A	0.542747
	1-1-A	1.03554					1-2-O	0.999261		2-1-A	0.975785		2-2-A	0.998392		3-A	0.966691		4-A	0.998993					5-O	1.51147		6-A	0.619082		7-A	1.97772		8-A	0.957249		9-A	0.523317
	1-1-A	0.994688					1-2-O	1.00874		2-1-A	1.01758		2-2-A	0.991227		3-A	0.970522		4-A	0.991436					5-O	1.505		6-A	0.867763		7-A	1.99917		8-A	1.01555		9-A	0.546194
	1-1-A	0.996072					1-2-O	1.03899		2-1-A	1.01024		2-2-A	0.981712		3-A	0.976748		4-A	0.998387					5-O	1.46702		6-A	0.96257		7-A	1.97224		8-A	0.958425		9-A	0.589977
	1-1-A	0.98524					1-2-O	1.00717		2-1-A	0.971573		2-2-A	0.967835		3-A	0.983417		4-A	1.01696					5-O	1.48799		6-A	0.946039		7-A	1.92747		8-A	0.980731		9-A	0.557082
	1-1-A	0.988939					1-2-O	1.00829		2-1-A	1.01469		2-2-A	0.978098		3-A	0.99119		4-A	0.950838					5-O	1.45907		6-A	0.969626		7-A	2.02939		8-A	1.5386		9-A	0.581873
	1-1-A	1.01997					1-2-O	0.986729		2-1-A	1.00192		2-2-A	0.977271		3-A	1.01789		4-A	1.00167					5-O	1.48236		6-A	0.706058		7-A	1.97742		8-A	1.29496		9-A	0.755219
	1-1-A	0.993818					1-2-O	1.03636		2-1-A	0.998575		2-2-A	1.0165		3-A	0.987482		4-A	1.05758					5-O	1.52459		6-A	1.02489		7-A	2.01368		8-A	0.960756		9-A	0.650932
	1-1-A	1.01689					1-2-O	1.01832		2-1-A	1.00658		2-2-A	1.26356		3-A	0.981283		4-A	1.00022					5-O	1.49516		6-A	0.99651		7-A	1.95362		8-A	0.999147		9-A	0.565107
	1-1-A	0.991766					1-2-O	0.949859		2-1-A	0.985513		2-2-A	0.36927		3-A	1.01277		4-A	0.994813					5-O	1.49307		6-A	0.966432		7-A	1.96523		8-A	1.00351		9-A	0.486851
	1-1-A	1.0089					1-2-O	0.98263		2-1-A	0.988518		2-2-A	1.07845		3-A	0.946009		4-A	0.957454					5-O	1.48604		6-A	0.988116		7-A	1.93534		8-A	0.976561		9-A	0.514962
	1-1-A	0.99172					1-2-O	1.12432		2-1-A	0.972303		2-2-A	1.08684		3-A	0.984718		4-A	1.03436					5-O	1.4951		6-A	0.808473		7-A	1.90687		8-A	1.01815		9-A	0.803241
	1-1-A	1.0389					1-2-O	1.01255		2-1-A	0.851186		2-2-A	1.1379		3-A	1.06451		4-A	1.00252					5-O	1.44954		6-A	0.799914		7-A	1.99306		8-A	0.995501		9-A	0.407749
	1-1-A	1.10237					1-2-O	0.93664		2-1-A	0.919779		2-2-A	0.885881		3-A	0.988166		4-A	0.999882					5-O	1.42701		6-A	0.776606		7-A	2.00995		8-A	0.991596		9-A	0.525797
	1-1-A	1.31331					1-2-O	0.888232		2-1-A	0.972312		2-2-A	0.841192		3-A	0.973039		4-A	0.999141					5-O	1.503		6-A	0.996943		7-A	2.0619		8-A	1.01358		9-A	0.473107
	1-1-A	1.01571					1-2-O	0.949938		2-1-A	0.584062		2-2-A	0.515799		3-A	0.956145		4-A	1.02362					5-O	1.47788		6-A	0.97646		7-A	2.30678		8-A	0.986979		9-A	0.469384
	1-1-A	1.00915					1-2-O	0.95126		2-1-A	0.997092		2-2-A	0.516608		3-A	1.0031		4-A	1.03234					5-O	1.44565		6-A	1.01458		7-A	2.06365		8-A	1.00699		9-A	0.520544
	1-1-A	0.973613					1-2-O	0.951995		2-1-A	0.762958		2-2-A	0.933507		3-A	0.992607		4-A	1.0888					5-O	1.46412		6-A	1.02247		7-A	1.97427		8-A	0.972985		9-A	0.640266
	1-1-A	0.966404					1-2-O	0.992536		2-1-A	0.364524		2-2-A	1.05344		3-A	0.967078		4-A	1.07944					5-O	1.47165		6-A	0.987954		7-A	1.95214		8-A	1.04907		9-A	1.01274
	1-1-A	0.974978					1-2-O	0.985433		2-1-A	0.955669		2-2-A	0.960358		3-A	0.974447		4-A	1.04467					5-O	1.45521		6-A	0.992786		7-A	2.01087		8-A	1.00082		9-A	0.63783
	1-1-A	0.985578					1-2-O	0.941038		2-1-A	0.992379		2-2-A	0.989388		3-A	0.975534		4-A	0.986024					5-O	1.48295		6-A	0.99909		7-A	1.89474		8-A	1.00785
	1-1-A	0.990267					1-2-O	0.920191		2-1-A	0.958702		2-2-A	0.999808		3-A	0.982903		4-A	1.01322					5-O	1.49684		6-A	1.00626		7-A	1.93358		8-A	0.979041
	1-1-A	1.01861					1-2-O	0.997329		2-1-A	0.461634		2-2-A	0.996892		3-A	0.971173		4-A	0.957344					5-O	1.49944		6-A	1.03422		7-A	2.03038		8-A	0.966127
	1-1-A	1.00835					1-2-O	0.829914		2-1-A	0.987061		2-2-A	0.99746		3-A	0.967988		4-A	1.35923					5-O	1.51142		6-A	0.999465		7-A	1.9296		8-A	0.99616
	1-1-A	1.00861					1-2-O	0.938715		2-1-A	0.206462		2-2-A	0.985742		3-A	0.973981		4-A	0.986418					5-O	1.46579		6-A	0.982753		7-A	2.01769		8-A	0.999729
	1-1-A	1.01247					1-2-O	0.997537		2-1-A	0.431734		2-2-A	0.951418		3-A	0.928887		4-A	1.01102					5-O	1.48315		6-A	0.999144		7-A	1.96229		8-A	1.00841
	1-1-A	0.988872					1-2-O	0.935706		2-1-A	0.732809		2-2-A	0.96427		3-A	0.979888		4-A	0.997026					5-O	1.4628		6-A	0.890412		7-A	1.89314		8-A	0.995684
	1-1-A	1.00547					1-2-O	0.967922		2-1-A	1.00777		2-2-A	0.925121		3-A	0.998062		4-A	1.00143					5-O	1.48224		6-A	0.980131		7-A	1.89987		8-A	1.01468
	1-1-A	0.987032					1-2-O	0.97457		2-1-A	1.01319		2-2-A	0.934503		3-A	1.00188		4-A	1.0008					5-O	1.50517		6-A	1.00422		7-A	1.89022		8-A	1.01112
	1-1-A	0.991423					1-2-O	0.972913		2-1-A	0.974757		2-2-A	0.81065		3-A	1.23731		4-A	0.975616					5-O	1.45556		6-A	0.986615		7-A	1.90779		8-A	1.00608
	1-1-A	0.984258					1-2-O	0.993075		2-1-A	0.981761		2-2-A	0.965624		3-A	0.860781		4-A	0.945242					5-O	1.49323		6-A	0.953698		7-A	1.99275		8-A	1.00133
	1-1-A	0.981957					1-2-O	0.979842		2-1-A	0.959856		2-2-A	1.07924		3-A	0.917754		4-A	1.01225					5-O	1.50515		6-A	1.00814		7-A	1.98684		8-A	0.996957
	1-1-A	0.989542					1-2-O	0.968174		2-1-A	0.922914		2-2-A	0.919262		3-A	0.719507		4-A	1.03125					5-O	1.4756		6-A	0.9632		7-A	1.98902		8-A	0.996511
	1-1-A	0.971064					1-2-O	0.978063		2-1-A	0.984588		2-2-A	0.923138		3-A	0.589073		4-A	0.990987					5-O	1.51854		6-A	0.973718		7-A	2.00931		8-A	0.973457
	1-1-A	0.980715					1-2-O	1.0026		2-1-A	0.995596		2-2-A	0.92136		3-A	0.580457		4-A	0.97924					5-O	1.46753		6-A	0.875456		7-A	1.99107		8-A	1.01253
	1-1-A	1.00174					1-2-O	0.987878		2-1-A	0.977941		2-2-A	1.08588		3-A	0.981274		4-A	0.96731					5-O	1.48547		6-A	0.903162		7-A	1.91997		8-A	0.93921
	1-1-A	0.975946					1-2-O	0.99121		2-1-A	1.00305		2-2-A	1.01413		3-A	0.750664		4-A	0.995443					5-O	1.46545		6-A	0.624876		7-A	1.96165		8-A	0.971922
	1-1-A	0.967125					1-2-O	0.98177		2-1-A	0.975448		2-2-A	0.991435		3-A	1.00238		4-A	1.00751					5-O	1.50204		6-A	0.000674765		7-A	1.99117		8-A	0.96382
	1-1-A	0.962969					1-2-O	1.01808		2-1-A	0.987535		2-2-A	0.960476		3-A	0.98249		4-A	0.985634					5-O	1.75746		6-A	0.000796243		7-A	1.99592		8-A	1.01866
	1-1-A	0.979294					1-2-O	0.972643		2-1-A	0.993955		2-2-A	0.966315		3-A	0.975222		4-A	1.09043					5-O	1.9741		6-A	0.576023		7-A	2.00276		8-A	0.994829
	1-1-A	0.990296					1-2-O	0.999463		2-1-A	1.01352		2-2-A	0.935604		3-A	0.981143		4-A	0.971843					5-O	1.97035		6-A	0.961339		7-A	1.98009		8-A	1.01691
	1-1-A	0.960903					1-2-O	0.979879		2-1-A	0.994071		2-2-A	1.02568		3-A	0.965177		4-A	0.929184					5-O	1.5375		6-A	1.00659		7-A	1.96731		8-A	0.980244
	1-1-A	0.98255					1-2-O	0.974846		2-1-A	0.998864		2-2-A	1.02943		3-A	0.97768		4-A	1.47121					5-O	1.47315		6-A	1.02907		7-A	1.94711		8-A	1.46602
	1-1-A	0.960589					1-2-O	0.99799		2-1-A	1.01163		2-2-A	1.00171		3-A	0.945814		4-A	0.913606					5-O	1.47666		6-A	0.982777		7-A	2.02619		8-A	1.33228
	1-1-A	0.991287					1-2-O	0.996258		2-1-A	1.02163		2-2-A	1.01287		3-A	0.973282		4-A	1.59655					5-O	1.48717		6-A	0.990531		7-A	1.97577		8-A	0.991961
	1-1-A	0.992739					1-2-O	1.00971		2-1-A	1.00995		2-2-A	0.974519		3-A	0.982622		4-A	1.70294					5-O	1.49103		6-A	0.980249		7-A	1.97844		8-A	0.984944
	1-1-A	0.957667					1-2-O	0.979878		2-1-A	1.01208		2-2-A	0.981923		3-A	0.944726		4-A	1.63861					5-O	1.51551		6-A	0.955072		7-A	1.95335		8-A	1.00218
	1-1-A	0.981817					1-2-O	1.01279		2-1-A	0.988434		2-2-A	1.0256		3-A	0.980794		4-A	1.73033					5-O	1.48807		6-A	0.97124		7-A	1.94512		8-A	0.996608
	1-1-A	0.995177					1-2-O	0.986424		2-1-A	1.02448		2-2-A	0.998956		3-A	0.859274		4-A	1.32418					5-O	1.45546		6-A	0.913515		7-A	1.98216		8-A	1.05158
	1-1-A	1.03155					1-2-O	0.986322		2-1-A	1.01355		2-2-A	0.957277		3-A	0.958077		4-A	0.950756					5-O	1.46156		6-A	0.98419		7-A	1.97335		8-A	1.04812
	1-1-A	0.983964					1-2-O	0.976095		2-1-A	1.02219		2-2-A	0.982271		3-A	0.942939		4-A	1.30547					5-O	1.49764		6-A	1.02139		7-A	1.94213		8-A	1.02277
	1-1-A	1.00769					1-2-O	1.00785		2-1-A	1.28706		2-2-A	1.03368		3-A	0.920813		4-A	1.0062					5-O	1.47219		6-A	1.02116		7-A	2.00986		8-A	0.969031
	1-1-A	0.994088					1-2-O	1.02614		2-1-A	1.01691		2-2-A	1.27486		3-A	0.941118		4-A	0.980956					5-O	1.40863		6-A	1.02257		7-A	1.94528		8-A	0.986624
	1-1-A	1.00156					1-2-O	1.00547		2-1-A	0.991248		2-2-A	1.21726		3-A	0.898811		4-A	0.980436					5-O	1.47219		6-A	1.00868		7-A	1.97122		8-A	0.998794
	1-1-A	0.982975					1-2-O	0.95561		2-1-A	0.994761		2-2-A	1.01429		3-A	0.890821		4-A	0.969181					5-O	1.49922		6-A	1.00855		7-A	1.94654		8-A	0.992806
	1-1-A	1.00323					1-2-O	1.00438		2-1-A	1.00325		2-2-A	1.03764		3-A	0.984717		4-A	0.9655					5-O	1.48786		6-A	1.00727		7-A	2.00641		8-A	1.19463
	1-1-A	0.98665					1-2-O	1.006		2-1-A	0.956736		2-2-A	1.14887		3-A	0.970752		4-A	0.978263					5-O	1.44776		6-A	0.985017		7-A	1.99253		8-A	1.00498
	1-1-A	1.00436					1-2-O	0.968738		2-1-A	0.977105		2-2-A	1.05402		3-A	0.945219		4-A	0.977107					5-O	1.46108		6-A	1.069		7-A	1.89842		8-A	0.998148
	1-1-A	0.977454					1-2-O	0.930606		2-1-A	0.94997		2-2-A	1.04837		3-A	0.987531		4-A	0.983545					5-O	1.50324		6-A	1.00917		7-A	1.99916		8-A	0.991318
	1-1-A	0.959221					1-2-O	0.671868		2-1-A	0.988316		2-2-A	1.03219		3-A	1.01018		4-A	0.987985					5-O	1.49362		6-A	1.00666		7-A	1.97306		8-A	1.01292
	1-1-A	0.995638					1-2-O	0.634498		2-1-A	0.93927		2-2-A	0.988372		3-A	0.982371		4-A	0.93399					5-O	1.49422		6-A	1.42497		7-A	1.98274		8-A	0.997279
	1-1-A	0.989666					1-2-O	0.984829		2-1-A	0.973061		2-2-A	1.06193		3-A	0.978714		4-A	0.963196					5-O	1.48163		6-A	0.984908		7-A	2.0444		8-A	1.00778
	1-1-A	0.987031					1-2-O	0.901145		2-1-A	0.995694		2-2-A	1.01412		3-A	0.993254		4-A	0.954841					5-O	1.45185		6-A	0.973012		7-A	1.95292		8-A	0.911917
	1-1-A	0.993552					1-2-O	1.00156		2-1-A	0.973377		2-2-A	1.02516		3-A	0.997626		4-A	0.930237					5-O	1.52459		6-A	0.981369		7-A	2.00519		8-A	9.39555e-05
	1-1-A	0.980181					1-2-O	0.975367		2-1-A	0.992098		2-2-A	1.04968		3-A	0.995491		4-A	1.01491					5-O	1.77611		6-A	1.00604		7-A	1.96474		8-A	0
	1-1-A	1.01112					1-2-O	0.978934		2-1-A	0.990593		2-2-A	0.987192		3-A	0.978942		4-A	0.941478					5-O	1.46272		6-A	0.997188		7-A	1.99287		8-A	0.00157532
	1-1-A	0.991692					1-2-O	0.984085		2-1-A	1.00777		2-2-A	1.02352		3-A	0.972624		4-A	0.984074					5-O	1.4739		6-A	0.992056		7-A	2.00611		8-A	0.819983
	1-1-A	1.0001					1-2-O	0.9741		2-1-A	0.976021		2-2-A	1.02179		3-A	0.977814		4-A	1.00141					5-O	1.4806		6-A	1.01213		7-A	1.97825		8-A	0.967143
	1-1-A	0.992268					1-2-O	0.985373		2-1-A	0.993603		2-2-A	1.04234		3-A	1.01772		4-A	1.02484					5-O	1.51266		6-A	2.06701		7-A	1.97469		8-A	1.00064
	1-1-A	1.02834					1-2-O	0.955128		2-1-A	1.01178		2-2-A	1.00201		3-A	0.976007		4-A	0.91658					5-O	1.4587		6-A	0.989451		7-A	1.97606		8-A	0.985649
	1-1-A	1.00428					1-2-O	0.989989		2-1-A	0.993943		2-2-A	0.991672		3-A	0.945652		4-A	0.946948					5-O	1.49697		6-A	1.1455		7-A	1.96553		8-A	1.05391
	1-1-A	0.992362					1-2-O	0.973089		2-1-A	1.00185		2-2-A	0.981465		3-A	1.00365		4-A	0.986129					5-O	1.48502		6-A	1.42342		7-A	1.98559		8-A	1.00359
	1-1-A	1.01496					1-2-O	0.966459		2-1-A	1.06662		2-2-A	1.05307		3-A	0.998797		4-A	0.954699					5-O	1.51655		6-A	1.01604		7-A	1.94142		8-A	1.03632
	1-1-A	0.986865					1-2-O	0.94637		2-1-A	0.989326		2-2-A	1.02763		3-A	0.440876		4-A	1.13709					5-O	1.49826		6-A	1.01318		7-A	1.94673		8-A	1.03892
	1-1-A	0.995381					1-2-O	0.979084		2-1-A	1.03268		2-2-A	1.21645		3-A	0.989085		4-A	1.01132					5-O	1.49354		6-A	0.997757		7-A	1.96277		8-A	1.03185
	1-1-A	0.998391					1-2-O	1.00905		2-1-A	1.00153		2-2-A	1.02306		3-A	0.988257		4-A	0.993524					5-O	1.45259		6-A	1.00889		7-A	1.91979		8-A	1.02076
	1-1-A	1.01082					1-2-O	0.980252		2-1-A	1.00407		2-2-A	1.01187		3-A	0.995037		4-A	1.04575					5-O	1.46398		6-A	1.44905		7-A	1.79078		8-A	0.999362
	1-1-A	0.987195					1-2-O	0.968616		2-1-A	1.0174		2-2-A	1.01234		3-A	1.00081		4-A	1.02022					5-O	1.47009		6-A	1.49793		7-A	1.75377		8-A	1.00875
	1-1-A	0.988375					1-2-O	0.973227		2-1-A	1.0632		2-2-A	0.987179		3-A	0.994468		4-A	1.05144					5-O	1.58903		6-A	0.553228		7-A	1.93893		8-A	1.0035
	1-1-A	0.991711					1-2-O	0.985786		2-1-A	1.08862		2-2-A	0.989452		3-A	0.879741		4-A	1.00637					5-O	1.49462		6-A	0.309437		7-A	1.91914		8-A	1.00544
	1-1-A	0.978193					1-2-O	0.996008		2-1-A	0.994507		2-2-A	0.893484		3-A	0.973113		4-A	1.00731					5-O	1.50174		6-A	1.23039		7-A	1.96961		8-A	0.805773
	1-1-A	0.996229					1-2-O	1.09971		2-1-A	0.99286		2-2-A	0.962997		3-A	0.997604		4-A	0.994826					5-O	1.41672		6-A	1.09708		7-A	1.92668		8-A	0.916438
	1-1-A	0.967912					1-2-O	1.02059		2-1-A	0.964483		2-2-A	0.818923		3-A	0.997955		4-A	0.980874					5-O	1.49336		6-A	1.00328		7-A	1.94113		8-A	0.925689
	1-1-A	0.991343					1-2-O	1.0039		2-1-A	0.991063		2-2-A	0.966895		3-A	1.00821		4-A	0.984065					5-O	1.47078		6-A	0.96442		7-A	1.98119		8-A	0.973619
	1-1-A	1.03762					1-2-O	1.00493		2-1-A	0.954426		2-2-A	1.0258		3-A	0.979319		4-A	1.0164					5-O	1.4612		6-A	0.975758		7-A	1.99582		8-A	0.973124
	1-1-A	0.981179					1-2-O	0.997724		2-1-A	1.02572		2-2-A	1.04741		3-A	0.997559		4-A	0.98834					5-O	1.54653		6-A	0.967194		7-A	1.93185		8-A	0.986291
	1-1-A	1.00075					1-2-O	1.01562		2-1-A	1.24553		2-2-A	0.993412		3-A	1.02072		4-A	0.962881					5-O	1.49296		6-A	1.62186		7-A	1.89485		8-A	0.95808
	1-1-A	1.02197					1-2-O	0.985733		2-1-A	1.59306		2-2-A	1.00943		3-A	0.957385		4-A	1.02537					5-O	1.54388		6-A	0.97491		7-A	1.99931		8-A	0.954215
	1-1-A	0.99327					1-2-O	0.967138		2-1-A	1.3209		2-2-A	1.0368		3-A	0.968579		4-A	0.977804					5-O	1.44604		6-A	0.974703		7-A	2.00761		8-A	0.894642
	1-1-A	1.00465					1-2-O	1.00832		2-1-A	0.99085		2-2-A	1.00543		3-A	0.955585		4-A	1.003					5-O	1.53056		6-A	0.991091		7-A	1.93995		8-A	0.925916
	1-1-A	0.98251					1-2-O	1.01248		2-1-A	0.99275		2-2-A	1.02155		3-A	1.02923		4-A	0.966085					5-O	1.52014		6-A	1.02805		7-A	1.97059		8-A	1.04543
	1-1-A	1.27069					1-2-O	0.98055		2-1-A	1.02171		2-2-A	1.03511		3-A	0.973944		4-A	0.988364					5-O	1.43128		6-A	0.969588		7-A	2.35111		8-A	1.01484
	1-1-A	1.0115					1-2-O	0.980357		2-1-A	1.03356		2-2-A	1.01349		3-A	1.02562		4-A	0.979235					5-O	1.43369		6-A	0.93509		7-A	1.58284		8-A	0.970078
	1-1-A	0.979151					1-2-O	0.998082		2-1-A	1.0395		2-2-A	1.00771		3-A	0.979184		4-A	1.0122					5-O	1.48966		6-A	0.966518		7-A	1.53987		8-A	0.988392
	1-1-A	1.0199					1-2-O	0.994045		2-1-A	1.00963		2-2-A	1.04803		3-A	1.01088		4-A	1.00753					5-O	1.47151		6-A	0.957863		7-A	1.35587		8-A	0.887204
	1-1-A	0.997179					1-2-O	0.982938		2-1-A	1.09711		2-2-A	1.04804		3-A	1.00458		4-A	0.990656					5-O	1.46524		6-A	0.937318		7-A	1.02004		8-A	1.06085
	1-1-A	1.02802					1-2-O	0.943733		2-1-A	1.20844		2-2-A	0.996299		3-A	1.00512		4-A	0.970429					5-O	1.42551		6-A	0.958586		7-A	1.77053		8-A	0.974863
	1-1-A	1.01946					1-2-O	0.954219		2-1-A	0.993222		2-2-A	1.02774		3-A	1.00856		4-A	0.989457					5-O	1.41487		6-A	0.964004		7-A	1.75048		8-A	0.949437
	1-1-A	1.01259					1-2-O	0.983325		2-1-A	0.995203		2-2-A	0.993791		3-A	0.99749		4-A	0.958553					5-O	1.47777		6-A	0.966333		7-A	2.01002		8-A	1.02266
	1-1-A	1.01682					1-2-O	0.971163		2-1-A	1.01148		2-2-A	0.979746		3-A	0.930825		4-A	0.977881					5-O	1.50487		6-A	0.98592		7-A	1.75799		8-A	0.83732
	1-1-A	1.03212					1-2-O	0.979135		2-1-A	0.98585		2-2-A	1.03468		3-A	0.97458		4-A	0.995021					5-O	1.49085		6-A	0.974557		7-A	1.99013		8-A	0.951318
	1-1-A	0.990737					1-2-O	0.872262		2-1-A	0.983523		2-2-A	1.04038		3-A	0.991851		4-A	1.00641					5-O	1.45091		6-A	0.989885		7-A	2.01998		8-A	1.08453
	1-1-A	1.126					1-2-O	0.919642		2-1-A	1.00999		2-2-A	0.99543		3-A	0.979547		4-A	1.00257					5-O	1.50359		6-A	0.985549		7-A	1.94021		8-A	1.01202
	1-1-A	1.16653					1-2-O	0.807073		2-1-A	0.990068		2-2-A	1.03093		3-A	0.944121		4-A	1.01123					5-O	1.16119		6-A	0.946534		7-A	1.87681		8-A	1.03654
	1-1-A	0.997285					1-2-O	0.913198		2-1-A	1.06115		2-2-A	1.04391		3-A	0.996177		4-A	1.00579					5-O	0.584286		6-A	0.9783		7-A	1.87808		8-A	0.925344
	1-1-A	1.04853					1-2-O	0.937636		2-1-A	1.14479		2-2-A	1.04029		3-A	1.00189		4-A	1.02354					5-O	1.0072		6-A	1.0086		7-A	1.83141		8-A	0.915851
	1-1-A	1.01497					1-2-O	0.97563		2-1-A	1.62163		2-2-A	1.00173		3-A	0.970097		4-A	1.02144					5-O	0.83376		6-A	1.09489		7-A	1.88361		8-A	0.97774
	1-1-A	0.965332					1-2-O	0.933148		2-1-A	1.04242		2-2-A	0.996241		3-A	0.984822		4-A	0.993063					5-O	1.45036		6-A	0.999346		7-A	1.36265		8-A	0.97232
	1-1-A	1.00342					1-2-O	0.932103		2-1-A	0.958736		2-2-A	0.997092		3-A	0.983286		4-A	0.999713					5-O	1.41932		6-A	1.01638		7-A	1.68737		8-A	0.982302
	1-1-A	1.00962					1-2-O	0.965094		2-1-A	0.505387		2-2-A	0.996108		3-A	0.971767		4-A	0.969981					5-O	1.17749		6-A	0.970325		7-A	1.87586		8-A	1.01338
	1-1-A	0.996476					1-2-O	1.01284		2-1-A	0.793105		2-2-A	1.01335		3-A	0.975512		4-A	1.03403					5-O	1.44406		6-A	1.02976		7-A	1.91735		8-A	1.01775
	1-1-A	0.99367					1-2-O	0.956604		2-1-A	0.545118		2-2-A	0.998523		3-A	0.970121		4-A	0.994608					5-O	1.43116		6-A	1.09404		7-A	1.24592		8-A	0.947117
	1-1-A	0.996572					1-2-O	0.94693		2-1-A	0.949586		2-2-A	0.995497		3-A	0.966604		4-A	0.975696					5-O	1.43939		6-A	0.980063		7-A	1.72769		8-A	1.00851
	1-1-A	1.01093					1-2-O	0.954799		2-1-A	0.961798		2-2-A	0.97875		3-A	0.987802		4-A	1.01502					5-O	1.45946		6-A	1.23182		7-A	1.75953		8-A	0.997789
	1-1-A	0.999863					1-2-O	0.962455		2-1-A	0.774118		2-2-A	1.05171		3-A	0.994808		4-A	0.978316					5-O	1.2314		6-A	1.30579		7-A	1.9294		8-A	1.02808
	1-1-A	1.0345					1-2-O	0.954747		2-1-A	0.967579		2-2-A	1.02486		3-A	0.990216		4-A	0.930187					5-O	1.42635		6-A	0.973306		7-A	1.90238		8-A	1.0299
	1-1-A	1.03672					1-2-O	0.974244		2-1-A	0.969158		2-2-A	0.988963		3-A	0.947916		4-A	0.984664					5-O	1.51615		6-A	1.01911		7-A	1.91465		8-A	1.0654
	1-1-A	0.975166					1-2-O	0.993872		2-1-A	0.980973		2-2-A	0.96256		3-A	1.00686		4-A	0.968059					5-O	1.48264		6-A	0.968716		7-A	1.93577		8-A	1.01554
	1-1-A	0.960046					1-2-O	0.961894		2-1-A	0.895142		2-2-A	1.02926		3-A	0.991682		4-A	1.03187					5-O	1.48888		6-A	0.967722		7-A	1.63612		8-A	0.95264
	1-1-A	1.00811					1-2-O	1.00962		2-1-A	0.987356		2-2-A	0.993467		3-A	0.992492		4-A	1.08087					5-O	1.48343		6-A	1.00332		7-A	1.92648		8-A	1.03547
	1-1-A	1.01084					1-2-O	0.975208		2-1-A	0.967969		2-2-A	0.851554		3-A	0.99286		4-A	0.967517					5-O	1.5011		6-A	0.965046		7-A	1.9461		8-A	1.05167
	1-1-A	0.993218					1-2-O	1.00178		2-1-A	0.887606		2-2-A	1.01502		3-A	0.965716		4-A	0.961137					5-O	1.40191		6-A	1.02249		7-A	0.962617		8-A	1.01762
	1-1-A	1.00159					1-2-O	0.973456		2-1-A	0.00932217		2-2-A	1.02419		3-A	0.995108		4-A	1.01987					5-O	1.25597		6-A	1.00187		7-A	0.250792		8-A	0.994959
	1-1-A	0.969516					1-2-O	0.9929		2-1-A	0.447536		2-2-A	1.04517		3-A	0.989026		4-A	1.01983					5-O	1.34364		6-A	1.00408		7-A	1.65771		8-A	1.05884
	1-1-A	0.966031					1-2-O	0.967885		2-1-A	0.44163		2-2-A	1.04014		3-A	1.01492		4-A	1.05703					5-O	1.45106		6-A	1.04075		7-A	1.9814		8-A	1.0117
	1-1-A	1.0086					1-2-O	1.00324		2-1-A	0.308258		2-2-A	1.01139		3-A	1.00138		4-A	0.983692					5-O	1.51697		6-A	1.00336		7-A	2.01003		8-A	1.00576
	1-1-A	0.986733					1-2-O	0.984924		2-1-A	1.06145		2-2-A	1.0246		3-A	1.00656		4-A	0.975809					5-O	1.49237		6-A	0.969254		7-A	1.79388		8-A	1.00599
	1-1-A	0.983275					1-2-O	0.882755		2-1-A	1.22043		2-2-A	1.01114		3-A	1.00995		4-A	0.954213					5-O	1.49081		6-A	0.980993		7-A	1.86851		8-A	1.01603
	1-1-A	1.01017					1-2-O	0.712644		2-1-A	1.21726		2-2-A	1.07399		3-A	1.00723		4-A	1.00622					5-O	1.47695		6-A	0.958177		7-A	1.78176		8-A	1.01959
	1-1-A	1.00864					1-2-O	0.519135		2-1-A	1.10231		2-2-A	1.03293		3-A	1.01808		4-A	1.02088					5-O	1.3411		6-A	0.98099		7-A	1.87441		8-A	1.02596
	1-1-A	1.15611					1-2-O	1.49111		2-1-A	1.46		2-2-A	1.04784		3-A	1.00123		4-A	0.978903					5-O	1.46747		6-A	0.986862		7-A	1.88386		8-A	1.01305
	1-1-A	1.11273					1-2-O	1.23148		2-1-A	2.46167		2-2-A	1.02178		3-A	1.00864		4-A	1.01182					5-O	1.47834		6-A	0.987599		7-A	1.44006		8-A	0.93211
	1-1-A	1.00279					1-2-O	1.02675		2-1-A	1.00896		2-2-A	0.976424		3-A	0.993522		4-A	0.989412					5-O	1.5155		6-A	0.935864		7-A	0.828695		8-A	1.00276
	1-1-A	0.991132					1-2-O	0.961177		2-1-A	0.909946		2-2-A	0.994438		3-A	1.00341		4-A	0.968202					5-O	1.55827		6-A	1.01721		7-A	1.66481		8-A	1.01552
	1-1-A	0.993385					1-2-O	0.99556		2-1-A	1.02325		2-2-A	0.993107		3-A	0.998501		4-A	0.97758					5-O	1.46849		6-A	0.960552		7-A	1.91015		8-A	1.00781
	1-1-A	1.0275					1-2-O	0.962341		2-1-A	0.974939		2-2-A	1.03573		3-A	0.991768		4-A	1.02911					5-O	1.49251		6-A	0.978573		7-A	1.99293		8-A	1.51603
	1-1-A	1.0307					1-2-O	1.01046		2-1-A	0.992382		2-2-A	1.02935		3-A	0.993607		4-A	1.01366					5-O	1.54847		6-A	1.00402		7-A	1.88282		8-A	1.34061
	1-1-A	0.978085					1-2-O	0.963512		2-1-A	1.01424		2-2-A	0.985843		3-A	1.01014		4-A	0.986124					5-O	1.39549		6-A	0.950537		7-A	1.95861		8-A	1.01945
	1-1-A	0.99318					1-2-O	0.947853		2-1-A	0.957144		2-2-A	1.03965		3-A	1.0121		4-A	1.0087					5-O	1.41922		6-A	0.933562		7-A	1.80299		8-A	1.04015
	1-1-A	1.00861					1-2-O	0.9994		2-1-A	0.965054		2-2-A	1.1329		3-A	1.00018		4-A	1.01312					5-O	1.53076		6-A	0.859643		7-A	1.91267		8-A	1.04318
	1-1-A	0.988631					1-2-O	1.02636		2-1-A	0.988863		2-2-A	1.16887		3-A	0.986264		4-A	1.02335					5-O	1.4605		6-A	0.976284		7-A	1.89968		8-A	1.03295
	1-1-A	0.967401					1-2-O	0.970909		2-1-A	0.944322		2-2-A	0.999013		3-A	0.979881		4-A	1.00926					5-O	1.50684		6-A	0.991361		7-A	1.85157		8-A	1.01927
	1-1-A	0.969378					1-2-O	0.980808		2-1-A	0.951574		2-2-A	1.01519		3-A	0.967992		4-A	1.02703					5-O	1.49414		6-A	1.0573		7-A	1.94272		8-A	1.01774
	1-1-A	0.983068					1-2-O	0.980399		2-1-A	0.99183		2-2-A	1.03918		3-A	0.977713		4-A	1.01443					5-O	1.5094		6-A	0.975763		7-A	1.97091		8-A	0.988799
	1-1-A	0.977487					1-2-O	0.978893		2-1-A	0.969142		2-2-A	1.00897		3-A	1.01282		4-A	1.03779					5-O	1.56585		6-A	0.805672		7-A	1.90547		8-A	1.01563
	1-1-A	0.978746					1-2-O	0.98158		2-1-A	0.946326		2-2-A	0.965823		3-A	0.995388		4-A	1.01991					5-O	1.43834		6-A	0.532045		7-A	1.89055		8-A	0.990801
	1-1-A	0.963956					1-2-O	0.994556		2-1-A	0.906764		2-2-A	1.00108		3-A	1.02007		4-A	1.02518					5-O	1.42837		6-A	1.02382		7-A	1.95707		8-A	0.929727
	1-1-A	0.998467					1-2-O	0.984092		2-1-A	1.01012		2-2-A	1.03869		3-A	0.901505		4-A	0.957522					5-O	1.47059		6-A	0.960138		7-A	1.9036		8-A	1.01148
	1-1-A	0.976768					1-2-O	0.975769		2-1-A	1.00101		2-2-A	1.04814		3-A	0.744607		4-A	0.99726					5-O	1.49885		6-A	0.939212		7-A	1.9477		8-A	0.969047
	1-1-A	1.00012					1-2-O	1.01047		2-1-A	1.00067		2-2-A	1.01911		3-A	0.789014		4-A	1.03871					5-O	1.50486		6-A	0.976059		7-A	1.98576		8-A	1.08356
	1-1-A	0.983827					1-2-O	1.00206		2-1-A	0.959917		2-2-A	0.990649		3-A	0.985893		4-A	1.0123					5-O	1.51201		6-A	0.982208		7-A	2.02307		8-A	1.02365
	1-1-A	1.00165					1-2-O	1.13062		2-1-A	0.9654		2-2-A	0.962625		3-A	1.0226		4-A	1.02771					5-O	1.40926		6-A	1.04347		7-A	1.9807		8-A	1.06288
	1-1-A	0.998795					1-2-O	0.983527		2-1-A	0.970145		2-2-A	0.975948		3-A	0.975928		4-A	0.9808					5-O	1.55013		6-A	1.05296		7-A	1.7015		8-A	1.04219
	1-1-A	1.01098					1-2-O	1.01581		2-1-A	0.982762		2-2-A	1.13311		3-A	0.676587		4-A	0.987842					5-O	1.56221		6-A	1.00668		7-A	1.96251		8-A	0.990283
	1-1-A	0.970726					1-2-O	0.972727		2-1-A	0.97366		2-2-A	1.49042		3-A	0.945377		4-A	1.00894					5-O	1.52919		6-A	1.00776		7-A	1.89799		8-A	1.00251
	1-1-A	1.00659					1-2-O	0.928342		2-1-A	0.930614		2-2-A	1.3421		3-A	0.965787		4-A	0.994417					5-O	1.58644		6-A	1.00564		7-A	1.98876		8-A	0.928634
	1-1-A	1.00095					1-2-O	1.00356		2-1-A	0.976473		2-2-A	0.989194		3-A	0.992414		4-A	0.996204					5-O	1.52552		6-A	0.983842		7-A	2.03455		8-A	1.04589
	1-1-A	0.990021					1-2-O	0.96626		2-1-A	1.00387		2-2-A	0.978893		3-A	0.998722		4-A	0.95753					5-O	1.50691		6-A	1.03908		7-A	1.88618		8-A	0.999979
	1-1-A	0.993129					1-2-O	1.01129		2-1-A	1.07625		2-2-A	0.973009		3-A	1.01681		4-A	1.01783					5-O	1.44194		6-A	1.01189		7-A	1.88855		8-A	0.950217
	1-1-A	0.983664					1-2-O	1.00224		2-1-A	1.1558		2-2-A	1.00933		3-A	0.979945		4-A	0.994047					5-O	1.28187		6-A	0.980404		7-A	0.986506		8-A	1.01648
	1-1-A	0.994885					1-2-O	1.01274		2-1-A	0.985519		2-2-A	0.962604		3-A	1.01252		4-A	0.979976					5-O	1.39892		6-A	0.977045		7-A	1.9157		8-A	0.99941
	1-1-A	1.13725					1-2-O	0.999797		2-1-A	1.00252		2-2-A	1.02286		3-A	1.01501		4-A	0.978774					5-O	1.35701		6-A	1.03255		7-A	1.82773		8-A	1.04203
	1-1-A	1.04512					1-2-O	0.978869		2-1-A	0.972769		2-2-A	1.01491		3-A	0.998224		4-A	1.03906					5-O	1.4923		6-A	1.01561		7-A	1.75597		8-A	1.02531
	1-1-A	0.986498					1-2-O	0.962942		2-1-A	0.992234		2-2-A	1.00002		3-A	0.984249		4-A	1.04555					5-O	1.47076		6-A	1.02301		7-A	1.86034		8-A	1.02518
	1-1-A	0.988389					1-2-O	0.991455		2-1-A	1.0104		2-2-A	0.994686		3-A	0.99879		4-A	1.03105					5-O	1.42468		6-A	1.01941		7-A	1.92972		8-A	1.00105
	1-1-A	1.01101					1-2-O	1.15015		2-1-A	1.00133		2-2-A	1.19861		3-A	0.982238		4-A	1.0438					5-O	1.44656		6-A	0.961143		7-A	1.53182		8-A	1.00477
	1-1-A	0.973756					1-2-O	1.08247		2-1-A	0.964484		2-2-A	0.415924		3-A	0.992497		4-A	1.03214					5-O	1.52425		6-A	0.97539		7-A	0.397098		8-A	1.07281
	1-1-A	0.994486					1-2-O	1.16703		2-1-A	0.950957		2-2-A	1.13476		3-A	1.00243		4-A	0.961287					5-O	1.53348		6-A	1.00918		7-A	0.426036		8-A	1.05274
	1-1-A	1.00331					1-2-O	1.02286		2-1-A	0.977295		2-2-A	1.14049		3-A	0.955389		4-A	0.994678					5-O	1.49462		6-A	0.98145		7-A	0.162832		8-A	1.00837
	1-1-A	0.9871					1-2-O	1.01709		2-1-A	0.94133		2-2-A	1.20013		3-A	1.00403		4-A	0.951921					5-O	1.57353		6-A	1.02821		7-A	1.96335		8-A	1.0455
	1-1-A	1.01645					1-2-O	0.985287		2-1-A	0.957673		2-2-A	0.943837		3-A	0.948984		4-A	0.970432					5-O	1.46503		6-A	0.971107		7-A	2.11433		8-A	1.00887
	1-1-A	0.981452					1-2-O	1.00452		2-1-A	0.982395		2-2-A	0.845903		3-A	0.970817		4-A	1.00829					5-O	1.51822		6-A	1.02362		7-A	2.00407		8-A	1.00665
	1-1-A	1.02353					1-2-O	0.967745		2-1-A	0.961751		2-2-A	0.501435		3-A	0.976573		4-A	0.988792					5-O	1.52108		6-A	0.983508		7-A	1.94221		8-A	1.54748
	1-1-A	1.01986					1-2-O	0.988228		2-1-A	0.998667		2-2-A	0.493127		3-A	0.994094		4-A	0.995276					5-O	1.51585		6-A	0.935863		7-A	1.94679		8-A	1.35082
	1-1-A	1.02251					1-2-O	0.969575		2-1-A	0.93359		2-2-A	0.943789		3-A	0.988854		4-A	0.93213					5-O	1.50581		6-A	1.00783		7-A	1.85047		8-A	1.0192
	1-1-A	1.01508					1-2-O	1.00944		2-1-A	0.988493		2-2-A	1.03056		3-A	0.968863		4-A	1.01203					5-O	1.47937		6-A	1.00904		7-A	2.06201		8-A	0.91606
	1-1-A	0.0543903					1-2-O	0.976184		2-1-A	1.02645		2-2-A	0.931057		3-A	0.997055		4-A	0.966292					5-O	1.55744		6-A	1.0055		7-A	1.99261		8-A	0.979646
	1-1-A	0.657665					1-2-O	1.12677		2-1-A	0.985255		2-2-A	0.983629		3-A	0.885092		4-A	0.983773					5-O	1.58896		6-A	0.994561		7-A	2.08972		8-A	0.953055
	1-1-A	1.02106					1-2-O	1.00091		2-1-A	0.93457		2-2-A	0.984619		3-A	0.97618		4-A	1.40513					5-O	1.51647		6-A	1.01077		7-A	1.96618		8-A	0.844101
	1-1-A	0.974494					1-2-O	0.992367		2-1-A	0.99777		2-2-A	1.0033		3-A	0.992213		4-A	1.44876					5-O	1.49893		6-A	0.968107		7-A	1.97778		8-A	0.757209
	1-1-A	1.00555					1-2-O	0.96344		2-1-A	0.995159		2-2-A	1.0053		3-A	0.989785		4-A	1.01694					5-O	1.47144		6-A	0.99953		7-A	2.05304		8-A	0.961046
	1-1-A	0.978914					1-2-O	0.969833		2-1-A	0.934555		2-2-A	1.0152		3-A	1.00776		4-A	0.989925					5-O	1.53367		6-A	1.06863		7-A	2.04886		8-A	0.988293
	1-1-A	0.963808					1-2-O	0.951674		2-1-A	1.03884		2-2-A	0.988125		3-A	1.00162		4-A	1.03562					5-O	1.48182		6-A	0.988536		7-A	2.03797		8-A	1.00909
	1-1-A	0.977104					1-2-O	0.94068		2-1-A	0.888303		2-2-A	0.992058		3-A	0.996701		4-A	0.979043					5-O	1.44807		6-A	1.02993		7-A	1.99889		8-A	0.968139
	1-1-A	0.959692					1-2-O	0.997412		2-1-A	0.990232		2-2-A	0.904957		3-A	0.991044		4-A	1.10732					5-O	1.53099		6-A	1.00482		7-A	1.97386		8-A	0.945904
	1-1-A	0.906611					1-2-O	0.962781		2-1-A	0.985167		2-2-A	0.931243		3-A	0.999132		4-A	1.02787					5-O	1.5568		6-A	0.982374		7-A	2.04358		8-A	1.09647
	1-1-A	0.69746					1-2-O	0.993378		2-1-A	0.930956		2-2-A	0.829616		3-A	0.971009		4-A	0.996161					5-O	1.50322		6-A	0.996107		7-A	1.90825		8-A	0.98389
	1-1-A	0.610292					1-2-O	0.815391		2-1-A	0.97165		2-2-A	0.977545		3-A	0.989519		4-A	0.997903					5-O	1.49765		6-A	1.03916		7-A	2.01387		8-A	1.04547
	1-1-A	0.956706					1-2-O	0.223449		2-1-A	0.957229		2-2-A	1.03984		3-A	0.958798		4-A	1.01383					5-O	1.48458		6-A	0.96381		7-A	1.94152		8-A	1.01068
	1-1-A	0.916694					1-2-O	0.0381473		2-1-A	0.968422		2-2-A	0.95011		3-A	0.980644		4-A	0.982958					5-O	1.51568		6-A	0.993731		7-A	1.96494		8-A	1.03836
	1-1-A	0.878855					1-2-O	0.8151		2-1-A	0.968947		2-2-A	0.888985		3-A	0.974205		4-A	0.985396					5-O	1.52759		6-A	0.978142		7-A	2.03442		8-A	1.05794
	1-1-A	0.909901					1-2-O	0.984031		2-1-A	1.00405		2-2-A	0.926899		3-A	0.964291		4-A	0.978276					5-O	1.52682		6-A	0.995303		7-A	1.99649		8-A	1.01013
	1-1-A	0.896278					1-2-O	0.945522		2-1-A	1.02639		2-2-A	1.07371		3-A	1.01554		4-A	0.97857					5-O	1.46726		6-A	0.968634		7-A	2.00747		8-A	0.8591
	1-1-A	0.908821					1-2-O	0.826109		2-1-A	0.97084		2-2-A	1.02136		3-A	0.941624		4-A	0.989218					5-O	1.42718		6-A	0.986821		7-A	1.98272		8-A	0.00013312
	1-1-A	0.475944					1-2-O	0.920612		2-1-A	1.00075		2-2-A	0.99196		3-A	0.821683		4-A	0.929673					5-O	1.47269		6-A	0.948954		7-A	1.94022		8-A	0.000272868
	1-1-A	0.911012					1-2-O	0.850694		2-1-A	1.01938		2-2-A	0.967444		3-A	1.01092		4-A	0.983718					5-O	1.52009		6-A	0.962745		7-A	2.01468		8-A	0.00267731
	1-1-A	0.87036					1-2-O	0.895854		2-1-A	1.03636		2-2-A	0.938168		3-A	1.03566		4-A	1.05981					5-O	1.45663		6-A	0.606261		7-A	1.93857		8-A	0.867866
	1-1-A	0.938725					1-2-O	0.971522		2-1-A	0.959737		2-2-A	0.958767		3-A	1.02065		4-A	0.989939					5-O	1.38949		6-A	0.866315		7-A	1.95996		8-A	0.957457
	1-1-A	0.373725					1-2-O	1.0058		2-1-A	1.0127		2-2-A	1.00647		3-A	0.988982		4-A	1.00517					5-O	1.47173		6-A	0.969937		7-A	2.05256		8-A	1.02011
	1-1-A	0.781299					1-2-O	0.982722		2-1-A	1.02315		2-2-A	0.991315		3-A	0.978891		4-A	0.984564					5-O	1.49303		6-A	0.930919		7-A	2.03575		8-A	1.00558
	1-1-A	0.714351					1-2-O	0.983302		2-1-A	1.03295		2-2-A	1.01028		3-A	0.979504		4-A	1.04058					5-O	1.49693		6-A	0.960218		7-A	1.97438		8-A	0.996537
	1-1-A	1.20226					1-2-O	0.796205		2-1-A	0.983395		2-2-A	0.991766		3-A	1.00983		4-A	0.983465					5-O	1.51584		6-A	0.682681		7-A	1.97404		8-A	0.95418
	1-1-A	1.70459					1-2-O	0.936465		2-1-A	0.996594		2-2-A	0.95902		3-A	0.979819		4-A	0.975812					5-O	1.53575		6-A	0.984911		7-A	2.00623		8-A	0.954432
	1-1-A	0.983956					1-2-O	0.960047		2-1-A	1.00736		2-2-A	0.964752		3-A	0.991471		4-A	0.983649					5-O	1.50256		6-A	0.994722		7-A	1.98443		8-A	0.94371
	1-1-A	0.9645					1-2-O	0.966521		2-1-A	0.970136		2-2-A	0.994508		3-A	0.963433		4-A	1.00058					5-O	1.48242		6-A	0.95297		7-A	2.01283		8-A	0.957299
	1-1-A	0.914533					1-2-O	0.995471		2-1-A	0.983954		2-2-A	0.985217		3-A	0.983224		4-A	0.975185					5-O	1.57387		6-A	0.99081		7-A	1.99823		8-A	0.988051
	1-1-A	1.00189					1-2-O	0.975294		2-1-A	0.977364		2-2-A	0.978411		3-A	0.996254		4-A	1.0819					5-O	1.50963		6-A	0.735796		7-A	1.97594		8-A	0.989195
	1-1-A	0.948128					1-2-O	0.986719		2-1-A	0.974686		2-2-A	1.00388		3-A	0.983239		4-A	1.09813					5-O	1.53435		6-A	0.773166		7-A	2.01724		8-A	1.01041
	1-1-A	0.977205					1-2-O	0.991521		2-1-A	1.02017		2-2-A	1.12651		3-A	0.993493		4-A	1.05511					5-O	1.40096		6-A	0.752115		7-A	1.94134		8-A	1.00672
	1-1-A	0.938346					1-2-O	1.00923		2-1-A	1.00104		2-2-A	1.32129		3-A	1.01233		4-A	1.00193					5-O	1.66855		6-A	0.980235		7-A	2.01973		8-A	0.953675
	1-1-A	0.986058					1-2-O	0.976367		2-1-A	1.00786		2-2-A	1.16903		3-A	1.18026		4-A	0.948622					5-O	1.96379		6-A	1.00864		7-A	2.0172
	1-1-A	1.0039					1-2-O	0.999459		2-1-A	0.99014		2-2-A	1.01301		3-A	1.10229		4-A	0.991645					5-O	1.99106		6-A	1.01196		7-A	2.02594
	1-1-A	1.04069					1-2-O	0.993271		2-1-A	1.00706		2-2-A	1.00363		3-A	1.01448		4-A	1.30352					5-O	1.58757		6-A	0.970333		7-A	2.20699
	1-1-A	0.952217					1-2-O	0.965452		2-1-A	0.982554		2-2-A	1.16198		3-A	0.993226		4-A	0.952279					5-O	1.43526		6-A	1.00487		7-A	1.99644
	1-1-A	0.965852					1-2-O	1.01259		2-1-A	1.00692		2-2-A	0.993804		3-A	0.98947		4-A	0.99584					5-O	1.38163		6-A	0.965691		7-A	1.99675
	1-1-A	0.995648					1-2-O	0.982944		2-1-A	0.834677		2-2-A	0.99961		3-A	0.983059		4-A	0.935849					5-O	1.4971		6-A	0.972952		7-A	1.98625
	1-1-A	0.946856					1-2-O	0.975321		2-1-A	0.942249		2-2-A	0.992325		3-A	1.02329		4-A	0.953431					5-O	1.45208		6-A	1.02857		7-A	1.97228
	1-1-A	1.02072					1-2-O	0.98464		2-1-A	1.00825		2-2-A	0.981802		3-A	0.977764		4-A	0.945757					5-O	1.50133		6-A	1.01596		7-A	1.9868
	1-1-A	0.962863					1-2-O	0.976278		2-1-A	0.633648		2-2-A	1.0039		3-A	0.964151		4-A	0.932499					5-O	1.37781		6-A	1.00186		7-A	1.92958
	1-1-A	1.01574					1-2-O	0.9902		2-1-A	0.973088		2-2-A	0.990475		3-A	1.75519		4-A	0.938304					5-O	1.55122		6-A	0.956184		7-A	2.03029
	1-1-A	1.0089					1-2-O	1.01441		2-1-A	0.760558		2-2-A	0.990326		3-A	1.30344		4-A	0.961854					5-O	1.50082		6-A	0.96693		7-A	1.89108
	1-1-A	0.966435					1-2-O	1.04287		2-1-A	0.348862		2-2-A	1.00194		3-A	1.03389		4-A	0.980694					5-O	1.50131		6-A	0.886808		7-A	1.99447
	1-1-A	0.993562					1-2-O	0.955527		2-1-A	0.960772		2-2-A	1.01189		3-A	0.995006		4-A	0.975998					5-O	1.46968		6-A	0.95976		7-A	1.95991
	1-1-A	1.0217					1-2-O	0.985879		2-1-A	0.978511		2-2-A	1.01471		3-A	0.98888		4-A	0.947988					5-O	1.37891		6-A	0.985902		7-A	1.91937
	1-1-A	1.10702					1-2-O	0.966325		2-1-A	1.0102		2-2-A	0.995445		3-A	0.991482		4-A	0.908609					5-O	1.4204		6-A	0.962994		7-A	1.89481
	1-1-A	1.2006					1-2-O	0.951095		2-1-A	0.488373		2-2-A	0.984676		3-A	1.00845		4-A	0.971527					5-O	1.4724		6-A	0.946602		7-A	1.88835
	1-1-A	1.02615					1-2-O	0.971383		2-1-A	0.989178		2-2-A	0.965686		3-A	1.00354		4-A	1.0061					5-O	1.47946		6-A	1.01087		7-A	1.95283
	1-1-A	1.00173					1-2-O	0.971478		2-1-A	0.215497		2-2-A	0.979214		3-A	0.977121		4-A	0.999339					5-O	1.49601		6-A	0.92255		7-A	2.01973
	1-1-A	0.990027					1-2-O	1.01642		2-1-A	0.464741		2-2-A	1.00769		3-A	1.02328		4-A	1.04159					5-O	1.51261		6-A	1.00035		7-A	2.04858
	1-1-A	0.98846					1-2-O	0.913473		2-1-A	0.726164		2-2-A	0.983224		3-A	1.0166		4-A	1.02602					5-O	1.54165		6-A	0.85541		7-A	1.99663
	1-1-A	0.962367					1-2-O	1.00661		2-1-A	1.01555		2-2-A	0.963425		3-A	1.03775		4-A	0.883931					5-O	1.44465		6-A	0.897555		7-A	2.03183
	1-1-A	1.01938					1-2-O	0.998586		2-1-A	1.00676		2-2-A	1.21225		3-A	1.00033		4-A	1.44596					5-O	1.50596		6-A	0.616511		7-A	1.97919
	1-1-A	0.981514					1-2-O	0.971641		2-1-A	0.999235		2-2-A	0.970644		3-A	1.01085		4-A	0.866838					5-O	1.55318		6-A	0.000546427		7-A	1.90781
	1-1-A	1.02046					1-2-O	0.955793		2-1-A	1.00419		2-2-A	1.0087		3-A	0.978152		4-A	1.62817					5-O	1.55492		6-A	0.000589388		7-A	1.98695
	1-1-A	1.01228					1-2-O	0.990014		2-1-A	0.953848		2-2-A	1.01292		3-A	0.961087		4-A	1.73643					5-O	1.50422		6-A	0.579096		7-A	2.02867
	1-1-A	1.01255					1-2-O	1.01092		2-1-A	0.911957		2-2-A	0.97684		3-A	0.994807		4-A	1.68977					5-O	1.70057		6-A	0.937129		7-A	2.01504
	1-1-A	1.00384					1-2-O	0.987365		2-1-A	0.98577		2-2-A	0.989432		3-A	1.07663		4-A	1.71951					5-O	1.54201		6-A	0.997895		7-A	2.05984
	1-1-A	0.998368					1-2-O	0.960532		2-1-A	0.985162		2-2-A	0.869131		3-A	0.993953		4-A	1.33567					5-O	1.47407		6-A	1.0035		7-A	2.04756
	1-1-A	0.976499					1-2-O	0.986721		2-1-A	1.00399		2-2-A	0.960016		3-A	0.991545		4-A	0.990155					5-O	1.49455		6-A	0.957933		7-A	1.9524
	1-1-A	0.96948					1-2-O	0.982063		2-1-A	1.00075		2-2-A	0.802771		3-A	0.994728		4-A	1.36796					5-O	1.46204		6-A	0.997974		7-A	1.98788
	1-1-A	0.964121					1-2-O	0.998968		2-1-A	0.957544		2-2-A	0.896001		3-A	0.96286		4-A	0.992774					5-O	1.45521		6-A	0.934784		7-A	2.04684
	1-1-A	0.966873					1-2-O	0.989473		2-1-A	1.00026		2-2-A	0.968517		3-A	1.02512		4-A	0.985076					5-O	1.5226		6-A	0.967358		7-A	1.98744
	1-1-A	0.951055					1-2-O	1.00101		2-1-A	1.00368		2-2-A	0.999803		3-A	0.950265		4-A	1.00357					5-O	1.52431		6-A	0.996037		7-A	1.98226
	1-1-A	1.00281					1-2-O	0.9738		2-1-A	0.99539		2-2-A	0.966957		3-A	1.00161		4-A	1.01924					5-O	1.5273		6-A	0.864523		7-A	1.95601
	1-1-A	0.977618					1-2-O	1.00641		2-1-A	0.9761		2-2-A	0.969724		3-A	1.00272		4-A	1.02809					5-O	1.45459		6-A	0.967811		7-A	1.96733
	1-1-A	0.9875					1-2-O	0.964425		2-1-A	0.966091		2-2-A	0.949816		3-A	0.969884		4-A	0.99482					5-O	1.51087		6-A	0.975772		7-A	2.04911
	1-1-A	1.01943					1-2-O	0.989991		2-1-A	1.00721		2-2-A	1.01072		3-A	0.987544		4-A	0.970367					5-O	1.49938		6-A	0.961877		7-A	2.00042
	1-1-A	0.985375					1-2-O	0.979294		2-1-A	0.982005		2-2-A	1.00123		3-A	0.985792		4-A	1.00178					5-O	1.58373		6-A	0.946565		7-A	1.96584
	1-1-A	0.984108					1-2-O	0.987686		2-1-A	1.02517		2-2-A	0.998718		3-A	1.00253		4-A	0.995691					5-O	1.48805		6-A	0.973304		7-A	1.99923
	1-1-A	0.967361					1-2-O	0.995111		2-1-A	0.9809		2-2-A	0.990972		3-A	0.985951		4-A	0.998884					5-O	1.57671		6-A	1.03411		7-A	1.96875
	1-1-A	0.967914					1-2-O	0.9434		2-1-A	1.00427		2-2-A	1.01532		3-A	1.00353		4-A	0.970046					5-O	1.52328		6-A	0.983787		7-A	1.98954
	1-1-A	0.960986					1-2-O	0.994054		2-1-A	1.01005		2-2-A	1.00724		3-A	1.02891		4-A	0.976154					5-O	1.60452		6-A	0.970006		7-A	1.92481
	1-1-A	0.98537					1-2-O	0.971729		2-1-A	1.00841		2-2-A	1.00563		3-A	1.03495		4-A	0.949983					5-O	1.54		6-A	1.0007		7-A	2.06249
	1-1-A	1.00215					1-2-O	1.00045		2-1-A	1.05626		2-2-A	1.03141		3-A	1.25737		4-A	1.03766					5-O	1.57173		6-A	0.973139		7-A	2.00701
	1-1-A	1.01202					1-2-O	0.881922		2-1-A	1.37621		2-2-A	1.02092		3-A	0.922259		4-A	0.961938					5-O	1.58574		6-A	0.9595		7-A	1.92232
	1-1-A	1.02342					1-2-O	0.558935		2-1-A	1.08141		2-2-A	0.972172		3-A	0.930669		4-A	1.00279					5-O	1.58016		6-A	1.39755		7-A	2.00865
	1-1-A	0.988597					1-2-O	0.984381		2-1-A	0.986271		2-2-A	1.0001		3-A	0.652069		4-A	0.997433					5-O	1.53386		6-A	0.969833		7-A	1.97197
	1-1-A	0.94901					1-2-O	0.886325		2-1-A	1.01688		2-2-A	0.996601		3-A	0.626977		4-A	1.05323					5-O	1.47412		6-A	0.923103		7-A	1.9093
	1-1-A	0.985664					1-2-O	0.987572		2-1-A	1.01174		2-2-A	1.00697		3-A	0.575694		4-A	1.01933					5-O	1.59435		6-A	0.968468		7-A	2.10295
	1-1-A	1.00084					1-2-O	0.982715		2-1-A	0.949403		2-2-A	0.963466		3-A	1.00633		4-A	0.980635					5-O	1.5483		6-A	0.961918		7-A	1.90345
	1-1-A	0.995583					1-2-O	0.964623		2-1-A	1.00354		2-2-A	1.01091		3-A	0.72974		4-A	1.01961					5-O	1.58621		6-A	0.991585		7-A	1.98707
	1-1-A	1.0274					1-2-O	0.942336		2-1-A	0.965231		2-2-A	0.988103		3-A	0.965674		4-A	0.982828					5-O	1.45477		6-A	0.965033		7-A	1.95043
	1-1-A	0.988111					1-2-O	0.934574		2-1-A	0.98902		2-2-A	1.01846		3-A	0.966197		4-A	1.17831					5-O	1.51888		6-A	0.974896		7-A	2.02032
	1-1-A	0.982517					1-2-O	0.961651		2-1-A	0.950769		2-2-A	0.982982		3-A	0.960733		4-A	1.01651					5-O	1.54125		6-A	2.20904		7-A	2.00632
	1-1-A	0.967692					1-2-O	1.0115		2-1-A	1.02388		2-2-A	1.00491		3-A	0.934162		4-A	1.01064					5-O	1.55919		6-A	0.953099		7-A	1.9885
	1-1-A	1.00376					1-2-O	0.991505		2-1-A	1.00075		2-2-A	0.965017		3-A	0.947945		4-A	1.03218					5-O	1.46201		6-A	1.1038		7-A	1.91875
	1-1-A	0.993237					1-2-O	0.581839		2-1-A	1.00233		2-2-A	0.981243		3-A	0.933104		4-A	1.04869					5-O	1.52524		6-A	1.34753		7-A	2.07435
	1-1-A	0.993394					1-2-O	0.964699		2-1-A	0.938561		2-2-A	0.981328		3-A	0.932106		4-A	1.04709					5-O	1.32298		6-A	0.982737		7-A	2.03102
	1-1-A	0.991017					1-2-O	0.963259		2-1-A	0.968558		2-2-A	0.973478		3-A	0.955895		4-A	0.986425					5-O	1.19578		6-A	0.928346		7-A	2.02058
	1-1-A	0.998169					1-2-O	0.991288		2-1-A	0.979652		2-2-A	0.94866		3-A	0.974392		4-A	1.03164					5-O	1.42402		6-A	0.993392		7-A	1.96797
	1-1-A	0.992159					1-2-O	0.999709		2-1-A	0.991244		2-2-A	0.981808		3-A	0.931445		4-A	1.03105					5-O	1.44546		6-A	1.03		7-A	1.99702
	1-1-A	0.991639					1-2-O	0.966539		2-1-A	0.978805		2-2-A	0.998999		3-A	0.966574		4-A	1.01198					5-O	1.41309		6-A	1.3252		7-A	1.95281
	1-1-A	1.03306					1-2-O	0.993327		2-1-A	1.02227		2-2-A	1.00021		3-A	0.85728		4-A	1.02454					5-O	1.33276		6-A	1.36095		7-A	1.88062
	1-1-A	0.992413					1-2-O	1.00389		2-1-A	0.986451		2-2-A	0.955431		3-A	0.947759		4-A	1.01129					5-O	1.34496		6-A	0.503147		7-A	1.82162
	1-1-A	1.01425					1-2-O	1.01092		2-1-A	1.05109		2-2-A	0.966393		3-A	0.941295		4-A	1.02601					5-O	1.16926		6-A	0.297936		7-A	1.74308
	1-1-A	0.987208					1-2-O	0.983682		2-1-A	1.08591		2-2-A	0.966037		3-A	0.857144		4-A	0.960171					5-O	0.657065		6-A	1.2537		7-A	1.90222
	1-1-A	1.01156					1-2-O	0.988124		2-1-A	0.993072		2-2-A	0.975114		3-A	0.909325		4-A	0.98678					5-O	0.68671		6-A	1.10278		7-A	1.98906
	1-1-A	0.998885					1-2-O	0.998304		2-1-A	1.01125		2-2-A	0.838733		3-A	0.868875		4-A	1.03049					5-O	0.527035		6-A	1.00937		7-A	1.91722
	1-1-A	0.964676					1-2-O	0.991268		2-1-A	1.00579		2-2-A	0.975464		3-A	0.918374		4-A	1.01358					5-O	1.48011		6-A	1.02199		7-A	1.92881
	1-1-A	0.972354					1-2-O	0.973769		2-1-A	1.00535		2-2-A	0.98413		3-A	0.991424		4-A	0.989649					5-O	1.6		6-A	1.00139		7-A	1.98093
	1-1-A	0.998924					1-2-O	0.995614		2-1-A	1.00549		2-2-A	0.998154		3-A	0.978934		4-A	1.01577					5-O	1.11366		6-A	1.01001		7-A	1.93552
	1-1-A	1.016					1-2-O	0.976187		2-1-A	1.0957		2-2-A	1.00716		3-A	0.9463		4-A	1.03206					5-O	1.47237		6-A	1.5842		7-A	1.98975
	1-1-A	1.00796					1-2-O	0.953805		2-1-A	1.05554		2-2-A	1.02125		3-A	1.01574		4-A	0.985836					5-O	1.47169		6-A	0.976707		7-A	1.88286
	1-1-A	1.00472					1-2-O	1.01692		2-1-A	0.972977		2-2-A	0.992474		3-A	0.990953		4-A	1.02839					5-O	1.48415		6-A	0.989776		7-A	1.74442
	1-1-A	1.00099					1-2-O	0.985795		2-1-A	0.984552		2-2-A	0.990189		3-A	0.966029		4-A	1.04243					5-O	1.51017		6-A	1.00734		7-A	1.95655
	1-1-A	1.01567					1-2-O	0.990532		2-1-A	0.996076		2-2-A	1.02046		3-A	0.976395		4-A	1.01773					5-O	1.25331		6-A	1.03779		7-A	1.948
	1-1-A	1.01179					1-2-O	0.983532		2-1-A	1.00993		2-2-A	0.983342		3-A	0.977633		4-A	1.01404					5-O	1.44178		6-A	0.992148		7-A	1.8578
	1-1-A	1.00966					1-2-O	0.983795		2-1-A	0.986595		2-2-A	1.02612		3-A	1.00831		4-A	1.00504					5-O	1.47567		6-A	0.982869		7-A	1.93506
	1-1-A	1.0085					1-2-O	1.00888		2-1-A	1.05903		2-2-A	1.03249		3-A	1.00844		4-A	0.975407					5-O	1.47223		6-A	0.999838		7-A	2.31326
	1-1-A	0.993347					1-2-O	0.974128		2-1-A	1.26113		2-2-A	0.984257		3-A	0.980898		4-A	1.01198					5-O	1.47999		6-A	0.976312		7-A	1.66245
	1-1-A	0.966189					1-2-O	0.974399		2-1-A	1.66625		2-2-A	1.02311		3-A	0.984972		4-A	1.00714					5-O	1.4214		6-A	1.00785		7-A	1.58767
	1-1-A	0.989497					1-2-O	1.00629		2-1-A	1.36071		2-2-A	0.979282		3-A	0.969928		4-A	1.01737					5-O	1.46084		6-A	1.00555		7-A	1.40357
	1-1-A	0.983007					1-2-O	0.980397		2-1-A	0.991281		2-2-A	0.9939		3-A	1.01765		4-A	1.01829					5-O	1.45249		6-A	1.01105		7-A	1.06651
	1-1-A	0.957905					1-2-O	0.996552		2-1-A	0.984633		2-2-A	0.991687		3-A	0.973384		4-A	1.01633					5-O	1.29342		6-A	0.991738		7-A	1.85366
	1-1-A	0.997826					1-2-O	0.974802		2-1-A	1.00246		2-2-A	1.01553		3-A	0.951514		4-A	1.016					5-O	1.43378		6-A	0.997754		7-A	1.79512
	1-1-A	1.02402					1-2-O	0.978215		2-1-A	1.03908		2-2-A	0.999992		3-A	1.00192		4-A	1.05437					5-O	1.45839		6-A	1.03061		7-A	2.04011
	1-1-A	1.01383					1-2-O	1.02987		2-1-A	0.993178		2-2-A	1.12085		3-A	0.966515		4-A	0.970834					5-O	1.38462		6-A	1.00186		7-A	1.8317
	1-1-A	1.00305					1-2-O	0.985421		2-1-A	1.01227		2-2-A	1.19598		3-A	0.43854		4-A	0.991264					5-O	1.43005		6-A	1.02662		7-A	2.01133
	1-1-A	1.01224					1-2-O	1.00098		2-1-A	1.05206		2-2-A	0.987		3-A	0.981209		4-A	1.02488					5-O	1.46022		6-A	0.979535		7-A	2.02384
	1-1-A	0.941632					1-2-O	0.974326		2-1-A	1.17299		2-2-A	1.00894		3-A	0.993587		4-A	1.02812					5-O	1.44513		6-A	0.979061		7-A	1.97655
	1-1-A	1.05318					1-2-O	1.01685		2-1-A	0.968058		2-2-A	0.987041		3-A	0.968403		4-A	1.02251					5-O	1.27426		6-A	1.02105		7-A	1.9377
	1-1-A	0.949528					1-2-O	1.02114		2-1-A	0.968713		2-2-A	1.03851		3-A	0.997205		4-A	1.00148					5-O	1.48511		6-A	1.1124		7-A	1.97022
	1-1-A	1.22634					1-2-O	1.00421		2-1-A	0.945772		2-2-A	0.966821		3-A	0.986308		4-A	1.01736					5-O	1.47538		6-A	1.03128		7-A	1.91876
	1-1-A	0.994322					1-2-O	0.963965		2-1-A	0.962266		2-2-A	0.995666		3-A	0.885999		4-A	1.01675					5-O	1.45049		6-A	1.03012		7-A	1.93158
	1-1-A	0.987406					1-2-O	0.992123		2-1-A	0.96084		2-2-A	0.994516		3-A	0.983763		4-A	0.959381					5-O	1.46876		6-A	1.03605		7-A	1.39096
	1-1-A	1.00168					1-2-O	0.965149		2-1-A	0.950213		2-2-A	1.03774		3-A	0.943416		4-A	1.031					5-O	1.46148		6-A	1.03742		7-A	1.74625
	1-1-A	1.0117					1-2-O	1.00227		2-1-A	0.983132		2-2-A	1.00809		3-A	0.983045		4-A	1.01882					5-O	1.47549		6-A	1.1091		7-A	1.89562
	1-1-A	1.03817					1-2-O	0.986522		2-1-A	1.04365		2-2-A	1.00349		3-A	1.00729		4-A	1.00762					5-O	1.47513		6-A	1.03402		7-A	1.97008
	1-1-A	1.04258					1-2-O	1.00303		2-1-A	1.09383		2-2-A	0.999318		3-A	0.989827		4-A	1.10092					5-O	1.48371		6-A	1.25624		7-A	1.28552
	1-1-A	0.996882					1-2-O	1.01388		2-1-A	1.6055		2-2-A	1.00718		3-A	0.983703		4-A	0.979					5-O	1.48555		6-A	1.35594		7-A	1.75016
	1-1-A	1.01085					1-2-O	0.976418		2-1-A	1.04821		2-2-A	1.10732		3-A	1.02991		4-A	0.979869					5-O	1.44104		6-A	1.04179		7-A	1.85732
	1-1-A	1.00398					1-2-O	0.985947		2-1-A	0.930295		2-2-A	1.48541		3-A	0.994505		4-A	1.03695					5-O	1.47858		6-A	1.05691		7-A	1.9567
	1-1-A	0.982418					1-2-O	0.95452		2-1-A	0.465023		2-2-A	1.33696		3-A	0.948704		4-A	1.03913					5-O	1.47341		6-A	1.0144		7-A	2.00014
	1-1-A	1.09676					1-2-O	1.01955		2-1-A	0.753108		2-2-A	0.979165		3-A	0.972525		4-A	1.10645					5-O	1.47972		6-A	0.987491		7-A	1.98906
	1-1-A	1.1434					1-2-O	1.00523		2-1-A	0.581446		2-2-A	0.967567		3-A	1.03343		4-A	1.02288					5-O	1.49892		6-A	1.02043		7-A	1.99349
	1-1-A	1.02266					1-2-O	1.00793		2-1-A	0.902976		2-2-A	0.971246		3-A	1.0115		4-A	1.00428					5-O	1.51445		6-A	0.973319		7-A	1.67069
	1-1-A	1.03771					1-2-O	0.852018		2-1-A	0.944851		2-2-A	1.01605		3-A	1.03706		4-A	0.962708					5-O	1.45748		6-A	1.04919		7-A	1.94988
	1-1-A	0.98367					1-2-O	1.01413		2-1-A	0.786649		2-2-A	0.993674		3-A	1.00533		4-A	1.02442					5-O	1.52421		6-A	1.03693		7-A	1.99484
	1-1-A	0.970636					1-2-O	1.01113		2-1-A	0.948874		2-2-A	1.02973		3-A	1.01886		4-A	1.0629					5-O	1.49322		6-A	1.05616		7-A	0.998268
	1-1-A	1.04246					1-2-O	1.001		2-1-A	0.974155		2-2-A	0.979075		3-A	1.05366		4-A	1.05057					5-O	1.49429		6-A	1.05944		7-A	0.24454
	1-1-A	1.00649					1-2-O	0.992737		2-1-A	0.948741		2-2-A	0.98355		3-A	1.01986		4-A	1.02643					5-O	1.50998		6-A	0.998105		7-A	1.72819
	1-1-A	1.03551					1-2-O	0.998468		2-1-A	0.840638		2-2-A	1.01038		3-A	0.997863		4-A	0.998045					5-O	1.52347		6-A	0.968187		7-A	2.02503
	1-1-A	1.00734					1-2-O	1.00742		2-1-A	0.989248		2-2-A	1.27294		3-A	0.989326		4-A	1.00075					5-O	1.50528		6-A	1.01044		7-A	1.98309
	1-1-A	1.01135					1-2-O	1.03195		2-1-A	0.903546		2-2-A	0.225105		3-A	0.914831		4-A	1.01047					5-O	1.51492		6-A	0.964319		7-A	1.85342
	1-1-A	1.03515					1-2-O	1.05424		2-1-A	0.83925		2-2-A	1.17347		3-A	0.958487		4-A	1.02057					5-O	1.5229		6-A	1.00069		7-A	1.90624
	1-1-A	0.969752					1-2-O	0.982854		2-1-A	0.00689478		2-2-A	1.15938		3-A	0.998487		4-A	1.03257					5-O	1.49315		6-A	1.01465		7-A	1.82052
	1-1-A	1.02405					1-2-O	1.01719		2-1-A	0.427828		2-2-A	0.817971		3-A	0.968658		4-A	1.03637					5-O	1.45359		6-A	1.0087		7-A	1.98576
	1-1-A	1.04258					1-2-O	1.01587		2-1-A	0.443094		2-2-A	0.679901		3-A	0.970621		4-A	1.03311					5-O	1.46195		6-A	0.99018		7-A	1.94933
	1-1-A	0.962103					1-2-O	0.988829		2-1-A	0.367344		2-2-A	0.904329		3-A	1.03896		4-A	1.01402					5-O	1.48092		6-A	1.01566		7-A	1.44624
	1-1-A	0.942962					1-2-O	0.947321		2-1-A	1.40237		2-2-A	0.509221		3-A	1.02716		4-A	1.0512					5-O	1.53256		6-A	0.986373		7-A	0.816205
	1-1-A	0.984243					1-2-O	0.959405		2-1-A	1.14365		2-2-A	0.492042		3-A	0.997307		4-A	1.01277					5-O	1.35452		6-A	0.990952		7-A	1.713
	1-1-A	0.997405					1-2-O	0.97017		2-1-A	1.26468		2-2-A	0.899966		3-A	0.988696		4-A	1.01557					5-O	1.34133		6-A	1.03627		7-A	1.93717
	1-1-A	0.982805					1-2-O	1.02035		2-1-A	1.1438		2-2-A	1.08529		3-A	0.973811		4-A	1.01289					5-O	1.45969		6-A	1.00172		7-A	1.9865
	1-1-A	0.999439					1-2-O	1.04601		2-1-A	1.49701		2-2-A	0.90404		3-A	1.0081		4-A	1.02763					5-O	1.52432		6-A	0.987739		7-A	1.91838
	1-1-A	0.968387					1-2-O	0.994839		2-1-A	2.58329		2-2-A	0.990566		3-A	0.97303		4-A	1.04369					5-O	1.49514		6-A	0.886371		7-A	1.9929
	1-1-A	0.969115					1-2-O	0.990751		2-1-A	1.05843		2-2-A	0.981822		3-A	0.9428		4-A	1.03205					5-O	1.47433		6-A	1.00163		7-A	1.79053
	1-1-A	1.03115					1-2-O	0.964009		2-1-A	0.908367		2-2-A	0.995578		3-A	0.963021		4-A	0.988406					5-O	1.47451		6-A	1.01286		7-A	2.00646
	1-1-A	1.02686					1-2-O	0.982292		2-1-A	1.03774		2-2-A	0.98437		3-A	0.974573		4-A	1.04027					5-O	1.51988		6-A	1.04357		7-A	1.98059
	1-1-A	1.01196					1-2-O	0.988346		2-1-A	0.982848		2-2-A	1.02673		3-A	1.01791		4-A	1.03356					5-O	1.49335		6-A	1.00562		7-A	1.90425
	1-1-A	1.03529					1-2-O	1.0021		2-1-A	1.02663		2-2-A	0.992778		3-A	1.013		4-A	1.03544					5-O	1.43078		6-A	0.799324		7-A	1.98142
	1-1-A	1.00358					1-2-O	1.00508		2-1-A	1.01852		2-2-A	1.02113		3-A	0.983169		4-A	1.05126					5-O	1.50228		6-A	0.536306		7-A	1.95241
	1-1-A	1.07996					1-2-O	0.954912		2-1-A	0.9942		2-2-A	0.897566		3-A	1.01249		4-A	1.00507					5-O	1.47796		6-A	1.02973		7-A	1.9706
	1-1-A	1.15099					1-2-O	0.963877		2-1-A	1.00585		2-2-A	0.969223		3-A	1.02526		4-A	0.993909					5-O	1.47307		6-A	0.96833		7-A	1.89948
	1-1-A	1.03002					1-2-O	1.06633		2-1-A	1.02517		2-2-A	0.75052		3-A	1.00853		4-A	0.964201					5-O	1.486		6-A	0.931512		7-A	1.97269
	1-1-A	0.997542					1-2-O	1.30349		2-1-A	0.977511		2-2-A	1.00337		3-A	0.960479		4-A	1.03624					5-O	1.49639		6-A	0.995727		7-A	1.96248
	1-1-A	1.00923					1-2-O	1.02806		2-1-A	0.996735		2-2-A	1.10431		3-A	0.97969		4-A	1.00024					5-O	1.46263		6-A	1.00144		7-A	1.96353
	1-1-A	1.04379					1-2-O	1.01811		2-1-A	0.995929		2-2-A	1.01352		3-A	0.980249		4-A	0.980971					5-O	1.48895		6-A	1.01507		7-A	2.01496
	1-1-A	1.03052					1-2-O	0.991729		2-1-A	1.01164		2-2-A	0.937138		3-A	1.00382		4-A	1.02372					5-O	1.41301		6-A	1.03901		7-A	2.03835
	1-1-A	0.987354					1-2-O	0.998153		2-1-A	0.988935		2-2-A	0.950151		3-A	1.00118		4-A	0.988813					5-O	1.48943		6-A	1.00233		7-A	2.02482
	1-1-A	0.995171					1-2-O	0.945457		2-1-A	0.93924		2-2-A	1.15068		3-A	0.993955		4-A	0.998083					5-O	1.51179		6-A	1.06709		7-A	1.71907
	1-1-A	0.998221					1-2-O	0.953129		2-1-A	1.01011		2-2-A	0.983873		3-A	1.03689		4-A	0.99053					5-O	1.52646		6-A	1.06193		7-A	1.99835
	1-1-A	0.983541					1-2-O	1.00408		2-1-A	1.02891		2-2-A	1.00508		3-A	0.995437		4-A	1.0492					5-O	1.50193		6-A	1.01637		7-A	1.93394
	1-1-A	0.958384					1-2-O	0.956411		2-1-A	1.02038		2-2-A	1.00889		3-A	1.04499		4-A	1.0022					5-O	1.44963		6-A	1.04635		7-A	2.00259
	1-1-A	0.978742					1-2-O	0.97667		2-1-A	1.00115		2-2-A	0.911313		3-A	1.02146		4-A	1.01952					5-O	1.49815		6-A	1.05747		7-A	2.00938
	1-1-A	0.97058					1-2-O	0.938998		2-1-A	1.02748		2-2-A	1.01955		3-A	1.00348		4-A	1.05764					5-O	1.44539		6-A	1.03303		7-A	1.94139
	1-1-A	0.985819					1-2-O	1.00474		2-1-A	0.994623		2-2-A	1.10761		3-A	0.981152		4-A	1.01008					5-O	1.44707		6-A	0.995106		7-A	1.93298
	1-1-A	0.932081					1-2-O	1.00551		2-1-A	1.02743		2-2-A	1.05843		3-A	1.01215		4-A	0.938899					5-O	1.50369		6-A	1.01402		7-A	0.982501
	1-1-A	0.940992					1-2-O	0.978592		2-1-A	1.01384		2-2-A	1.03063		3-A	1.02395		4-A	0.994442					5-O	1.45753		6-A	1.03525		7-A	1.95767
	1-1-A	0.970286					1-2-O	0.781224		2-1-A	0.955414		2-2-A	0.944738		3-A	1.04315		4-A	0.979664					5-O	1.44314		6-A	1.03987		7-A	1.90185
	1-1-A	0.972424					1-2-O	0.999351		2-1-A	1.00396		2-2-A	1.05651		3-A	1.01045		4-A	0.973089					5-O	1.49552		6-A	1.02216		7-A	1.81639
	1-1-A	0.973011					1-2-O	0.965615		2-1-A	0.994725		2-2-A	0.918429		3-A	1.0206		4-A	1.02508					5-O	1.47131		6-A	0.957078		7-A	1.8989
	1-1-A	0.969414					1-2-O	0.976619		2-1-A	1.10712		2-2-A	0.981286		3-A	0.986403		4-A	0.969322					5-O	1.48971		6-A	1.00668		7-A	1.97171
	1-1-A	0.981802					1-2-O	0.971932		2-1-A	1.19281		2-2-A	0.941259		3-A	1.04057		4-A	0.994994					5-O	1.48941		6-A	1.00652		7-A	1.49648
	1-1-A	0.986512					1-2-O	0.970663		2-1-A	0.994837		2-2-A	0.996172		3-A	1.01108		4-A	1.00138					5-O	1.50418		6-A	1.01931		7-A	0.36664
	1-1-A	1.01357					1-2-O	0.970565		2-1-A	1.03776		2-2-A	1.02369		3-A	0.985937		4-A	1.01604					5-O	1.47503		6-A	1.02506		7-A	0.406321
	1-1-A	0.984998					1-2-O	0.964562		2-1-A	0.974854		2-2-A	1.1617		3-A	0.99335		4-A	0.982552					5-O	1.50223		6-A	1.02264		7-A	0.172438
	1-1-A	0.963449					1-2-O	0.978651		2-1-A	0.997907		2-2-A	1.24521		3-A	0.989626		4-A	1.038					5-O	1.49952		6-A	1.01617		7-A	1.98954
	1-1-A	0.940293					1-2-O	0.949048		2-1-A	1.04866		2-2-A	0.92393		3-A	1.02266		4-A	1.41767					5-O	1.46262		6-A	1.02228		7-A	2.15359
	1-1-A	0.933117					1-2-O	0.984006		2-1-A	1.02244		2-2-A	0.831887		3-A	1.01783		4-A	1.41814					5-O	1.49612		6-A	0.965549		7-A	2.02629
	1-1-A	0.951395					1-2-O	1.02348		2-1-A	0.981697		2-2-A	0.978527		3-A	1.00481		4-A	1.017					5-O	1.45171		6-A	1.02507		7-A	1.93611
	1-1-A	0.97584					1-2-O	1.00243		2-1-A	0.975076		2-2-A	0.813489		3-A	1.04269		4-A	1.01514					5-O	1.5024		6-A	1.04289		7-A	2.02189
	1-1-A	0.965191					1-2-O	0.981925		2-1-A	0.995113		2-2-A	0.995128		3-A	0.921415		4-A	1.03152					5-O	1.3988		6-A	1.02281		7-A	1.85786
	1-1-A	1.09777					1-2-O	0.980923		2-1-A	0.905579		2-2-A	0.976374		3-A	0.77393		4-A	1.0078					5-O	1.48204		6-A	1.01665		7-A	2.07183
	1-1-A	1.06579					1-2-O	1.01122		2-1-A	1.0271		2-2-A	1.00283		3-A	0.833098		4-A	1.09928					5-O	1.4965		6-A	1.02193		7-A	2.04471
	1-1-A	0.97994					1-2-O	0.966593		2-1-A	0.984705		2-2-A	0.949606		3-A	0.98169		4-A	1.05448					5-O	1.47422		6-A	1.02182		7-A	2.02246
	1-1-A	0.971921					1-2-O	0.963023		2-1-A	0.961015		2-2-A	1.03004		3-A	0.986682		4-A	1.0301					5-O	1.53491		6-A	1.00739		7-A	2.02473
	1-1-A	0.989952					1-2-O	1.00867		2-1-A	0.994915		2-2-A	0.997208		3-A	0.971719		4-A	1.04199					5-O	1.50102		6-A	1.05125		7-A	2.00893
	1-1-A	0.947271					1-2-O	0.975213		2-1-A	0.96063		2-2-A	1.05014		3-A	0.691104		4-A	1.01611					5-O	1.50659		6-A	1.02101		7-A	2.02549
	1-1-A	0.935778					1-2-O	0.954534		2-1-A	1.02055		2-2-A	0.975289		3-A	0.949707		4-A	1.01042					5-O	1.48122		6-A	1.00633		7-A	2.07646
	1-1-A	0.989293					1-2-O	0.97053		2-1-A	1.03675		2-2-A	0.969923		3-A	0.943306		4-A	1.0017					5-O	1.47871		6-A	1.03472		7-A	2.01388
	1-1-A	0.976312					1-2-O	0.975866		2-1-A	0.990905		2-2-A	1.01145		3-A	1.01419		4-A	1.0336					5-O	1.72179		6-A	1.01408		7-A	2.05644
	1-1-A	0.975739					1-2-O	0.96124		2-1-A	0.955816		2-2-A	0.994094		3-A	0.987217		4-A	1.00181					5-O	2.00428		6-A	1.01285		7-A	2.00133
	1-1-A	1.01174					1-2-O	0.998231		2-1-A	1.02009		2-2-A	1.02855		3-A	1.00457		4-A	1.03308					5-O	2.03663		6-A	1.02125		7-A	2.0631
	1-1-A	0.981128					1-2-O	0.983559		2-1-A	0.985608		2-2-A	1.04881		3-A	0.967807		4-A	0.953614					5-O	1.541		6-A	1.01936		7-A	1.99064
	1-1-A	1.00624					1-2-O	0.983456		2-1-A	0.947992		2-2-A	1.0188		3-A	1.02171		4-A	1.03777					5-O	1.48868		6-A	1.00259		7-A	2.02513
	1-1-A	0.996688					1-2-O	0.947811		2-1-A	1.04724		2-2-A	1.03842		3-A	1.01705		4-A	1.07367					5-O	1.47547		6-A	1.01556		7-A	1.9993
	1-1-A	0.997325					1-2-O	0.989197		2-1-A	0.860519		2-2-A	1.01072		3-A	0.982553		4-A	1.01877					5-O	1.46916		6-A	1.03836		7-A	2.06931
	1-1-A	0.0443582					1-2-O	0.972107		2-1-A	0.983584		2-2-A	1.00631		3-A	0.967919		4-A	1.0155					5-O	1.48659		6-A	0.975728		7-A	2.0572
	1-1-A	0.656506					1-2-O	0.976752		2-1-A	1.03474		2-2-A	1.26401		3-A	0.984989		4-A	0.993262					5-O	1.49613		6-A	1.01005		7-A	2.01173
	1-1-A	1.03624					1-2-O	0.980231		2-1-A	0.993942		2-2-A	1.01246		3-A	0.966554		4-A	1.05605					5-O	1.51208		6-A	0.983861		7-A	2.02272
	1-1-A	1.03402					1-2-O	0.998432		2-1-A	0.97128		2-2-A	0.965509		3-A	0.991789		4-A	1.01071					5-O	1.48934		6-A	0.993934		7-A	1.99278
	1-1-A	1.05153					1-2-O	0.948286		2-1-A	0.967207		2-2-A	0.970552		3-A	0.983065		4-A	1.01229					5-O	1.45455		6-A	0.604496		7-A	1.97548
	1-1-A	1.01768					1-2-O	0.98514		2-1-A	0.993795		2-2-A	1.0105		3-A	0.957878		4-A	0.987937					5-O	1.48233		6-A	0.92545		7-A	2.01877
	1-1-A	0.983497					1-2-O	0.956485		2-1-A	0.97279		2-2-A	1.01492		3-A	0.987183		4-A	1.02328					5-O	1.45785		6-A	0.97834		7-A	1.9657
	1-1-A	1.02433					1-2-O	0.972264		2-1-A	1.02856		2-2-A	0.88267		3-A	0.969438		4-A	1.03579					5-O	1.42578		6-A	0.962766		7-A	1.96403
	1-1-A	1.00803					1-2-O	1.00452		2-1-A	1.02199		2-2-A	1.01597		3-A	0.965289		4-A	1.14112					5-O	1.51533		6-A	1.00335		7-A	2.04353
	1-1-A	0.926869					1-2-O	0.987376		2-1-A	1.02995		2-2-A	0.817798		3-A	0.928689		4-A	1.10723					5-O	1.49119		6-A	0.712647		7-A	2.04864
	1-1-A	0.706513					1-2-O	0.95071		2-1-A	1.0017		2-2-A	0.981889		3-A	1.02774		4-A	1.07136					5-O	1.48336		6-A	1.00389		7-A	2.09559
	1-1-A	0.621868					1-2-O	0.964243		2-1-A	1.06169		2-2-A	0.905647		3-A	0.977986		4-A	1.00408					5-O	1.445		6-A	1.01124		7-A	2.02641
	1-1-A	0.998948					1-2-O	0.962391		2-1-A	1.04775		2-2-A	0.980885		3-A	0.973853		4-A	0.998438					5-O	1.4594		6-A	0.97766		7-A	2.07831
	1-1-A	0.950774					1-2-O	0.984858		2-1-A	0.96381		2-2-A	0.931446		3-A	0.99919		4-A	0.999808					5-O	1.46684		6-A	0.986361		7-A	2.03768
	1-1-A	0.926642					1-2-O	0.971604		2-1-A	1.00156		2-2-A	0.987953		3-A	0.893629		4-A	1.33973					5-O	1.52261		6-A	0.762044		7-A	2.03162
	1-1-A	0.930771					1-2-O	0.967858		2-1-A	1.03249		2-2-A	1.01053		3-A	0.964585		4-A	0.982906					5-O	1.49853		6-A	0.786474		7-A	2.04786
	1-1-A	0.949879					1-2-O	0.97655		2-1-A	1.03392		2-2-A	0.958181		3-A	0.972813		4-A	1.02841					5-O	1.47127		6-A	0.743812		7-A	2.01907
	1-1-A	0.929072					1-2-O	0.9615		2-1-A	0.979425		2-2-A	1.0571		3-A	0.984039		4-A	0.976348					5-O	1.47678		6-A	0.977618		7-A	2.01803
	1-1-A	0.459491					1-2-O	0.978269		2-1-A	1.00822		2-2-A	1.0765		3-A	0.979399		4-A	0.975723					5-O	1.51137		6-A	1.03581		7-A	2.0001
	1-1-A	0.959189					1-2-O	0.948536		2-1-A	1.029		2-2-A	1.06687		3-A	1.01031		4-A	0.993963					5-O	1.6595		6-A	1.04296		7-A	2.11373
	1-1-A	0.905801					1-2-O	0.948283		2-1-A	1.0186		2-2-A	1.0212		3-A	1.047		4-A	1.00354					5-O	1.52413		6-A	1.05178		7-A	2.02782
	1-1-A	0.997009					1-2-O	0.951593		2-1-A	1.02286		2-2-A	1.01115		3-A	0.986956		4-A	0.946764					5-O	1.47398		6-A	1.0283		7-A	2.06485
	1-1-A	0.377382					1-2-O	0.823962		2-1-A	1.01753		2-2-A	0.953866		3-A	1.03861		4-A	1.00313					5-O	1.47349		6-A	0.991227		7-A	2.30113
	1-1-A	0.791715					1-2-O	1.00925		2-1-A	0.995417		2-2-A	1.02962		3-A	0.941727		4-A	1.00305					5-O	1.45183		6-A	1.00506		7-A	2.09465
	1-1-A	0.733473					1-2-O	1.00957		2-1-A	1.03217		2-2-A	1.02814		3-A	1.00125		4-A	1.00451					5-O	1.47421		6-A	0.990055		7-A	2.04444
	1-1-A	1.22195					1-2-O	0.98562		2-1-A	0.997687		2-2-A	1.04152		3-A	0.954473		4-A	0.980388					5-O	1.45916		6-A	1.02449		7-A	1.97675
	1-1-A	1.76509					1-2-O	0.966234		2-1-A	1.01587		2-2-A	1.00577		3-A	0.995292		4-A	0.942611					5-O	1.47596		6-A	1.00125		7-A	2.04338
	1-1-A	1.03656					1-2-O	1.00521		2-1-A	1.01342		2-2-A	1.0386		3-A	0.990419		4-A	0.976866					5-O	1.47721		6-A	0.952626		7-A	2.01042
	1-1-A	0.995668					1-2-O	1.02752		2-1-A	1.02092		2-2-A	1.0378		3-A	0.978955		4-A	1.0347					5-O	1.49394		6-A	1.02275		7-A	1.97999
	1-1-A	0.986725					1-2-O	1.01049		2-1-A	1.03199		2-2-A	1.06123		3-A	1.04138		4-A	1.0295					5-O	1.51446		6-A	0.881075		7-A	2.06651
	1-1-A	1.00783					1-2-O	0.976945		2-1-A	0.983277		2-2-A	1.0266		3-A	0.97978		4-A	1.05479					5-O	1.43628		6-A	0.979299		7-A	1.98237
	1-1-A	1.00351					1-2-O	0.983968		2-1-A	0.862853		2-2-A	1.03146		3-A	0.825614		4-A	1.00725					5-O	1.4445		6-A	1.02337		7-A	2.04825
	1-1-A	1.00628					1-2-O	0.965992		2-1-A	0.931662		2-2-A	1.0273		3-A	1.0426		4-A	0.907784					5-O	1.44671		6-A	0.996616		7-A	2.025
	1-1-A	0.985306					1-2-O	0.989602		2-1-A	0.979791		2-2-A	1.04247		3-A	1.03784		4-A	1.51944					5-O	1.61712		6-A	0.985993		7-A	2.01508
	1-1-A	1.00514					1-2-O	1.06164		2-1-A	0.623426		2-2-A	1.01247		3-A	1.06924		4-A	0.882894					5-O	1.44231		6-A	1.02997		7-A	1.96524
	1-1-A	1.01248					1-2-O	0.968473		2-1-A	0.966866		2-2-A	1.0308		3-A	1.0417		4-A	1.82926					5-O	1.49383		6-A	0.981067		7-A	1.95186
	1-1-A	1.05775					1-2-O	0.956681		2-1-A	0.757309		2-2-A	0.944682		3-A	1.02727		4-A	2.00512					5-O	1.35931		6-A	0.97789		7-A	2.01343
	1-1-A	0.991243					1-2-O	0.958675		2-1-A	0.379843		2-2-A	1.04384		3-A	0.966786		4-A	1.84485					5-O	1.4989		6-A	0.863362		7-A	2.0505
	1-1-A	1.02023					1-2-O	0.989684		2-1-A	0.985035		2-2-A	0.990237		3-A	0.974429		4-A	2.0334					5-O	1.46952		6-A	0.911451		7-A	2.09072
	1-1-A	0.994565					1-2-O	1.00498		2-1-A	1.00097		2-2-A	1.02522		3-A	0.958945		4-A	1.48326					5-O	1.48365		6-A	0.611232		7-A	2.04037
	1-1-A	1.01688					1-2-O	0.980011		2-1-A	0.998256		2-2-A	1.01201		3-A	1.01252		4-A	1.02507					5-O	1.51		6-A	0.000331726		7-A	2.10682
	1-1-A	1.0271					1-2-O	0.973541		2-1-A	0.479064		2-2-A	0.987625		3-A	0.940132		4-A	1.32008					5-O	1.48128		6-A	0.000568673		7-A	2.02368
	1-1-A	0.992522					1-2-O	0.985619		2-1-A	1.03851		2-2-A	0.980854		3-A	0.971902		4-A	0.989785					5-O	1.48989		6-A	0.609162		7-A	1.92107
	1-1-A	1.03663					1-2-O	0.960788		2-1-A	0.229971		2-2-A	1.06736		3-A	1.01475		4-A	0.974594					5-O	1.4505		6-A	0.969139		7-A	2.03438
	1-1-A	1.05162					1-2-O	0.986583		2-1-A	0.47411		2-2-A	1.06209		3-A	1.00843		4-A	0.996329					5-O	1.49604		6-A	1.02104		7-A	2.07926
	1-1-A	0.984709					1-2-O	0.961072		2-1-A	0.753379		2-2-A	1.0221		3-A	0.979509		4-A	1.0168					5-O	1.49918		6-A	1.03965		7-A	2.0214
	1-1-A	1.00745					1-2-O	1.21491		2-1-A	1.02073		2-2-A	0.987939		3-A	1.00471		4-A	0.987814					5-O	1.42544		6-A	0.94787		7-A	2.07441
	1-1-A	1.05099					1-2-O	1.31663		2-1-A	1.00918		2-2-A	0.883539		3-A	1.12434		4-A	1.02242					5-O	1.4261		6-A	1.00315		7-A	2.09241
	1-1-A	1.09874					1-2-O	1.6384		2-1-A	0.998022		2-2-A	1.04363		3-A	1.04331		4-A	1.00229					5-O	1.47748		6-A	0.97587		7-A	2.02204
	1-1-A	1.24809					1-2-O	1.25228		2-1-A	1.01238		2-2-A	0.964622		3-A	0.993826		4-A	1.00969					5-O	1.4767		6-A	0.970398		7-A	2.05126
	1-1-A	1.04073					1-2-O	1.12383		2-1-A	0.969076		2-2-A	0.929063		3-A	0.987088		4-A	1.02354					5-O	1.46487		6-A	0.984965		7-A	2.0693
	1-1-A	1.01426					1-2-O	0.979205		2-1-A	0.944114		2-2-A	0.974929		3-A	0.993834		4-A	1.00752					5-O	1.39985		6-A	0.910158		7-A	2.02335
	1-1-A	0.993444					1-2-O	0.956066		2-1-A	1.00927		2-2-A	0.973085		3-A	0.977868		4-A	0.979196					5-O	1.33987		6-A	0.987458		7-A	2.04542
	1-1-A	1.01056					1-2-O	1.22364		2-1-A	1.01077		2-2-A	1.06115		3-A	1.03256		4-A	0.998379					5-O	1.47937		6-A	1.0234		7-A	2.01497
	1-1-A	1.01524					1-2-O	0.987668		2-1-A	1.01112		2-2-A	0.976298		3-A	0.963588		4-A	1.00029					5-O	1.46332		6-A	0.995594		7-A	1.96057
	1-1-A	0.990935					1-2-O	0.950506		2-1-A	1.02056		2-2-A	0.980518		3-A	0.97489		4-A	1.02703					5-O	1.44796		6-A	1.00699		7-A	2.11366
	1-1-A	1.049					1-2-O	1.0244		2-1-A	1.01507		2-2-A	1.0057		3-A	1.72004		4-A	1.01473					5-O	1.4369		6-A	0.993173		7-A	2.06976
	1-1-A	1.06974					1-2-O	0.975675		2-1-A	1.01156		2-2-A	0.963972		3-A	1.22159		4-A	1.00437					5-O	1.47735		6-A	1.02829		7-A	2.01201
	1-1-A	1.05575					1-2-O	0.975715		2-1-A	0.993746		2-2-A	1.05146		3-A	1.03176		4-A	0.990792					5-O	1.15304		6-A	0.978343		7-A	2.04655
	1-1-A	1.04859					1-2-O	1.26095		2-1-A	1.01493		2-2-A	1.04386		3-A	0.961682		4-A	1.02898					5-O	0.611504		6-A	0.998366		7-A	1.97565
	1-1-A	1.03078					1-2-O	0.961713		2-1-A	0.992602		2-2-A	1.01375		3-A	0.987312		4-A	0.978885					5-O	0.900948		6-A	1.03626		7-A	2.01383
	1-1-A	1.02532					1-2-O	1.02055		2-1-A	0.991096		2-2-A	1.00434		3-A	0.946737		4-A	0.992487					5-O	0.710856		6-A	1.00347		7-A	2.04245
	1-1-A	1.02934					1-2-O	1.00724		2-1-A	1.03443		2-2-A	1.03406		3-A	0.962572		4-A	1.01313								6-A	0.992433		7-A	2.06205
	1-1-A	1.01403					1-2-O	0.990428		2-1-A	1.00455		2-2-A	1.05462		3-A	0.974267		4-A	0.976532								6-A	1.40453		7-A	2.07647
	1-1-A	1.00386					1-2-O	1.02174		2-1-A	1.00849		2-2-A	1.02552		3-A	0.99176		4-A	1.16433								6-A	0.99978		7-A	1.97708
	1-1-A	1.01861					1-2-O	0.974754		2-1-A	1.04904		2-2-A	1.0534		3-A	1.00018		4-A	0.987216								6-A	0.963345		7-A	2.09424
	1-1-A	1.00876					1-2-O	1.11482		2-1-A	1.019		2-2-A	1.01735		3-A	0.987982		4-A	1.0014								6-A	0.984648		7-A	1.97179
	1-1-A	1.03731					1-2-O	1.55964		2-1-A	1.03368		2-2-A	1.07631		3-A	0.986955		4-A	1.00206								6-A	1.01928		7-A	2.00998
	1-1-A	0.998					1-2-O	1.18109		2-1-A	1.05298		2-2-A	1.03972		3-A	0.955941		4-A	1.04155								6-A	0.984365		7-A	2.12758
	1-1-A	1.06117					1-2-O	0.998557		2-1-A	1.0296		2-2-A	1.079		3-A	0.953548		4-A	1.0008								6-A	0.983902		7-A	1.99318
	1-1-A	1.02827					1-2-O	0.986727		2-1-A	1.31248		2-2-A	1.06319		3-A	0.973389		4-A	0.97581								6-A	1.02921		7-A	2.02079
	1-1-A	0.995582					1-2-O	0.987217		2-1-A	1.11287		2-2-A	1.03942		3-A	0.959908		4-A	1.01426								6-A	2.24363		7-A	2.04625
	1-1-A	1.0124					1-2-O	0.987399		2-1-A	1.0217		2-2-A	1.03906		3-A	0.935453		4-A	0.995804								6-A	0.964078		7-A	2.01528
	1-1-A	0.961271					1-2-O	0.965651		2-1-A	1.02835		2-2-A	1.00325		3-A	1.02979		4-A	1.03965								6-A	1.18518		7-A	2.071
	1-1-A	1.0185					1-2-O	0.982644		2-1-A	1.02065		2-2-A	0.974741		3-A	0.973022		4-A	0.994681								6-A	1.40159		7-A	2.00225
	1-1-A	1.02617					1-2-O	1.00177		2-1-A	1.00441		2-2-A	0.883547		3-A	1.02373		4-A	0.999603								6-A	1.02487		7-A	1.97145
	1-1-A	1.00427					1-2-O	0.970977		2-1-A	1.02542		2-2-A	1.01998		3-A	0.950202		4-A	0.984237								6-A	0.984585		7-A	2.09734
	1-1-A	1.01598					1-2-O	1.02419		2-1-A	1.01314		2-2-A	0.928632		3-A	0.930423		4-A	1.02303								6-A	1.01481		7-A	2.06633
	1-1-A	1.00215					1-2-O	0.968651		2-1-A	1.01179		2-2-A	1.04869		3-A	0.956758		4-A	1.00033								6-A	1.05313		7-A	2.02052
	1-1-A	1.00734					1-2-O	0.96097		2-1-A	0.978163		2-2-A	1.06504		3-A	0.935651		4-A	0.983288								6-A	1.35466		7-A	1.96906
	1-1-A	0.995728					1-2-O	0.954927		2-1-A	1.04453		2-2-A	0.928523		3-A	0.971083		4-A	0.980902								6-A	1.36595		7-A	2.00974
	1-1-A	0.986403					1-2-O	1.08567		2-1-A	1.02307		2-2-A	0.935481		3-A	0.968698		4-A	1.00336								6-A	0.52802		7-A	1.96716
	1-1-A	1.03506					1-2-O	0.966496		2-1-A	0.997419		2-2-A	1.38662		3-A	0.935397		4-A	0.94394								6-A	0.277529		7-A	1.95084
	1-1-A	0.995363					1-2-O	0.973378		2-1-A	0.996886		2-2-A	0.941462		3-A	0.914167		4-A	1.00288								6-A	1.30842		7-A	1.81984
	1-1-A	1.06426					1-2-O	0.990136		2-1-A	0.976632		2-2-A	0.940898		3-A	0.97741		4-A	0.991144								6-A	1.0782		7-A	1.8055
	1-1-A	0.980869					1-2-O	1.00566		2-1-A	1.01202		2-2-A	0.89076		3-A	0.990243		4-A	0.976199								6-A	1.00857		7-A	1.94835
	1-1-A	1.01364					1-2-O	0.97268		2-1-A	1.02181		2-2-A	0.948891		3-A	0.967438		4-A	1.01035								6-A	1.00439		7-A	2.01139
	1-1-A	1.01354					1-2-O	0.963583		2-1-A	0.976429		2-2-A	0.945854		3-A	0.977773		4-A	0.993775								6-A	1.00234		7-A	1.94637
	1-1-A	1.00812					1-2-O	1.0314		2-1-A	1.02132		2-2-A	0.984009		3-A	0.982195		4-A	0.967905								6-A	1.01485		7-A	2.03374
	1-1-A	1.01486					1-2-O	0.990203		2-1-A	1.02457		2-2-A	0.958539		3-A	1.04198		4-A	0.992523								6-A	1.553		7-A	2.00686
	1-1-A	1.02989					1-2-O	0.987752		2-1-A	1.06116		2-2-A	1.01248		3-A	1.20244		4-A	0.975175								6-A	1.01677		7-A	2.03785
	1-1-A	0.999968					1-2-O	1.00456		2-1-A	1.10335		2-2-A	0.958847		3-A	0.94089		4-A	0.988508								6-A	1.02163		7-A	2.08331
	1-1-A	1.02931					1-2-O	0.989442		2-1-A	1.03611		2-2-A	1.14843		3-A	0.905172		4-A	0.99498								6-A	1.00595		7-A	1.94851
	1-1-A	1.03466					1-2-O	0.947993		2-1-A	1.04231					3-A	0.673903		4-A	1.01429								6-A	1.01442		7-A	1.86669
	1-1-A	1.01588					1-2-O	0.978457		2-1-A	0.97168					3-A	0.609401		4-A	0.984156								6-A	0.992873		7-A	2.00778
	1-1-A	0.9981					1-2-O	0.989597		2-1-A	1.04701					3-A	0.568662		4-A	0.988162								6-A	0.998999		7-A	2.02931
	1-1-A	1.04757					1-2-O	0.943257		2-1-A	1.02668					3-A	1.01225		4-A	0.983009								6-A	1.02983		7-A	1.91724
	1-1-A	1.03585					1-2-O	0.980996		2-1-A	1.07309					3-A	0.758002		4-A	1.00105								6-A	0.999443		7-A	1.99315
	1-1-A	1.00488					1-2-O	0.963818		2-1-A	1.09061					3-A	0.999426		4-A	0.986452								6-A	0.970744		7-A	2.27398
	1-1-A	1.01706					1-2-O	0.8997		2-1-A	1.01438					3-A	1.00671		4-A	1.01586								6-A	0.99708		7-A	1.84852
	1-1-A	1.02753					1-2-O	0.967686		2-1-A	1.03622					3-A	0.998549		4-A	0.999974								6-A	1.01824		7-A	1.71101
	1-1-A	1.03256					1-2-O	1.00575		2-1-A	0.992831					3-A	0.969305		4-A	1.00106								6-A	0.995146		7-A	1.5239
	1-1-A	1.03703					1-2-O	0.980522		2-1-A	1.05227					3-A	0.971878		4-A	0.99776								6-A	1.02814		7-A	1.24527
	1-1-A	1.03527					1-2-O	0.983541		2-1-A	1.00395					3-A	0.978677		4-A	1.0322								6-A	0.988886		7-A	1.9751
	1-1-A	1.02812					1-2-O	0.988475		2-1-A	1.07912					3-A	0.954931		4-A	0.991683								6-A	1.02286		7-A	1.75553
	1-1-A	1.06791					1-2-O	0.990356		2-1-A	1.28319					3-A	0.972343		4-A	0.992629								6-A	0.981121		7-A	2.01908
	1-1-A	1.02166					1-2-O	0.983657		2-1-A	1.72454					3-A	0.984101		4-A	0.961786								6-A	0.97873		7-A	1.85164
	1-1-A	1.03522					1-2-O	0.996385		2-1-A	1.35132					3-A	0.930955		4-A	1.00454								6-A	1.00596		7-A	2.03732
	1-1-A	0.979156					1-2-O	1.04721		2-1-A	0.981566					3-A	0.960747		4-A	1.00981								6-A	1.00886		7-A	2.01648
	1-1-A	1.013					1-2-O	0.987356		2-1-A	1.00395					3-A	0.86943		4-A	0.975568								6-A	1.17032		7-A	2.02369
	1-1-A	1.04596					1-2-O	0.968518		2-1-A	1.01746					3-A	0.946807		4-A	1.07521								6-A	0.997488		7-A	1.9204
	1-1-A	1.02338					1-2-O	0.974513		2-1-A	1.03033					3-A	0.944751		4-A	1.00039								6-A	1.00719		7-A	1.993
	1-1-A	1.00215					1-2-O	0.976186		2-1-A	1.0331					3-A	0.894633		4-A	0.983679								6-A	1.00641		7-A	1.85644
	1-1-A	0.970979					1-2-O	0.978414		2-1-A	1.04021					3-A	0.952601		4-A	1.00486								6-A	1.00771		7-A	1.98977
	1-1-A	1.00158					1-2-O	0.980466		2-1-A	1.07008					3-A	0.896616		4-A	1.02409								6-A	1.08017		7-A	1.4619
	1-1-A	1.00378					1-2-O	1.0123		2-1-A	1.21344					3-A	0.90305		4-A	1.0941								6-A	1.00033		7-A	1.66542
	1-1-A	1.02656					1-2-O	0.982018		2-1-A	0.970069					3-A	0.991302		4-A	0.983412								6-A	1.26542		7-A	1.94337
	1-1-A	1.00943					1-2-O	0.99348		2-1-A	0.976471					3-A	1.00718		4-A	0.996886								6-A	1.29417		7-A	1.94982
	1-1-A	1.02795					1-2-O	0.98042		2-1-A	0.961077					3-A	0.990674		4-A	0.963267								6-A	1.00232		7-A	1.27352
	1-1-A	1.03707					1-2-O	1.01109		2-1-A	1.01065					3-A	1.00329		4-A	1.00757								6-A	1.024		7-A	1.74158
	1-1-A	1.0156					1-2-O	1.01384		2-1-A	0.990477					3-A	1.00421		4-A	1.0206								6-A	0.991189		7-A	1.86842
	1-1-A	1.0229					1-2-O	0.987122		2-1-A	0.999317					3-A	1.01465		4-A	0.981148								6-A	0.998219		7-A	1.89274
	1-1-A	1.00423					1-2-O	1.0081		2-1-A	1.02137					3-A	1.00293		4-A	0.980891								6-A	0.995428		7-A	1.97746
	1-1-A	0.989513					1-2-O	0.952988		2-1-A	1.08608					3-A	0.995474		4-A	1.03249								6-A	0.947541		7-A	1.97366
	1-1-A	1.06394					1-2-O	0.995227		2-1-A	1.14148					3-A	1.0257		4-A	0.983645								6-A	0.996921		7-A	1.90789
	1-1-A	1.00161					1-2-O	1.0048		2-1-A	1.62354					3-A	1.03346		4-A	0.997444								6-A	0.992769		7-A	1.65017
	1-1-A	1.264					1-2-O	1.03217		2-1-A	1.05371					3-A	0.995198		4-A	0.986207								6-A	1.02456		7-A	1.96954
	1-1-A	1.01008					1-2-O	1.17826		2-1-A	0.961887					3-A	1.02038		4-A	0.995427								6-A	0.981426		7-A	2.00078
	1-1-A	1.03413					1-2-O	0.974633		2-1-A	0.499357					3-A	1.05484		4-A	0.999408								6-A	1.02285		7-A	0.975579
	1-1-A	1.0391					1-2-O	0.970506		2-1-A	0.782828					3-A	1.0354		4-A	0.992827								6-A	0.957115		7-A	0.256573
	1-1-A	1.00773					1-2-O	0.972323		2-1-A	0.600331					3-A	1.00022		4-A	0.971826								6-A	0.987459		7-A	1.65986
	1-1-A	1.06104					1-2-O	1.00377		2-1-A	0.956457					3-A	1.00443		4-A	0.957297								6-A	0.948453		7-A	1.97368
	1-1-A	1.01406					1-2-O	0.965712		2-1-A	0.957775					3-A	1.04369		4-A	0.97335								6-A	0.995254		7-A	1.95397
	1-1-A	1.02558					1-2-O	0.965022		2-1-A	0.790061					3-A	1.02105		4-A	0.987253								6-A	0.951599		7-A	1.83184
	1-1-A	1.04067					1-2-O	1.01059		2-1-A	0.987204					3-A	0.450461		4-A	1.01527								6-A	0.962817		7-A	1.84688
	1-1-A	1.03349					1-2-O	0.958135		2-1-A	0.970478					3-A	1.01342		4-A	1.00191								6-A	0.935647		7-A	1.83187
	1-1-A	1.02205					1-2-O	0.989133		2-1-A	0.998227					3-A	1.00867		4-A	1.01356								6-A	0.99586		7-A	1.95173
	1-1-A	1.11068					1-2-O	0.966688		2-1-A	0.892668					3-A	1.01003		4-A	1.00192								6-A	0.937444		7-A	1.93061
	1-1-A	1.15638					1-2-O	0.96336		2-1-A	1.00675					3-A	1.00838		4-A	0.93249								6-A	0.986316		7-A	1.44777
	1-1-A	1.03065					1-2-O	0.9946		2-1-A	0.938741					3-A	1.0206		4-A	1.0041								6-A	0.983203		7-A	0.865015
	1-1-A	1.06252					1-2-O	1.05691		2-1-A	0.873804					3-A	0.914512		4-A	1.00327								6-A	0.983425		7-A	1.82211
	1-1-A	1.03315					1-2-O	0.978247		2-1-A	0.00859993					3-A	1.0116		4-A	0.976266								6-A	0.995259		7-A	1.9091
	1-1-A	0.970099					1-2-O	0.974184		2-1-A	0.464978					3-A	0.962857		4-A	0.969861								6-A	0.857318		7-A	1.93951
	1-1-A	1.0592					1-2-O	0.984492		2-1-A	0.46236					3-A	1.05481		4-A	0.995141								6-A	0.988031		7-A	1.9129
	1-1-A	1.04529					1-2-O	0.998745		2-1-A	0.373679					3-A	1.03219		4-A	0.973472								6-A	0.972369		7-A	1.91175
	1-1-A	1.02579					1-2-O	0.962299		2-1-A	1.49796					3-A	1.01316		4-A	0.987369								6-A	0.98362		7-A	1.748
	1-1-A	1.0107					1-2-O	0.989024		2-1-A	1.14264					3-A	0.980704		4-A	1.04501								6-A	0.956868		7-A	1.91847
	1-1-A	1.02124					1-2-O	0.98841		2-1-A	1.44446					3-A	1.00644		4-A	0.968765								6-A	0.780462		7-A	1.92569
	1-1-A	1.02635					1-2-O	0.9619		2-1-A	1.24659					3-A	1.0103		4-A	0.977578								6-A	0.525984		7-A	1.90842
	1-1-A	0.979361					1-2-O	0.94357		2-1-A	1.65573					3-A	0.974938		4-A	1.02187								6-A	1.00086		7-A	1.94666
	1-1-A	1.05176					1-2-O	0.951367		2-1-A	2.82156					3-A	1.00507		4-A	0.999935								6-A	0.973476		7-A	1.90944
	1-1-A	1.02052					1-2-O	0.975792		2-1-A	1.14228					3-A	1.04673		4-A	1.00399								6-A	0.971129		7-A	1.93316
	1-1-A	0.959661					1-2-O	0.973619		2-1-A	0.981571					3-A	1.02469		4-A	0.981072								6-A	0.98091		7-A	1.91587
	1-1-A	0.99759					1-2-O	0.954434		2-1-A	1.0989					3-A	1.06192		4-A	1.02257								6-A	0.982905		7-A	1.95437
	1-1-A	1.00805					1-2-O	0.989992		2-1-A	1.00017					3-A	1.04786		4-A	0.987307								6-A	0.97607		7-A	1.95264
	1-1-A	0.988286					1-2-O	0.995647		2-1-A	0.988276					3-A	1.04154		4-A	0.999757								6-A	0.979684		7-A	2.01001
	1-1-A	1.00022					1-2-O	0.988918		2-1-A	0.994101					3-A	1.06458		4-A	0.982442								6-A	0.973199		7-A	1.95268
	1-1-A	1.02112					1-2-O	0.980108		2-1-A	1.05134					3-A	1.03671		4-A	0.983564								6-A	1.02991		7-A	1.95651
	1-1-A	1.00313					1-2-O	0.981185		2-1-A	1.0412					3-A	1.01339		4-A	0.989682								6-A	1.01203		7-A	1.97642
	1-1-A	0.97305					1-2-O	0.971576		2-1-A	1.00413					3-A	1.02536		4-A	1.00322								6-A	0.966365		7-A	1.62437
	1-1-A	1.03895					1-2-O	1.01695		2-1-A	0.966557					3-A	0.930801		4-A	0.973393								6-A	1.01164		7-A	2.0086
	1-1-A	1.02519					1-2-O	1.04283		2-1-A	1.0083					3-A	1.01638		4-A	0.999144								6-A	0.994572		7-A	1.94746
	1-1-A	1.02431					1-2-O	0.984908		2-1-A	0.99454					3-A	0.979781		4-A	0.983307								6-A	1.00832		7-A	1.97859
	1-1-A	1.04044					1-2-O	0.935419		2-1-A	0.984232					3-A	0.991757		4-A	1.00875								6-A	1.01054		7-A	1.99737
	1-1-A	1.02933					1-2-O	1.02771		2-1-A	1.01364					3-A	1.00028		4-A	0.992847								6-A	1.00216		7-A	1.91308
	1-1-A	1.13935					1-2-O	0.966626		2-1-A	0.993305					3-A	1.03385		4-A	0.996632								6-A	0.992707		7-A	1.88675
	1-1-A	1.20103					1-2-O	0.971827		2-1-A	1.01597					3-A	1.0165		4-A	0.96598								6-A	1.0045		7-A	0.953466
	1-1-A	1.01557					1-2-O	0.971424		2-1-A	0.958979					3-A	1.02022		4-A	1.00831								6-A	0.975207		7-A	1.94494
	1-1-A	1.03215					1-2-O	0.952576		2-1-A	0.99925					3-A	1.00625		4-A	1.0007								6-A	0.98546		7-A	1.8605
	1-1-A	1.01852					1-2-O	0.986741		2-1-A	1.00599					3-A	1.01824		4-A	1.38838								6-A	0.988523		7-A	1.89118
	1-1-A	1.0131					1-2-O	0.981618		2-1-A	1.01284					3-A	1.00811		4-A	1.42664								6-A	0.98329		7-A	1.85314
	1-1-A	1.02826					1-2-O	1.00711		2-1-A	0.988021					3-A	0.955987		4-A	1.00194								6-A	0.990217		7-A	1.91638
	1-1-A	1.02017					1-2-O	0.982543		2-1-A	1.00398					3-A	0.972566		4-A	0.986197								6-A	0.975918		7-A	1.47723
	1-1-A	0.995128					1-2-O	0.987471		2-1-A	0.975311					3-A	0.974169		4-A	1.00728								6-A	1.00141		7-A	0.351809
	1-1-A	1.04852					1-2-O	1.01506		2-1-A	1.00716					3-A	0.99693		4-A	0.990193								6-A	1.03249		7-A	0.414088
	1-1-A	0.999681					1-2-O	1.16219		2-1-A	0.996643					3-A	1.03375		4-A	1.06922								6-A	0.990325		7-A	0.166467
	1-1-A	1.00018					1-2-O	1.1023		2-1-A	0.985215					3-A	1.02446		4-A	1.00291								6-A	1.0114		7-A	1.94876
	1-1-A	1.0191					1-2-O	0.992614		2-1-A	1.13924					3-A	1.01696		4-A	1.01792								6-A	1.01612		7-A	1.98036
	1-1-A	0.997725					1-2-O	1.02155		2-1-A	1.20638					3-A	1.04752		4-A	0.975475								6-A	0.979745		7-A	1.99902
	1-1-A	0.974986					1-2-O	0.988597		2-1-A	0.990372					3-A	1.02829		4-A	0.987749								6-A	0.968517		7-A	1.94403
	1-1-A	0.9694					1-2-O	1.00383		2-1-A	1.00253					3-A	1.02122		4-A	0.990785								6-A	0.98932		7-A	1.93689
	1-1-A	0.971385					1-2-O	1.02298		2-1-A	1.0257					3-A	0.990845		4-A	1.00206								6-A	0.983256		7-A	1.77665
	1-1-A	0.949673					1-2-O	1.7088		2-1-A	1.01228					3-A	1.02668		4-A	1.00232								6-A	1.01077		7-A	1.95526
	1-1-A	1.03152					1-2-O	1.34206		2-1-A	0.982509					3-A	1.0124		4-A	0.97951								6-A	0.993982		7-A	1.9731
	1-1-A	1.02991					1-2-O	0.983619		2-1-A	0.983988					3-A	0.991456		4-A	0.995357								6-A	1.02885		7-A	1.96991
	1-1-A	1.02449					1-2-O	0.990705		2-1-A	0.979699					3-A	0.993768		4-A	0.97308								6-A	0.999628		7-A	1.98128
	1-1-A	1.0145					1-2-O	0.98813		2-1-A	0.998487					3-A	1.02651		4-A	1.00233								6-A	0.991795		7-A	1.94451
	1-1-A	1.02384					1-2-O	1.03595		2-1-A	0.987358					3-A	1.09403		4-A	1.03931								6-A	0.999038		7-A	1.96402
	1-1-A	1.03825					1-2-O	0.982572		2-1-A	0.905411					3-A	1.03136		4-A	0.99846								6-A	1.01358		7-A	1.95147
	1-1-A	1.01129					1-2-O	0.981666		2-1-A	0.975297					3-A	1.05322		4-A	1.01151								6-A	0.99789		7-A	1.94703
	1-1-A	0.998622					1-2-O	0.995772		2-1-A	0.962578					3-A	1.02158		4-A	0.998925								6-A	1.00748		7-A	1.97201
	1-1-A	0.985404					1-2-O	1.01059		2-1-A	0.989462					3-A	1.03298		4-A	1.02463								6-A	1.00606		7-A	1.98764
	1-1-A	0.964984					1-2-O	0.99658		2-1-A	0.981935					3-A	0.998257		4-A	0.991425								6-A	0.957886		7-A	1.9535
	1-1-A	0.968268					1-2-O	1.00774		2-1-A	0.945723					3-A	1.01958		4-A	1.01207								6-A	1.0095		7-A	1.97912
	1-1-A	1.00044					1-2-O	0.989205		2-1-A	0.996735					3-A	1.0358		4-A	1.02011								6-A	0.99532		7-A	1.94322
	1-1-A	0.984248					1-2-O	0.977386		2-1-A	1.01644					3-A	1.06058		4-A	0.980715								6-A	0.963986		7-A	1.9357
	1-1-A	1.09466					1-2-O	1.03147		2-1-A	0.98292					3-A	1.05501		4-A	1.04565								6-A	0.981574		7-A	1.94481
	1-1-A	1.06115					1-2-O	1.03862		2-1-A	0.956722					3-A	1.0291		4-A	1.08403								6-A	0.990518		7-A	1.95422
	1-1-A	1.01605					1-2-O	0.991761		2-1-A	1.00782					3-A	1.02067		4-A	1.09319								6-A	0.952422		7-A	1.93757
	1-1-A	0.999059					1-2-O	1.00841		2-1-A	0.978283					3-A	1.03609		4-A	1.07391								6-A	0.596062		7-A	1.97084
	1-1-A	1.02171					1-2-O	0.977548		2-1-A	0.927347					3-A	0.994278		4-A	0.993012								6-A	0.857574		7-A	1.94021
	1-1-A	0.967675					1-2-O	0.97331		2-1-A	1.00875					3-A	0.993425		4-A	0.995128								6-A	0.945305		7-A	1.91743
	1-1-A	1.0032					1-2-O	0.992722		2-1-A	0.771278					3-A	0.992295		4-A	0.986703								6-A	0.925463		7-A	1.92925
	1-1-A	1.04266					1-2-O	0.976151		2-1-A	0.960271					3-A	0.996731		4-A	1.34738								6-A	0.994345		7-A	1.91805
	1-1-A	1.01623					1-2-O	0.993774		2-1-A	0.997777					3-A	1.01793		4-A	1.02742								6-A	0.728627		7-A	1.96818
	1-1-A	0.981833					1-2-O	0.96812		2-1-A	0.926091					3-A	1.07206		4-A	1.03148								6-A	0.985887		7-A	1.92315
	1-1-A	0.995156					1-2-O	1.0039		2-1-A	0.973841					3-A	1.02723		4-A	0.998028								6-A	1.00541		7-A	1.97587
	1-1-A	1.01914					1-2-O	0.962698		2-1-A	0.993084					3-A	1.03033		4-A	0.988636								6-A	0.994186		7-A	2.02893
	1-1-A	0.997715					1-2-O	1.02351		2-1-A	0.956892					3-A	0.94098		4-A	1.017								6-A	0.956843		7-A	1.94043
	1-1-A	1.03221					1-2-O	0.988968		2-1-A	0.966172					3-A	0.763858		4-A	1.01281								6-A	0.775377		7-A	2.00736
	1-1-A	1.00134					1-2-O	0.997848		2-1-A	1.00341					3-A	0.813503		4-A	1.02295								6-A	0.794466		7-A	1.96299
	1-1-A	0.0451918					1-2-O	0.989033		2-1-A	0.976264					3-A	0.998047		4-A	0.998203								6-A	0.746172		7-A	1.99342
	1-1-A	0.646595					1-2-O	0.988036		2-1-A	1.00405					3-A	1.01502		4-A	0.979808								6-A	0.964545		7-A	1.98375
	1-1-A	1.00889					1-2-O	0.984973		2-1-A	0.992885					3-A	1.00524		4-A	1.02767								6-A	0.991717		7-A	1.94135
	1-1-A	0.998721					1-2-O	0.995332		2-1-A	1.0049					3-A	0.700608		4-A	1.01248								6-A	1.01232		7-A	1.9499
	1-1-A	1.02353					1-2-O	1.00663		2-1-A	1.01516					3-A	0.984937		4-A	0.984755								6-A	1.01135		7-A	1.91794
	1-1-A	0.997542					1-2-O	0.999066		2-1-A	0.964068					3-A	1.02971		4-A	1.00114								6-A	0.961935		7-A	2.02462
	1-1-A	0.999908					1-2-O	1.00447		2-1-A	0.975106					3-A	1.02606		4-A	1.00626								6-A	0.954155		7-A	1.9474
	1-1-A	0.992266					1-2-O	0.996305		2-1-A	0.968062					3-A	1.00467		4-A	1.01296								6-A	1.00197		7-A	2.10719
	1-1-A	0.958292					1-2-O	1.00641		2-1-A	1.00089					3-A	0.987393		4-A	1.06067								6-A	0.981571		7-A	2.35087
	1-1-A	0.992213					1-2-O	0.986405		2-1-A	0.989607					3-A	0.996219		4-A	1.02711								6-A	1.01749		7-A	2.01603
	1-1-A	0.722332					1-2-O	1.00623		2-1-A	0.979121					3-A	0.991652		4-A	1.01481								6-A	0.971575		7-A	2.00277
	1-1-A	0.642228					1-2-O	1.01523		2-1-A	0.991665					3-A	1.03257		4-A	1.67516								6-A	0.997608		7-A	1.9688
	1-1-A	1.01042					1-2-O	0.968022		2-1-A	1.00138					3-A	0.976806		4-A	0.996854								6-A	0.994583		7-A	1.97157
	1-1-A	0.972956					1-2-O	0.994849		2-1-A	1.0546					3-A	0.994132		4-A	1.65235								6-A	0.884167		7-A	1.98481
	1-1-A	0.928679					1-2-O	0.998436		2-1-A	1.02157					3-A	0.987658		4-A	1.83276								6-A	1.01259		7-A	1.95112
	1-1-A	0.927974					1-2-O	1.02686		2-1-A	1.00863					3-A	0.983845		4-A	1.67991								6-A	0.981374		7-A	2.03019
	1-1-A	0.990651					1-2-O	1.02597		2-1-A	0.99787					3-A	1.04093		4-A	1.87332								6-A	0.989999		7-A	1.95316
	1-1-A	0.94271					1-2-O	0.995966		2-1-A	0.967637					3-A	1.02993		4-A	1.30568								6-A	0.951016		7-A	1.99178
	1-1-A	0.473416					1-2-O	0.980286		2-1-A	0.996742					3-A	0.96971		4-A	1.17732								6-A	1.00015		7-A	1.93811
	1-1-A	0.916281					1-2-O	0.972818		2-1-A	0.998522					3-A	1.00411		4-A	1.17906								6-A	0.976481		7-A	1.90637
	1-1-A	0.884396					1-2-O	0.971126		2-1-A	0.978181					3-A	0.944793		4-A	0.991683								6-A	0.944287		7-A	1.92381
	1-1-A	0.984114					1-2-O	0.983844		2-1-A	0.984488					3-A	0.995362		4-A	0.940246								6-A	0.825739		7-A	1.97105
	1-1-A	0.400272					1-2-O	0.999169		2-1-A	0.986459					3-A	0.977278		4-A	1.0149								6-A	0.852624		7-A	1.94183
	1-1-A	0.807614					1-2-O	1.10306		2-1-A	0.815749					3-A	1.0636		4-A	0.968114								6-A	0.607274		7-A	2.04291
	1-1-A	0.709384					1-2-O	0.987602		2-1-A	0.907629					3-A	1.00099		4-A	0.990454								6-A	0.000533198		7-A	2.02743
	1-1-A	1.2001					1-2-O	0.95225		2-1-A	0.945675					3-A	1.01841		4-A	0.970582								6-A	0.00110006		7-A	1.98657
	1-1-A	1.81713					1-2-O	0.926913		2-1-A	0.580545					3-A	1.01429		4-A	0.908723								6-A	0.600929		7-A	1.98677
	1-1-A	1.00691					1-2-O	0.987983		2-1-A	0.985165					3-A	0.881955		4-A	0.948737								6-A	0.943174		7-A	1.96148
	1-1-A	0.966049					1-2-O	0.961274		2-1-A	0.774688					3-A	0.996171		4-A	0.979491								6-A	1.00115		7-A	1.95071
	1-1-A	1.00582					1-2-O	0.961623		2-1-A	0.372786					3-A	0.996947		4-A	1.03322								6-A	1.02437		7-A	1.98973
	1-1-A	1.02164					1-2-O	0.988515		2-1-A	0.939273					3-A	1.00663		4-A	0.93355								6-A	0.944926		7-A	1.9632
	1-1-A	0.971945					1-2-O	0.980961		2-1-A	0.9688					3-A	1.01814		4-A	1.062								6-A	0.978669		7-A	1.97179
	1-1-A	1.00276					1-2-O	0.927239		2-1-A	0.942524					3-A	1.03096		4-A	0.995904								6-A	0.973292		7-A	2.03032
	1-1-A	0.997319					1-2-O	0.969458		2-1-A	0.450652					3-A	1.05581		4-A	0.953311								6-A	0.967513		7-A	2.00582
	1-1-A	1.01094					1-2-O	0.978915		2-1-A	0.991138					3-A	0.996719		4-A	0.991061								6-A	0.968291		7-A	2.02833
	1-1-A	1.0134					1-2-O	0.837402		2-1-A	0.203771					3-A	1.02345		4-A	1.00092								6-A	0.931777		7-A	1.96169
	1-1-A	0.997376					1-2-O	0.986112		2-1-A	0.451306					3-A	0.970004		4-A	1.0166								6-A	0.976618		7-A	1.97923
	1-1-A	0.979922					1-2-O	0.978114		2-1-A	0.732997					3-A	1.03533		4-A	0.888531								6-A	0.98406		7-A	2.00509
	1-1-A	1.00304					1-2-O	0.966149		2-1-A	0.997231					3-A	0.987792		4-A	0.957701								6-A	0.980406		7-A	1.98637
	1-1-A	1.02444					1-2-O	0.97218		2-1-A	1.00682					3-A	1.00673		4-A	1.01967								6-A	0.99559		7-A	1.96238
	1-1-A	1.02624					1-2-O	0.974272		2-1-A	0.938992					3-A	0.998213		4-A	1.00841								6-A	1.01151		7-A	1.98352
	1-1-A	0.948335					1-2-O	0.994072		2-1-A	0.997047					3-A	1.02796		4-A	1.07084								6-A	1.03453		7-A	2.06053
	1-1-A	0.97988					1-2-O	0.968867		2-1-A	0.923189					3-A	1.03593		4-A	0.983257								6-A	0.998144		7-A	1.97586
	1-1-A	1.00393					1-2-O	0.998982		2-1-A	0.951229					3-A	0.997422		4-A	0.956216								6-A	1.03067		7-A	1.9218
	1-1-A	1.01973					1-2-O	0.994166		2-1-A	0.959818					3-A	0.830712		4-A	0.977225								6-A	1.04711		7-A	2.0131
	1-1-A	0.993647					1-2-O	0.98754		2-1-A	1.01227					3-A	1.01332		4-A	0.86113								6-A	1.01522		7-A	1.9579
	1-1-A	1.01484					1-2-O	0.996933		2-1-A	0.969215					3-A	1.03651		4-A	0.875513								6-A	1.02481		7-A	1.99399
	1-1-A	1.00173					1-2-O	0.981414		2-1-A	0.985906					3-A	1.06839		4-A	0.96621								6-A	1.55693		7-A	1.96322
	1-1-A	1.09157					1-2-O	0.986534		2-1-A	0.954172					3-A	1.04756		4-A	0.932678								6-A	1.01161		7-A	2.0069
	1-1-A	1.35482					1-2-O	1.0087		2-1-A	1.01521					3-A	1.04018		4-A	0.985068								6-A	0.960024		7-A	2.02291
	1-1-A	1.02037					1-2-O	0.989917		2-1-A	1.00337					3-A	1.02167		4-A	1.04466								6-A	1.0033		7-A	1.96403
	1-1-A	0.983754					1-2-O	1.00684		2-1-A	0.995589					3-A	1.00747		4-A	0.943728								6-A	0.986454		7-A	1.99331
	1-1-A	0.970943					1-2-O	0.961998		2-1-A	0.984282					3-A	0.980817		4-A	0.938512								6-A	0.995334		7-A	1.9721
	1-1-A	0.991387					1-2-O	0.971443		2-1-A	1.00678					3-A	1.00179		4-A	0.953996								6-A	1.0037		7-A	1.95982
	1-1-A	0.993925					1-2-O	1.01578		2-1-A	0.980235					3-A	0.996072		4-A	1.00865								6-A	1.0095		7-A	2.05838
	1-1-A	0.998186					1-2-O	0.980527		2-1-A	0.991726					3-A	1.00986		4-A	0.990529								6-A	2.28189		7-A	1.96575
	1-1-A	0.988507					1-2-O	1.00955		2-1-A	0.992568					3-A	0.991463		4-A	1.01102								6-A	1.0223		7-A	2.0122
	1-1-A	0.995142					1-2-O	1.01539		2-1-A	0.988288					3-A	1.01885		4-A	0.972982								6-A	1.17686		7-A	1.95041
	1-1-A	1.02089					1-2-O	0.979792		2-1-A	1.007					3-A	0.972316		4-A	1.00664								6-A	1.4046		7-A	1.9391
	1-1-A	0.995947					1-2-O	1.0026		2-1-A	0.995067					3-A	1.0033		4-A	0.956154								6-A	1.00328		7-A	1.9675
	1-1-A	0.993949					1-2-O	1.00159		2-1-A	0.978976					3-A	1.19607		4-A	1.02507								6-A	1.01631		7-A	2.01459
	1-1-A	1.00566					1-2-O	0.981311		2-1-A	1.00683					3-A	1.07583		4-A	1.03163								6-A	1.01219		7-A	1.95182
	1-1-A	1.01167					1-2-O	0.981972		2-1-A	1.32219					3-A	1.01154		4-A	1.00274								6-A	0.988125		7-A	2.0425
	1-1-A	0.979998					1-2-O	1.00071		2-1-A	1.04135					3-A	0.995977		4-A	1.02089								6-A	1.5393		7-A	2.00737
	1-1-A	1.00496					1-2-O	1.00988		2-1-A	0.961867					3-A	1.02227		4-A	0.965648								6-A	1.52755		7-A	1.98588
	1-1-A	0.991914					1-2-O	0.97915		2-1-A	0.993851					3-A	1.01341		4-A	0.917726								6-A	0.582115		7-A	1.92734
	1-1-A	0.989133					1-2-O	0.952604		2-1-A	1.01218					3-A	1.00365		4-A	0.944532								6-A	0.392621		7-A	1.98831
	1-1-A	1.0305					1-2-O	1.00006		2-1-A	0.994435					3-A	0.987474		4-A	1.00326								6-A	1.2944		7-A	1.95974
	1-1-A	0.981653					1-2-O	0.995664		2-1-A	1.00111					3-A	0.983138		4-A	0.957839								6-A	1.00261		7-A	1.93531
	1-1-A	0.982646					1-2-O	0.950136		2-1-A	0.987795					3-A	1.72109		4-A	1.02495								6-A	0.990788		7-A	1.85999
	1-1-A	1.02571					1-2-O	0.941771		2-1-A	0.991026					3-A	1.22057		4-A	1.01071								6-A	0.976582		7-A	1.76102
	1-1-A	0.972816					1-2-O	0.6811		2-1-A	0.950699					3-A	1.07061		4-A	0.984389								6-A	0.935561		7-A	1.93022
	1-1-A	0.950705					1-2-O	0.63909		2-1-A	1.02322					3-A	1.00638		4-A	0.999096								6-A	0.940252		7-A	1.94735
	1-1-A	0.994267					1-2-O	1.00872		2-1-A	0.980845					3-A	1.00607		4-A	0.94648								6-A	1.64896		7-A	1.9596
	1-1-A	0.978023					1-2-O	0.896433		2-1-A	0.978699					3-A	0.969332		4-A	0.977065								6-A	0.949698		7-A	1.99578
	1-1-A	1.00353					1-2-O	0.962913		2-1-A	0.936549					3-A	0.999519		4-A	0.97699								6-A	0.998025		7-A	1.97294
	1-1-A	0.972806					1-2-O	0.979983		2-1-A	0.947233					3-A	0.975493		4-A	0.931616								6-A	0.996373		7-A	2.00748
	1-1-A	0.999159					1-2-O	0.982031		2-1-A	1.00355					3-A	1.02963		4-A	1.00144								6-A	1.10148		7-A	2.0198
	1-1-A	0.982018					1-2-O	0.970513		2-1-A	0.991879					3-A	1.02203		4-A	0.994327								6-A	1.02478		7-A	1.93457
	1-1-A	0.972331					1-2-O	0.987307		2-1-A	0.972263					3-A	1.00089		4-A	0.980192								6-A	0.962884		7-A	1.83778
	1-1-A	0.981194					1-2-O	0.987222		2-1-A	0.973151					3-A	1.02459		4-A	1.00459								6-A	1.03393		7-A	1.93358
	1-1-A	0.955229					1-2-O	0.930203		2-1-A	0.995569					3-A	0.982189		4-A	0.970927								6-A	1.05671		7-A	1.99946
	1-1-A	0.936124					1-2-O	1.01053		2-1-A	0.982211					3-A	0.980864		4-A	0.982018								6-A	1.00517		7-A	1.9924
	1-1-A	0.999369					1-2-O	1.00001		2-1-A	1.07288					3-A	0.991076		4-A	1.02425								6-A	0.973162		7-A	2.05457
	1-1-A	1.01238					1-2-O	0.999297		2-1-A	1.00759					3-A	1.00249		4-A	0.990646								6-A	1.028		7-A	2.38362
	1-1-A	0.992545					1-2-O	0.93213		2-1-A	1.00485					3-A	0.970905		4-A	0.983468								6-A	0.979212		7-A	1.28267
	1-1-A	0.999661					1-2-O	0.96285		2-1-A	0.993406					3-A	1.0696		4-A	0.999865								6-A	1.01337		7-A	1.25531
	1-1-A	0.985879					1-2-O	0.994513		2-1-A	0.982822					3-A	0.991521		4-A	1.06478								6-A	0.986321		7-A	1.06237
	1-1-A	0.996166					1-2-O	0.962361		2-1-A	0.973714					3-A	1.06456		4-A	1.18048								6-A	0.715814		7-A	0.818431
	1-1-A	0.99966					1-2-O	0.965841		2-1-A	1.1078					3-A	1.01204		4-A	0.973011								6-A	0.97116		7-A	1.78383
	1-1-A	0.987513					1-2-O	0.983509		2-1-A	1.06531					3-A	0.967387		4-A	1.04275								6-A	1.0211		7-A	1.16136
	1-1-A	0.993512					1-2-O	0.99627		2-1-A	0.983891					3-A	1.00002		4-A	1.03867								6-A	1.00336		7-A	1.92654
	1-1-A	0.999077					1-2-O	0.988058		2-1-A	0.983451					3-A	0.941718		4-A	0.934703								6-A	0.878088		7-A	1.77705
	1-1-A	1.00364					1-2-O	1.0761		2-1-A	0.994659					3-A	0.993614		4-A	1.11101								6-A	1.28524		7-A	1.96682
	1-1-A	0.987765					1-2-O	1.03427		2-1-A	1.0133					3-A	1.00278		4-A	0.963502								6-A	1.03572		7-A	2.00243
	1-1-A	1.0037					1-2-O	0.988304		2-1-A	0.97508					3-A	1.00297		4-A	1.05964								6-A	0.995902		7-A	2.0824
	1-1-A	0.989329					1-2-O	0.962412		2-1-A	1.03282					3-A	0.98519		4-A	0.927942								6-A	0.99357		7-A	2.03788
	1-1-A	1.00688					1-2-O	0.982048		2-1-A	1.19064					3-A	0.999006		4-A	1.07205								6-A	0.985233		7-A	2.10766
	1-1-A	0.987104					1-2-O	0.955791		2-1-A	1.66061					3-A	1.01959		4-A	1.01977								6-A	1.07583		7-A	1.79632
	1-1-A	1.00062					1-2-O	0.982674		2-1-A	1.36748					3-A	0.998274		4-A	1.00181								6-A	1.00212		7-A	1.9337
	1-1-A	1.01763					1-2-O	0.975309		2-1-A	1.01116					3-A	1.01867		4-A	1.02062								6-A	1.11635		7-A	1.43866
	1-1-A	0.997537					1-2-O	0.984748		2-1-A	0.99997					3-A	1.01632		4-A	1.01855								6-A	1.30327		7-A	1.74331
	1-1-A	0.994355					1-2-O	0.983283		2-1-A	1.00101					3-A	1.07359		4-A	0.961703								6-A	1.0268		7-A	1.9258
	1-1-A	0.956337					1-2-O	0.98011		2-1-A	1.00333					3-A	1.2257		4-A	1.0291								6-A	1.01362		7-A	1.85187
	1-1-A	0.985676					1-2-O	0.981735		2-1-A	1.00118					3-A	1.01577		4-A	0.97646								6-A	1.02218		7-A	1.27884
	1-1-A	1.01546					1-2-O	0.976032		2-1-A	1.05337					3-A	0.975051		4-A	1.00653								6-A	1.0943		7-A	1.68771
	1-1-A	1.01075					1-2-O	0.973761		2-1-A	1.08974					3-A	0.684324		4-A	1.0555								6-A	1.06361		7-A	1.91842
	1-1-A	1.01761					1-2-O	0.962618		2-1-A	1.24511					3-A	0.596497		4-A	0.949935								6-A	1.02866		7-A	2.03328
	1-1-A	0.974514					1-2-O	0.945763		2-1-A	0.996905					3-A	0.611856		4-A	1.03858								6-A	0.950284		7-A	1.83438
	1-1-A	0.981672					1-2-O	0.948119		2-1-A	0.967864					3-A	1.00397		4-A	1.05262								6-A	1.01672		7-A	1.96056
	1-1-A	0.986904					1-2-O	1.00031		2-1-A	0.996989					3-A	0.739924		4-A	0.995969								6-A	0.918888		7-A	2.05327
	1-1-A	1.02355					1-2-O	0.987782		2-1-A	1.00537					3-A	1.01146		4-A	1.01295								6-A	1.02517		7-A	1.64699
	1-1-A	0.982276					1-2-O	0.980327		2-1-A	0.992555					3-A	0.985262		4-A	0.942835								6-A	1.02685		7-A	1.97305
	1-1-A	0.960998					1-2-O	0.877081		2-1-A	1.03147					3-A	1.00912		4-A	0.942281								6-A	1.01313		7-A	1.87404
	1-1-A	0.982782					1-2-O	0.91403		2-1-A	1.01169					3-A	1.0037		4-A	0.978607								6-A	0.989234		7-A	0.960869
	1-1-A	0.955287					1-2-O	0.786283		2-1-A	1.12106					3-A	1.00112		4-A	0.962271								6-A	0.989696		7-A	0.251037
	1-1-A	0.991921					1-2-O	0.93456		2-1-A	1.1491					3-A	0.998511		4-A	1.03034								6-A	1.01888		7-A	1.6245
	1-1-A	0.983207					1-2-O	0.955631		2-1-A	1.59636					3-A	1.00507		4-A	0.955008								6-A	1.04664		7-A	1.96727
	1-1-A	1.00243					1-2-O	0.957192		2-1-A	1.09736					3-A	0.995853		4-A	0.9459								6-A	0.946775		7-A	1.90567
	1-1-A	0.983815					1-2-O	0.910905		2-1-A	0.921566					3-A	0.974775		4-A	0.991675								6-A	1.02392		7-A	1.8438
	1-1-A	0.941654					1-2-O	0.934876		2-1-A	0.500673					3-A	0.94065		4-A	0.987745								6-A	1.02931		7-A	2.02241
	1-1-A	1.01747					1-2-O	0.952471		2-1-A	0.791825					3-A	0.995818		4-A	0.977914								6-A	0.919786		7-A	1.92577
	1-1-A	1.00744					1-2-O	0.982747		2-1-A	0.572326					3-A	0.852505		4-A	1.00084								6-A	0.998285		7-A	1.9188
	1-1-A	1.00143					1-2-O	0.986535		2-1-A	0.968281					3-A	1.0006		4-A	1.00652								6-A	1.00342		7-A	1.93366
	1-1-A	1.00244					1-2-O	0.988798		2-1-A	0.969322					3-A	0.954094		4-A	1.04893								6-A	0.974533		7-A	1.34183
	1-1-A	0.976917					1-2-O	0.970282		2-1-A	0.845124					3-A	0.956063		4-A	1.10903								6-A	0.995428		7-A	0.967452
	1-1-A	1.22614					1-2-O	0.997198		2-1-A	0.973137					3-A	0.949911		4-A	0.957035								6-A	0.882605		7-A	1.68132
	1-1-A	1.01535					1-2-O	0.950071		2-1-A	0.994408					3-A	0.899508		4-A	1.03738								6-A	1.07682		7-A	1.80678
	1-1-A	1.01165					1-2-O	0.9839		2-1-A	0.971503					3-A	0.904006		4-A	1.0323								6-A	1.02244		7-A	1.9305
	1-1-A	0.988777					1-2-O	0.956776		2-1-A	0.896162					3-A	0.998396		4-A	0.992515								6-A	1.04543		7-A	1.91358
	1-1-A	1.01078					1-2-O	0.990315		2-1-A	0.983786					3-A	0.948641		4-A	1.04622								6-A	1.00749		7-A	1.89166
	1-1-A	1.01143					1-2-O	0.933584		2-1-A	0.943715					3-A	0.954829		4-A	0.930772								6-A	0.773696		7-A	1.71038
	1-1-A	0.998104					1-2-O	0.981292		2-1-A	0.894887					3-A	0.98691		4-A	0.959214								6-A	0.539697		7-A	1.89515
	1-1-A	1.02998					1-2-O	0.939655		2-1-A	0.0153516					3-A	0.996708		4-A	1.00852								6-A	1.02342		7-A	1.85133
	1-1-A	1.01368					1-2-O	0.991893		2-1-A	0.442615					3-A	0.987556		4-A	1.06037								6-A	1.02024		7-A	1.86666
	1-1-A	0.985352					1-2-O	1.00634		2-1-A	0.435882					3-A	1.00679		4-A	1.07053								6-A	0.95015		7-A	2.00231
	1-1-A	0.964862					1-2-O	0.960232		2-1-A	0.377059					3-A	1.00056		4-A	1.0017								6-A	0.988317		7-A	1.95052
	1-1-A	1.11746					1-2-O	0.983636		2-1-A	1.50073					3-A	1.00427		4-A	0.923854								6-A	0.966039		7-A	1.91526
	1-1-A	1.15052					1-2-O	1.00408		2-1-A	1.32958					3-A	0.961321		4-A	1.01857								6-A	0.933145		7-A	1.93941
	1-1-A	0.993494					1-2-O	0.886127		2-1-A	1.00134					3-A	0.948876		4-A	1.03492								6-A	1.01033		7-A	1.93322
	1-1-A	1.09374					1-2-O	0.69798		2-1-A	0.886267					3-A	0.985161		4-A	1.01353								6-A	0.983267		7-A	1.93413
	1-1-A	0.992588					1-2-O	0.530637		2-1-A	1.23103					3-A	0.984854		4-A	0.926096								6-A	0.957233		7-A	2.05993
	1-1-A	0.972114					1-2-O	1.48559		2-1-A	2.24796					3-A	0.999695		4-A	0.993071								6-A	0.777243		7-A	1.97449
	1-1-A	1.01128					1-2-O	1.24828		2-1-A	0.916949					3-A	0.979442		4-A	1.03324								6-A	0.954154		7-A	2.02969
	1-1-A	0.979039					1-2-O	1.02537		2-1-A	0.798955					3-A	0.943933		4-A	1.01737								6-A	0.904897		7-A	1.95577
	1-1-A	0.996521					1-2-O	0.997852		2-1-A	1.02042					3-A	0.98723		4-A	1.03454								6-A	0.911728		7-A	1.61428
	1-1-A	1.00015					1-2-O	0.978912		2-1-A	0.914746					3-A	0.974672		4-A	0.994353								6-A	0.98867		7-A	1.96685
	1-1-A	1.01698					1-2-O	0.980679		2-1-A	0.992234					3-A	0.439573		4-A	1.45049								6-A	1.01411		7-A	1.88961
	1-1-A	0.989554					1-2-O	1.03566		2-1-A	0.99375					3-A	0.988917		4-A	1.32405								6-A	1.00854		7-A	2.07221
	1-1-A	1.03346					1-2-O	1.01006		2-1-A	0.986342					3-A	0.988227		4-A	0.961895								6-A	1.03302		7-A	1.98918
	1-1-A	1.01123					1-2-O	0.983576		2-1-A	1.03173					3-A	0.98141		4-A	0.936001								6-A	0.99147		7-A	2.03585
	1-1-A	1.0016					1-2-O	1.0084		2-1-A	1.04553					3-A	0.982444		4-A	0.886471								6-A	1.00617		7-A	1.96395
	1-1-A	0.956236					1-2-O	1.05541		2-1-A	1.05243					3-A	0.975897		4-A	0.968948								6-A	0.982889		7-A	1.00987
	1-1-A	0.939954					1-2-O	0.994542		2-1-A	1.0533					3-A	0.870659		4-A	0.858124								6-A	1.01451		7-A	2.0207
	1-1-A	0.983178					1-2-O	0.983874		2-1-A	1.01139					3-A	0.969139		4-A	0.940404								6-A	1.00711		7-A	1.86768
	1-1-A	0.991851					1-2-O	1.00297		2-1-A	0.957539					3-A	0.961903		4-A	0.978477								6-A	1.03049		7-A	1.97731
	1-1-A	0.971228					1-2-O	1.01417		2-1-A	1.04162					3-A	0.993137		4-A	0.977568								6-A	1.02166		7-A	1.92625
	1-1-A	0.983832					1-2-O	0.972375		2-1-A	1.02679					3-A	0.991981		4-A	0.980982								6-A	1.0561		7-A	1.95768
	1-1-A	0.951659					1-2-O	1.03967		2-1-A	1.00812					3-A	0.969679		4-A	0.957781								6-A	0.965546		7-A	1.50215
	1-1-A	0.98221					1-2-O	1.02113		2-1-A	0.987581					3-A	0.986053		4-A	1.00577								6-A	1.01035		7-A	0.386469
	1-1-A	0.98358					1-2-O	0.998549		2-1-A	1.03341					3-A	1.0078		4-A	1.00104								6-A	0.981338		7-A	0.388146
	1-1-A	0.979982					1-2-O	1.03794		2-1-A	0.980978					3-A	0.980655		4-A	1.0574								6-A	1.0099		7-A	0.161525
	1-1-A	0.987112					1-2-O	0.98034		2-1-A	0.891122					3-A	0.954742		4-A	1.05519								6-A	0.994037		7-A	2.01019
	1-1-A	0.995543					1-2-O	1.20429		2-1-A	1.06288					3-A	1.00636		4-A	0.958067								6-A	1.02606		7-A	1.83786
	1-1-A	0.998786					1-2-O	0.995434		2-1-A	1.07416					3-A	0.986951		4-A	1.0624								6-A	1.05574		7-A	1.93434
	1-1-A	1.14867					1-2-O	0.987222		2-1-A	1.06462					3-A	0.989232		4-A	1.0637								6-A	1.02194		7-A	1.96427
	1-1-A	1.17123					1-2-O	0.9767		2-1-A	1.02946					3-A	1.01134		4-A	0.93038								6-A	0.988035		7-A	1.97232
	1-1-A	1.02792					1-2-O	0.949991		2-1-A	1.0008					3-A	0.994955		4-A	0.976132								6-A	0.959038		7-A	1.85442
	1-1-A	0.973431					1-2-O	1.02042		2-1-A	1.05181					3-A	1.02727		4-A	0.884508								6-A	1.02296		7-A	2.01723
	1-1-A	1.00038					1-2-O	1.00047		2-1-A	1.22518					3-A	0.991896		4-A	0.919133								6-A	0.938995		7-A	1.99505
	1-1-A	1.10158					1-2-O	0.976598		2-1-A	1.30483					3-A	1.00039		4-A	0.961246								6-A	1.02035		7-A	1.85276
	1-1-A	1.01704					1-2-O	1.0268		2-1-A	1.04397					3-A	0.991282		4-A	1.01097								6-A	1.04253		7-A	2.05866
	1-1-A	1.00697					1-2-O	0.997975		2-1-A	1.02306					3-A	0.975163		4-A	1.01921								6-A	1.00668		7-A	1.93988
	1-1-A	0.998609					1-2-O	1.01393		2-1-A	1.04878					3-A	0.910363		4-A	0.951723								6-A	1.00577		7-A	2.02325
	1-1-A	1.0096					1-2-O	0.995293		2-1-A	1.04752					3-A	0.981788		4-A	0.987103								6-A	1.05152		7-A	1.99255
	1-1-A	0.96967					1-2-O	0.993085		2-1-A	1.04016					3-A	0.969748		4-A	0.959187								6-A	0.835223		7-A	1.95589
	1-1-A	1.01789					1-2-O	0.983454		2-1-A	1.04554					3-A	0.98399		4-A	1.11301								6-A	1.0022		7-A	2.05376
	1-1-A	0.996546					1-2-O	1.17558		2-1-A	1.03097					3-A	0.934696		4-A	0.90258								6-A	1.03396		7-A	2.06364
	1-1-A	0.961666					1-2-O	1.08039		2-1-A	0.968703					3-A	1.00957		4-A	0.940035								6-A	1.00628		7-A	2.09524
	1-1-A	0.979945					1-2-O	1.22942		2-1-A	1.00379					3-A	1.0103		4-A	0.99643								6-A	0.960547		7-A	2.01774
	1-1-A	0.952764					1-2-O	1.04096		2-1-A	0.988135					3-A	0.988854		4-A	0.843992								6-A	0.992485		7-A	2.10059
	1-1-A	0.964771					1-2-O	0.988904		2-1-A	1.0106					3-A	0.959444		4-A	1.4872								6-A	0.988303		7-A	2.11055
	1-1-A	0.973241					1-2-O	0.971548		2-1-A	0.982594					3-A	1.01059		4-A	0.98018								6-A	1.04029		7-A	1.98288
	1-1-A	1.00927					1-2-O	0.975107		2-1-A	0.93148					3-A	0.997838		4-A	0.847675								6-A	0.612343		7-A	2.05862
	1-1-A	1.03958					1-2-O	1.00375		2-1-A	1.02733					3-A	0.961258		4-A	0.952797								6-A	0.833419		7-A	1.98174
	1-1-A	1.01635					1-2-O	0.979152		2-1-A	0.979785					3-A	0.964132		4-A	1.03108								6-A	0.905831		7-A	1.9687
	1-1-A	1.00129					1-2-O	0.99133		2-1-A	0.985038					3-A	0.95853		4-A	1.00236								6-A	0.908877		7-A	1.99109
	1-1-A	1.00587					1-2-O	0.977193		2-1-A	0.946621					3-A	1.02547		4-A	0.991082								6-A	0.913927		7-A	2.10314
	1-1-A	0.991558					1-2-O	0.985589		2-1-A	1.0041					3-A	1.00045		4-A	0.936686								6-A	0.621777		7-A	2.06851
	1-1-A	1.01201					1-2-O	1.15585		2-1-A	0.94614					3-A	0.995611		4-A	1.01871								6-A	0.958852		7-A	2.1138
	1-1-A	1.00486					1-2-O	1.04545		2-1-A	0.993226					3-A	0.961235		4-A	0.975608								6-A	0.940337		7-A	2.01125
	1-1-A	0.994788					1-2-O	1.00781		2-1-A	0.981469					3-A	1.01983		4-A	0.987848								6-A	0.871875		7-A	2.08032
	1-1-A	0.952949					1-2-O	1.00526		2-1-A	0.902285					3-A	1.0025		4-A	0.979363								6-A	0.994305		7-A	2.03206
	1-1-A	1.01686					1-2-O	1.01837		2-1-A	0.802755					3-A	0.981241		4-A	0.882171								6-A	0.88005		7-A	2.04853
	1-1-A	1.04058					1-2-O	0.984721		2-1-A	0.62265					3-A	0.981552		4-A	0.965036								6-A	0.879412		7-A	1.98619
	1-1-A	1.0116					1-2-O	0.943114		2-1-A	0.966383					3-A	0.991285		4-A	0.966032								6-A	0.810084		7-A	2.06276
	1-1-A	1.08734					1-2-O	1.00492		2-1-A	0.992729					3-A	1.01952		4-A	1.00884								6-A	0.971834		7-A	1.97912
	1-1-A	1.11003					1-2-O	0.957832		2-1-A	0.992					3-A	0.976241		4-A	1.05733								6-A	1.00239		7-A	1.87796
	1-1-A	0.985815					1-2-O	1.02557		2-1-A	0.969878					3-A	0.991783		4-A	0.75114								6-A	0.988737		7-A	1.88967
	1-1-A	1.00345					1-2-O	0.797784		2-1-A	0.959381					3-A	0.983784		4-A	0.685195								6-A	0.986393		7-A	2.03907
	1-1-A	1.02104					1-2-O	0.23586		2-1-A	0.962106					3-A	1.02917		4-A	1.20183								6-A	1.01202		7-A	2.01937
	1-1-A	1.01288					1-2-O	0.0412959		2-1-A	0.954058					3-A	1.00071		4-A	0.709419								6-A	0.954135		7-A	1.9923
	1-1-A	1.01459					1-2-O	0.815532		2-1-A	1.03504					3-A	1.0313											6-A	1.01187		7-A	1.92001
	1-1-A	1.01673					1-2-O	0.974133		2-1-A	1.02894					3-A	1.0183											6-A	0.946647		7-A	2.0534
	1-1-A	1.00627					1-2-O	0.949003		2-1-A	1.02225					3-A	1.00231											6-A	0.97435		7-A	2.1815
	1-1-A	0.997866					1-2-O	0.837503		2-1-A	0.99629					3-A	0.994024											6-A	0.990994		7-A	2.42727
	1-1-A	1.0092					1-2-O	0.93825		2-1-A	0.947378					3-A	1.0081											6-A	0.950263		7-A	2.27028
	1-1-A	1.01618					1-2-O	0.873536		2-1-A	0.987072					3-A	1.00167											6-A	0.962007		7-A	1.98678
	1-1-A	0.998219					1-2-O	0.92233		2-1-A	1.01202					3-A	0.993648											6-A	0.873144		7-A	2.03491
	1-1-A	1.03147					1-2-O	0.968584		2-1-A	1.03646					3-A	0.984045											6-A	0.958679		7-A	2.00598
	1-1-A	1.00749					1-2-O	0.981377		2-1-A	0.918779					3-A	1.02768											6-A	1.01338		7-A	1.9601
	1-1-A	0.0237688					1-2-O	0.995508		2-1-A	1.00082					3-A	0.966083											6-A	0.989467		7-A	1.9781
	1-1-A	0.626684					1-2-O	0.988845		2-1-A	1.02126					3-A	1.00173											6-A	0.983007		7-A	2.03549
	1-1-A	0.960181					1-2-O	0.819447		2-1-A	0.981036					3-A	0.9791											6-A	0.978316		7-A	1.91138
	1-1-A	0.950482					1-2-O	0.923997		2-1-A	0.974252					3-A	1.01689											6-A	0.99706		7-A	2.06241
	1-1-A	0.980586					1-2-O	0.965615		2-1-A	0.992984					3-A	0.972927											6-A	0.989912		7-A	1.92742
	1-1-A	0.965779					1-2-O	0.944011		2-1-A	1.10541					3-A	0.997386											6-A	0.85279		7-A	1.94995
	1-1-A	0.964875					1-2-O	1.00292		2-1-A	1.06359					3-A	0.995965											6-A	0.889269		7-A	2.05745
	1-1-A	0.987055					1-2-O	0.981038		2-1-A	1.00221					3-A	0.979901											6-A	0.636554		7-A	1.97996
	1-1-A	0.906332					1-2-O	0.982123		2-1-A	0.963279					3-A	1.01552											6-A	0.000474481		7-A	1.83844
	1-1-A	0.906877					1-2-O	0.988498		2-1-A	1.00118					3-A	1.04707											6-A	0.000694322		7-A	2.07453
	1-1-A	0.638383					1-2-O	0.981507		2-1-A	1.00962					3-A	0.929821											6-A	0.563201		7-A	1.96904
	1-1-A	0.628366					1-2-O	0.973959		2-1-A	0.973377					3-A	0.781579											6-A	0.944956		7-A	1.92942
	1-1-A	1.02038					1-2-O	0.973944		2-1-A	1.00763					3-A	0.780096											6-A	0.925844		7-A	2.11279
	1-1-A	0.976309					1-2-O	0.971262		2-1-A	1.00684					3-A	0.994717											6-A	0.970399		7-A	1.97932
	1-1-A	0.96507					1-2-O	0.960593		2-1-A	1.00633					3-A	0.996558											6-A	0.996512		7-A	2.04897
	1-1-A	1.00176					1-2-O	1.00472		2-1-A	0.82082					3-A	0.957396											6-A	0.996089		7-A	1.96692
	1-1-A	0.960772					1-2-O	0.994602		2-1-A	0.843374					3-A	0.671545											6-A	1.00232		7-A	1.92094
	1-1-A	0.864112					1-2-O	0.992475		2-1-A	0.965119					3-A	0.955499											6-A	0.993875		7-A	1.99021
	1-1-A	0.476114					1-2-O	1.01559		2-1-A	0.502937					3-A	0.991686											6-A	1.00666		7-A	1.95154
	1-1-A	0.948763					1-2-O	0.972119		2-1-A	0.926423					3-A	0.975045											6-A	0.950321		7-A	1.88686
	1-1-A	0.931087					1-2-O	0.998604		2-1-A	0.759935					3-A	1.00218											6-A	1.01487		7-A	2.0962
	1-1-A	0.984133					1-2-O	0.993333		2-1-A	0.377006					3-A	0.982589											6-A	0.938943		7-A	2.0181
	1-1-A	0.400672					1-2-O	0.981042		2-1-A	0.959886					3-A	0.988696											6-A	1.04964		7-A	2.04517
	1-1-A	0.772217					1-2-O	0.941007		2-1-A	0.954982					3-A	1.02614											6-A	1.04781		7-A	1.9781
	1-1-A	0.76437					1-2-O	0.985446		2-1-A	0.943649					3-A	0.977066											6-A	0.987867		7-A	2.05637
	1-1-A	1.16585					1-2-O	0.968062		2-1-A	0.466094					3-A	0.9758											6-A	0.919479		7-A	2.0812
	1-1-A	1.90103					1-2-O	0.972633		2-1-A	0.985632					3-A	0.977658											6-A	0.964601		7-A	2.08502
	1-1-A	1.05003					1-2-O	0.962339		2-1-A	0.220478					3-A	0.966204											6-A	0.806438		7-A	1.97012
	1-1-A	1.00825					1-2-O	0.960693		2-1-A	0.291494					3-A	1.0052											6-A	1.05466		7-A	1.93307
	1-1-A	0.946391					1-2-O	0.97978		2-1-A	0.70938					3-A	0.974627											6-A	0.830862		7-A	2.03678
	1-1-A	0.950609					1-2-O	0.897444		2-1-A	0.959491					3-A	0.951781											6-A	0.924266		7-A	1.97155
	1-1-A	1.0273					1-2-O	1.00768		2-1-A	0.939523					3-A	0.980142											6-A	1.23876		7-A	2.05399
	1-1-A	1.05213					1-2-O	0.980715		2-1-A	0.905095					3-A	1.01409											6-A	1.04069		7-A	1.95271
	1-1-A	1.03383					1-2-O	0.985452		2-1-A	0.978082					3-A	0.958325											6-A	1.07123		7-A	1.9537
	1-1-A	1.00125					1-2-O	0.933813		2-1-A	1.01103					3-A	0.998019											6-A	1.00736		7-A	1.99577
	1-1-A	0.954396					1-2-O	0.993504		2-1-A	0.94024					3-A	0.965472											6-A	0.989215		7-A	1.88093
	1-1-A	1.00212					1-2-O	0.975771		2-1-A	0.995576					3-A	1.00293											6-A	0.9714		7-A	2.00125
	1-1-A	1.08005					1-2-O	1.01251		2-1-A	1.02515					3-A	1.00522											6-A	0.970415		7-A	2.07462
	1-1-A	0.992234					1-2-O	0.933537		2-1-A	1.00195					3-A	0.972198											6-A	0.956005		7-A	2.0377
	1-1-A	1.05532					1-2-O	0.980157		2-1-A	0.981908					3-A	0.969453											6-A	1.63856		7-A	2.02437
	1-1-A	1.02488					1-2-O	1.00509		2-1-A	1.03147					3-A	0.830443											6-A	0.961082		7-A	2.08716
	1-1-A	0.988601					1-2-O	0.989577		2-1-A	0.927719					3-A	0.984748											6-A	1.14918		7-A	2.02503
	1-1-A	1.04289					1-2-O	0.970333		2-1-A	0.979756					3-A	1.00483											6-A	1.52177		7-A	2.10412
	1-1-A	1.00663					1-2-O	0.977263		2-1-A	1.04197					3-A	0.963226											6-A	0.980685		7-A	2.02239
	1-1-A	1.00334					1-2-O	1.01019		2-1-A	1.05564					3-A	0.983944											6-A	0.99161		7-A	2.07374
	1-1-A	1.0417					1-2-O	0.994302		2-1-A	1.01768					3-A	0.982078											6-A	1.02788		7-A	2.07604
	1-1-A	0.938943					1-2-O	0.981745		2-1-A	1.00532					3-A	0.993573											6-A	0.938652		7-A	2.00967
	1-1-A	1.00516					1-2-O	0.984207		2-1-A	1.00956					3-A	0.994592											6-A	1.25003		7-A	2.02069
	1-1-A	1.06129					1-2-O	0.982568		2-1-A	1.03692					3-A	1.01093											6-A	1.43486		7-A	1.82551
	1-1-A	1.41567					1-2-O	0.995933		2-1-A	0.992254					3-A	1.00163											6-A	0.379534		7-A	1.90714
	1-1-A	1.03442					1-2-O	0.962563		2-1-A	0.955061					3-A	0.999639											6-A	0.127331		7-A	1.83772
	1-1-A	1.06773					1-2-O	0.966525		2-1-A	1.01686					3-A	0.956523														7-A	1.95594
	1-1-A	1.02963					1-2-O	1.01		2-1-A	0.989724					3-A	0.994609														7-A	2.05311
	1-1-A	1.00966					1-2-O	0.997216		2-1-A	0.972245					3-A	0.977258														7-A	2.10064
	1-1-A	1.01459					1-2-O	0.971123		2-1-A	0.84084					3-A	1.00767														7-A	1.95754
	1-1-A	0.973744					1-2-O	0.870037		2-1-A	0.85129					3-A	0.992208														7-A	1.78783
	1-1-A	0.943359					1-2-O	0.55082		2-1-A	0.948832					3-A	0.974052														7-A	1.79543
	1-1-A	0.998728					1-2-O	0.957852		2-1-A	0.974484					3-A	0.813544														7-A	2.0521
	1-1-A	0.992789					1-2-O	0.878496		2-1-A	1.00253					3-A	1.00175														7-A	1.68167
	1-1-A	1.00716					1-2-O	0.959232		2-1-A	0.935878					3-A	0.998775														7-A	1.9104
	1-1-A	1.01161					1-2-O	0.961478		2-1-A	0.874781					3-A	0.962903														7-A	1.90605
	1-1-A	1.01184					1-2-O	0.967187		2-1-A	0.956856					3-A	1.01788														7-A	1.9393
	1-1-A	0.967873					1-2-O	0.937621		2-1-A	0.985252					3-A	0.990184														7-A	1.88985
	1-1-A	1.01484					1-2-O	0.956905		2-1-A	0.997019					3-A	0.983273														7-A	2.03173
	1-1-A	1.01648					1-2-O	0.962503		2-1-A	0.973118					3-A	1.00059														7-A	1.93528
	1-1-A	1.01386					1-2-O	0.948154		2-1-A	0.962303					3-A	0.943126														7-A	1.84393
	1-1-A	1.03746					1-2-O	0.983698		2-1-A	1.0143					3-A	1.01259														7-A	2.09163
	1-1-A	0.985344					1-2-O	0.612752		2-1-A	0.99311					3-A	0.949152														7-A	2.06696
	1-1-A	0.944946					1-2-O	0.932618		2-1-A	0.999092					3-A	0.942776														7-A	2.01344
	1-1-A	1.00528					1-2-O	0.945118		2-1-A	1.03064					3-A	0.991855														7-A	1.83356
	1-1-A	1.08494					1-2-O	0.947608		2-1-A	0.988936					3-A	0.959309														7-A	2.31438
	1-1-A	0.992831					1-2-O	0.998528		2-1-A	1.02686					3-A	0.994711
	1-1-A	0.997252					1-2-O	0.981989		2-1-A	0.920694					3-A	1.00207
	1-1-A	1.00374					1-2-O	0.977061		2-1-A	0.935578					3-A	1.21762
	1-1-A	0.943973					1-2-O	0.993263		2-1-A	0.983377					3-A	1.13059
	1-1-A	0.937661					1-2-O	0.987615		2-1-A	0.987618					3-A	0.999259
	1-1-A	0.942361					1-2-O	0.971532		2-1-A	1.00975					3-A	0.993664
	1-1-A	0.988471					1-2-O	0.926494		2-1-A	0.965197					3-A	1.01029
	1-1-A	0.992536					1-2-O	0.932279		2-1-A	0.984459					3-A	0.972419
	1-1-A	0.98175					1-2-O	0.999695		2-1-A	0.991885					3-A	1.01024
	1-1-A	0.973228					1-2-O	0.976489		2-1-A	0.94698					3-A	0.960896
	1-1-A	1.01907					1-2-O	0.985777		2-1-A	0.857404					3-A	0.983753
	1-1-A	0.990817					1-2-O	1.00274		2-1-A	1.06145					3-A	1.79262
	1-1-A	0.970257					1-2-O	0.982344		2-1-A	1.00948					3-A	1.33476
	1-1-A	1.0685					1-2-O	0.965336		2-1-A	0.98775					3-A	1.06959
	1-1-A	1.00158					1-2-O	0.946815		2-1-A	0.984504					3-A	0.984973
	1-1-A	1.03655					1-2-O	0.987156		2-1-A	1.02208					3-A	0.975973
	1-1-A	1.0269					1-2-O	0.972537		2-1-A	0.988008					3-A	0.999381
	1-1-A	0.980541					1-2-O	0.97448		2-1-A	0.849914					3-A	1.00503
	1-1-A	0.990947					1-2-O	0.993695		2-1-A	1.33949					3-A	0.989471
	1-1-A	1.04277					1-2-O	0.992464		2-1-A	1.12499					3-A	0.99995
	1-1-A	1.05046					1-2-O	0.985341		2-1-A	1.11334					3-A	1.00912
	1-1-A	1.00078					1-2-O	0.978466		2-1-A	1.01842					3-A	0.989916
	1-1-A	1.03721					1-2-O	0.963637		2-1-A	0.98049					3-A	1.02589
	1-1-A	1.00442					1-2-O	0.970236		2-1-A	1.02778					3-A	0.975276
	1-1-A	0.9855					1-2-O	0.963011		2-1-A	1.05352					3-A	0.980027
	1-1-A	1.05064					1-2-O	0.98441		2-1-A	0.984552					3-A	0.99866
	1-1-A	1.0367					1-2-O	0.969489		2-1-A	0.962984					3-A	0.990586
	1-1-A	1.01385					1-2-O	0.999984		2-1-A	1.16201					3-A	0.987984
	1-1-A	1.05523					1-2-O	0.961925		2-1-A	1.13131					3-A	1.06962
[truncated: 3,491 more rows]
[truncated: 1 more columns]

## Sheet: M-M
	Isolate	Depth		Isolate	Depth		Isolate	Depth		Isolate	Depth		Isolate	Depth		Isolate	Depth		Isolate	Depth		Isolate	Depth		Isolate	Depth		Isolate	Depth		Isolate	Depth		Isolate	Depth		Isolate	Depth		Isolate	Depth		Isolate	Depth		Isolate	Depth		Isolate
	1-1-A	0.0326415		1-2-A	1.11176		2-1-A	0.896225		2-2-A	0.262828		3-A	0.775371		4-A	1.74705		5-A	0.954785		6-A	0.95413		7-A	0.722856		8-A	0.876487		9-M6/9	0.496684		9-O	0.524174		10-O	0.264054		10-M2	0.329959		11-M1	0.950095		11-M2	0.932565		11-M3/9
	1-1-A	0.643383		1-2-A	1.10241		2-1-A	0.900336		2-2-A	0.743186		3-A	0.674639		4-A	1.89772		5-A	1.04483		6-A	0.797028		7-A	0.789694		8-A	1.00816		9-M6/9	0.962789		9-O	1.01092		10-O	0.22364		10-M2	0.245815		11-M1	0.940915		11-M2	1.16348		11-M3/9
	1-1-A	1.0115		1-2-A	1.11174		2-1-A	1.22076		2-2-A	0.689464		3-A	0.472178		4-A	1.80957		5-A	0.787167		6-A	0.721763		7-A	0.844745		8-A	1.02018		9-M6/9	0.653287		9-O	0.687688		10-O	0.969183		10-M2	1.18715		11-M1	0.848636		11-M2	1.01021		11-M3/9
	1-1-A	1.01194		1-2-A	1.09459		2-1-A	2.08263		2-2-A	0.840405		3-A	0.551255		4-A	1.82567		5-A	0.977474		6-A	0.763171		7-A	0.766999		8-A	1.0401		9-M6/9	0.541737		9-O	0.525323		10-O	0.636803		10-M2	0.871643		11-M1	0.772301		11-M2	0.991668		11-M3/9
	1-1-A	1.01872		1-2-A	1.05757		2-1-A	0.866817		2-2-A	0.737048		3-A	0.461191		4-A	1.49318		5-A	0.998112		6-A	0.753438		7-A	0.771552		8-A	1.00858		9-M6/9	0.359887		9-O	0.360105		10-O	0.675434		10-M2	0.928187		11-M1	0.84382		11-M2	1.03666		11-M3/9
	1-1-A	1.04221		1-2-A	1.03886		2-1-A	0.750382		2-2-A	1.02039		3-A	1.00585		4-A	1.3011		5-A	0.990855		6-A	0.739668		7-A	0.611798		8-A	1.03389		9-M6/9	0.359704		9-O	0.369451		10-O	0.691108		10-M2	0.929577		11-M1	0.685615		11-M2	0.863065		11-M3/9
	1-1-A	1.06237		1-2-A	1.04782		2-1-A	0.95885		2-2-A	0.347522		3-A	0.801492		4-A	1.26608		5-A	1.03678		6-A	0.935689		7-A	1.01402		8-A	1.01214		9-M6/9	0.34621		9-O	0.348661		10-O	0.717556		10-M2	0.898123		11-M1	0.78199		11-M2	1.03928		11-M3/9
	1-1-A	1.0249		1-2-A	1.01608		2-1-A	1.01427		2-2-A	0.326316		3-A	1.05353		4-A	1.06338		5-A	0.655416		6-A	0.758808		7-A	0.639427		8-A	0.992494		9-M6/9	0.356769		9-O	0.367111		10-O	0.786396		10-M2	1.07494		11-M1	0.83396		11-M2	0.921643		11-M3/9
	1-1-A	1.03857		1-2-A	1.03584		2-1-A	1.01381		2-2-A	0.906815		3-A	1.02106		4-A	1.01754		5-A	0.98535		6-A	0.73385		7-A	0.982506		8-A	0.992083		9-M6/9	0.403448		9-O	0.417062		10-O	0.718797		10-M2	0.952643		11-M1	0.544867		11-M2	0.639789		11-M3/9
	1-1-A	1.01912		1-2-A	1.06713		2-1-A	0.995611		2-2-A	0.79089		3-A	1.0263		4-A	1.03348		5-A	0.995724		6-A	0.761018		7-A	1.01678		8-A	1.00274		9-M6/9	0.369506		9-O	0.388643		10-O	0.259015											11-M3/9
	1-1-A	0.57871		1-2-A	0.869421		2-1-A	1.02328		2-2-A	0.870329		3-A	1.0514		4-A	0.991498		5-A	1.01652		6-A	0.767473		7-A	1.0468		8-A	1.02012		9-M6/9	0.390085		9-O	0.396897		10-O	0.226538											11-M3/9
	1-1-A	0.601508		1-2-A	0.994031		2-1-A	1.02892		2-2-A	0.998266		3-A	1.03323		4-A	0.991888		5-A	1.04872		6-A	0.704869		7-A	1.01401		8-A	1.00341		9-M6/9	0.334468		9-O	0.364338		10-O	0.990831											11-M3/9
	1-1-A	1.01703		1-2-A	1.04834		2-1-A	1.04501		2-2-A	1.02038		3-A	1.02156		4-A	1.01052		5-A	0.9881		6-A	0.738831		7-A	1.00962		8-A	0.993894		9-M6/9	0.395165		9-O	0.415519		10-O	0.748313											11-M3/9
	1-1-A	1.01505		1-2-A	1.04006		2-1-A	1.01981		2-2-A	0.993278		3-A	1.02684		4-A	1.00304		5-A	1.01958		6-A	0.730393		7-A	0.995172		8-A	1.03706		9-M6/9	0.453299		9-O	0.525402		10-O	0.717858											11-M3/9
	1-1-A	0.985005		1-2-A	1.04701		2-1-A	1.00854		2-2-A	1.03253		3-A	1.00431		4-A	0.995752		5-A	1.01999		6-A	0.681722		7-A	1.00259		8-A	0.694644		9-M6/9	0.535712		9-O	0.620055		10-O	0.734191											11-M3/9
	1-1-A	0.978269		1-2-A	1.06419		2-1-A	1.0467		2-2-A	1.05844		3-A	1.01645		4-A	1.04523		5-A	0.936287		6-A	0.69017		7-A	0.92908		8-A	0.937813		9-M6/9	0.381453		9-O	0.423667		10-O	0.736106											11-M3/9
	1-1-A	0.982935		1-2-A	1.06458		2-1-A	1.0181		2-2-A	1.00563		3-A	0.949858		4-A	1.03387		5-A	0.960462		6-A	0.740404		7-A	1.02665		8-A	0.99743		9-M6/9	0.346394		9-O	0.340775		10-O	0.832274											11-M3/9
	1-1-A	0.986607		1-2-A	1.0491		2-1-A	1.00197		2-2-A	1.01324		3-A	1.06291		4-A	1.00774		5-A	0.990466		6-A	0.708113		7-A	1.06309		8-A	1.01058		9-M6/9	0.354174		9-O	0.353343		10-O	0.81521											11-M3/9
	1-1-A	0.46249		1-2-A	1.04099		2-1-A	0.985111		2-2-A	0.887238		3-A	0.892577		4-A	1.06004		5-A	0.988658		6-A	0.734997		7-A	1.00221		8-A	1.00502		9-M6/9	0.342559		9-O	0.352535		10-O	0.241074
	1-1-A	0.992543		1-2-A	1.07276		2-1-A	0.981712		2-2-A	0.966493		3-A	0.993644		4-A	1.01469		5-A	1.0269		6-A	0.69278		7-A	0.887264		8-A	0.852518		9-M6/9	0.452286		9-O	0.464372		10-O	0.349308
	1-1-A	0.915225		1-2-A	1.04934		2-1-A	1.02561		2-2-A	0.673042		3-A	0.958851		4-A	1.01261		5-A	1.01131		6-A	0.738062		7-A	0.961166		8-A	0.940859		9-M6/9	0.578484		9-O	0.690894		10-O	0.944561
	1-1-A	0.986275		1-2-A	1.00602		2-1-A	1.00731		2-2-A	0.985692		3-A	0.953362		4-A	1.02338		5-A	1.01242		6-A	0.758679		7-A	0.985185		8-A	0.984688		9-M6/9	0.543839		9-O	0.671275		10-O	0.621418
	1-1-A	0.422713		1-2-A	1.00962		2-1-A	1.05325		2-2-A	1		3-A	0.973628		4-A	1.02582		5-A	0.951631		6-A	0.722013		7-A	1.0032		8-A	0.987345		9-M6/9	0.532794		9-O	0.644489		10-O	0.661403
	1-1-A	0.858361		1-2-A	1.04532		2-1-A	1.04211		2-2-A	0.929735		3-A	0.892207		4-A	1.02212		5-A	1.00191		6-A	0.725139		7-A	1.00213		8-A	0.966054		9-M6/9	0.554148		9-O	0.634222		10-O	0.686121
	1-1-A	0.7286		1-2-A	1.04086		2-1-A	1.01022		2-2-A	0.805619		3-A	0.906945		4-A	1.02302		5-A	1.03463		6-A	0.748597		7-A	1.02816		8-A	0.850284		9-M6/9	0.523675		9-O	0.658745		10-O	0.696585
	1-1-A	1.1474		1-2-A	1.0213		2-1-A	1.0425		2-2-A	0.951249		3-A	0.98578		4-A	0.997947		5-A	1.03092		6-A	0.725224		7-A	0.990757		8-A	0.880196		9-M6/9	0.556054		9-O	0.65465		10-O	0.81204
	1-1-A	1.56268		1-2-A	1.01742		2-1-A	1.0118		2-2-A	0.888837		3-A	0.942141		4-A	1.03198		5-A	1.00687		6-A	1.05601		7-A	0.985519		8-A	1.01482		9-M6/9	0.55762		9-O	0.588909		10-O	0.75459
	1-1-A	1.04509		1-2-A	1.07886		2-1-A	0.980361		2-2-A	1.04668		3-A	0.986057		4-A	0.967785		5-A	1.01599		6-A	0.728989		7-A	1.03493		8-A	0.953661		9-M6/9	0.64153		9-O	0.661994		10-O	0.253566
	1-1-A	1.04101		1-2-A	1.02507		2-1-A	1.00763		2-2-A	1.04175		3-A	1.03953		4-A	0.992374		5-A	1.01724		6-A	0.742224		7-A	1.0543		8-A	0.902235		9-M6/9	0.544682		9-O	0.632276		10-O	0.2512
	1-1-A	1.00977		1-2-A	1.03714		2-1-A	0.997595		2-2-A	0.994072		3-A	1.01797		4-A	0.995144		5-A	1.03436		6-A	0.745978		7-A	1.00819		8-A	0.882199		9-M6/9	0.592564		9-O	0.721937		10-O	0.92227
	1-1-A	1.03785		1-2-A	1.07988		2-1-A	1.03978		2-2-A	0.961133		3-A	1.0508		4-A	0.981004		5-A	1.01066		6-A	0.746183		7-A	0.873422		8-A	0.977147		9-M6/9	0.511722		9-O	0.62901		10-O	0.643851
	1-1-A	1.01861		1-2-A	1.03174		2-1-A	1.09248		2-2-A	0.955296		3-A	1.03575		4-A	1.00038		5-A	1.0395		6-A	0.837028		7-A	1.00989		8-A	0.971021		9-M6/9	0.611462		9-O	0.715995		10-O	0.656442
	1-1-A	1.03528		1-2-A	1.008		2-1-A	1.00812		2-2-A	0.971725		3-A	1.05154		4-A	0.802061		5-A	0.993175		6-A	0.714248		7-A	0.968043		8-A	0.977114		9-M6/9	0.539725		9-O	0.674386		10-O	0.669349
	1-1-A	1.00436		1-2-A	1.02244		2-1-A	1.01547		2-2-A	1.01087		3-A	1.02837		4-A	0.643045		5-A	1.03126		6-A	0.831065		7-A	1.01783		8-A	0.984056		9-M6/9	0.532977		9-O	0.657867		10-O	0.691655
	1-1-A	1.02616		1-2-A	1.03779		2-1-A	1.0421		2-2-A	1.03124		3-A	0.988347		4-A	1.02733		5-A	0.994628		6-A	0.899081		7-A	0.982967		8-A	0.996045		9-M6/9	0.397003		9-O	0.44746		10-O	0.777369
	1-1-A	1.03114		1-2-A	1.1007		2-1-A	1.01698		2-2-A	1.03818		3-A	0.9664		4-A	0.967889		5-A	1.03673		6-A	0.733547		7-A	0.976747		8-A	0.974743		9-M6/9	0.446594		9-O	0.481051		10-O	0.713164
	1-1-A	1.0177		1-2-A	1.07921		2-1-A	0.990555		2-2-A	1.01132		3-A	1.01551		4-A	1.00643		5-A	0.978952		6-A	0.714504		7-A	0.991987		8-A	1.00439		9-M6/9	0.602121		9-O	0.719666		10-O	0.263909
	1-1-A	1.00026		1-2-A	1.11906		2-1-A	1.06102		2-2-A	0.959747		3-A	1.04363		4-A	1.0116		5-A	1.02186		6-A	0.703346		7-A	1.03298		8-A	1.0234		9-M6/9	0.530264		9-O	0.625043		10-O	0.197139
	1-1-A	1.01311		1-2-A	1.02207		2-1-A	0.99681		2-2-A	1.05093		3-A	1.04706		4-A	0.981349		5-A	1.02753		6-A	0.700364		7-A	1.01816		8-A	1.02264		9-M6/9	0.524574		9-O	0.629227		10-O	0.941543
	1-1-A	1.03182		1-2-A	1.01699		2-1-A	1.00854		2-2-A	1.05833		3-A	0.998724		4-A	1.01006		5-A	1.0089		6-A	0.708421		7-A	1.00502		8-A	0.961789		9-M6/9	0.535393		9-O	0.64111		10-O	0.621344
	1-1-A	1.07115		1-2-A	1.05013		2-1-A	0.994546		2-2-A	1.05007		3-A	0.956431		4-A	1.00858		5-A	1.04977		6-A	0.688562		7-A	0.99647		8-A	1.02021		9-M6/9	0.563279		9-O	0.649895		10-O	0.643763
	1-1-A	0.99646		1-2-A	1.03957		2-1-A	0.97492		2-2-A	1.0444		3-A	0.997653		4-A	1.0404		5-A	1.0276		6-A	0.746743		7-A	1.29636		8-A	1.01016		9-M6/9	0.534287		9-O	0.677311		10-O	0.690627
	1-1-A	1.04423		1-2-A	1.03089		2-1-A	0.969691		2-2-A	1.09075		3-A	0.993183		4-A	0.996141		5-A	1.0085		6-A	0.707775		7-A	1.0144		8-A	1.00244		9-M6/9	0.550064		9-O	0.701719		10-O	0.700449
	1-1-A	1.02458		1-2-A	1.02506		2-1-A	0.977978		2-2-A	1.17265		3-A	0.462892		4-A	0.994359		5-A	1.07343		6-A	0.734441		7-A	1.02074		8-A	1.01031		9-M6/9	0.515651		9-O	0.639014		10-O	0.765356
	1-1-A	1.05204		1-2-A	0.977963		2-1-A	0.97482		2-2-A	0.991035		3-A	1.01586		4-A	0.960403		5-A	1.08414		6-A	0.720954		7-A	1.01605		8-A	1.00284		9-M6/9	0.496878		9-O	0.628669		10-O	0.735257
	1-1-A	1.04908		1-2-A	1.00764		2-1-A	0.991817		2-2-A	1.04683		3-A	1.00813		4-A	0.970301		5-A	1.01796		6-A	0.72473		7-A	1.02203		8-A	1.01805		9-M6/9	0.599093		9-O	0.681595		10-O	0.242314
	1-1-A	1.05874		1-2-A	0.997451		2-1-A	0.965246		2-2-A	1.00328		3-A	1.0145		4-A	1.04395		5-A	1.06805		6-A	0.696391		7-A	0.996554		8-A	1.00058		9-M6/9	0.585944		9-O	0.662055		10-O	0.19445
	1-1-A	0.997743		1-2-A	1.00138		2-1-A	1.05224		2-2-A	1.12669		3-A	0.973751		4-A	0.994139		5-A	1.02781		6-A	0.740634		7-A	1.00664		8-A	1.03671		9-M6/9	0.515748		9-O	0.543272		10-O	0.901897
	1-1-A	1.05997		1-2-A	0.984734		2-1-A	1.03594		2-2-A	0.993292		3-A	1.00083		4-A	1.00194		5-A	1.00505		6-A	0.669961		7-A	1.03573		8-A	0.950107		9-M6/9	0.519546		9-O	0.600678		10-O	0.622755
	1-1-A	1.12725		1-2-A	1.04825		2-1-A	0.992443		2-2-A	1.01262		3-A	0.889761		4-A	1.0174		5-A	0.983079		6-A	0.713439		7-A	0.995611		8-A	1.00447		9-M6/9	0.553773		9-O	0.621541		10-O	0.633641
	1-1-A	1.06522		1-2-A	1.0119		2-1-A	0.989028		2-2-A	1.02601		3-A	0.992321		4-A	1.03461		5-A	0.998474		6-A	0.702164		7-A	1.03459		8-A	0.995088		9-M6/9	0.60478		9-O	0.66036		10-O	0.6322
	1-1-A	1.06399		1-2-A	1.02003		2-1-A	1.03309		2-2-A	0.993878		3-A	0.981625		4-A	0.969021		5-A	1.02197		6-A	0.727224		7-A	1.02118		8-A	0.963857		9-M6/9	0.52169		9-O	0.622377		10-O	0.681737
	1-1-A	0.989788		1-2-A	1.03898		2-1-A	1.02198		2-2-A	1.08291		3-A	1.02731		4-A	1.02089		5-A	0.943855		6-A	0.690318		7-A	1.00337		8-A	0.982574		9-M6/9	0.489781		9-O	0.570885		10-O	0.756684
	1-1-A	1.05948		1-2-A	1.00323		2-1-A	0.939643		2-2-A	1.02948		3-A	1.03396		4-A	0.987499		5-A	0.940943		6-A	0.683502		7-A	0.98025		8-A	1.01873		9-M6/9	0.474903		9-O	0.561237		10-O	0.740983
	1-1-A	0.991161		1-2-A	1.02072		2-1-A	1.00985		2-2-A	0.988409		3-A	1.00041		4-A	1.04269		5-A	0.992732		6-A	0.667546		7-A	1.02726		8-A	0.974095		9-M6/9	0.525555		9-O	0.581887		10-O	0.25054
	1-1-A	1.04476		1-2-A	1.0298		2-1-A	0.479877		2-2-A	1.04065		3-A	1.01792		4-A	0.998515		5-A	1.0433		6-A	0.709172		7-A	1.01654		8-A	1.1379		9-M6/9	0.528296		9-O	0.65759		10-O	0.21385
	1-1-A	1.05161		1-2-A	1.05838		2-1-A	0.866767		2-2-A	1.02245		3-A	1.02979		4-A	0.991095		5-A	0.997592		6-A	0.703774		7-A	0.977813		8-A	1.05708		9-M6/9	0.597464		9-O	0.695565		10-O	0.957426
	1-1-A	0.992482		1-2-A	0.947689		2-1-A	0.99165		2-2-A	1.05439		3-A	0.984891		4-A	1.01156		5-A	1.00523		6-A	0.700219		7-A	1.02714		8-A	0.978837		9-M6/9	0.524244		9-O	0.636223		10-O	0.610897
	1-1-A	1.01307		1-2-A	0.814393		2-1-A	0.960024		2-2-A	1.03038		3-A	0.988488		4-A	1.02416		5-A	1.03809		6-A	0.708601		7-A	0.996202		8-A	1.00991		9-M6/9	0.505064		9-O	0.6042		10-O	0.661058
	1-1-A	1.04174		1-2-A	1.09605		2-1-A	0.974811		2-2-A	1.00095		3-A	1.01515		4-A	1.03383		5-A	1.04727		6-A	0.663259		7-A	1.03473		8-A	1.02572		9-M6/9	0.565625		9-O	0.649962		10-O	0.633596
	1-1-A	1.01277		1-2-A	1.04377		2-1-A	1.02107		2-2-A	1.00762		3-A	1.02403		4-A	1.00854		5-A	1.03458		6-A	0.714556		7-A	0.956699		8-A	0.970346		9-M6/9	0.54532		9-O	0.652344		10-O	0.694935
	1-1-A	0.988091		1-2-A	0.992864		2-1-A	0.987188		2-2-A	1.0209		3-A	0.993395		4-A	1.0365		5-A	0.996138		6-A	0.700599		7-A	1.03487		8-A	1.00056		9-M6/9	0.516039		9-O	0.62778		10-O	0.787738
	1-1-A	1.03423		1-2-A	1.02036		2-1-A	1.01472		2-2-A	1.02163		3-A	1.0189		4-A	1.01689		5-A	0.961037		6-A	0.711757		7-A	0.99094		8-A	0.992371		9-M6/9	0.535359		9-O	0.651882		10-O	0.726162
	1-1-A	0.99184		1-2-A	0.844116		2-1-A	1.04169		2-2-A	1.05334		3-A	1.02348		4-A	0.981058		5-A	1.0513		6-A	0.686595		7-A	0.991734		8-A	1.00919		9-M6/9	0.546331		9-O	0.6425		10-O	0.246422
	1-1-A	0.972977		1-2-A	0.863979		2-1-A	1.00752		2-2-A	1.01919		3-A	1.01905		4-A	0.996927		5-A	0.979331		6-A	0.581305		7-A	1.0131		8-A	1.01265		9-M6/9	0.538097		9-O	0.645464		10-O	0.209947
	1-1-A	1.01777		1-2-A	0.904259		2-1-A	1.02609		2-2-A	1.15649		3-A	1.01027		4-A	1.01614		5-A	1.02486		6-A	0.367635		7-A	0.982942		8-A	0.54438		9-M6/9	0.534569		9-O	0.654027		10-O	0.913185
	1-1-A	1.0398		1-2-A	0.907836		2-1-A	0.996332		2-2-A	1.03223		3-A	1.01727		4-A	1.0203		5-A	1.01517		6-A	0.730531		7-A	1.01952		8-A	0.391237		9-M6/9	0.527264		9-O	0.639945		10-O	0.629962
	1-1-A	1.06283		1-2-A	1.00079		2-1-A	1.03085		2-2-A	1.02566		3-A	0.967633		4-A	1.03655		5-A	1.00029		6-A	0.709371		7-A	1.43454		8-A	0.820469		9-M6/9	0.536265		9-O	0.63532		10-O	0.660476
	1-1-A	1.04234		1-2-A	1.01335		2-1-A	0.985083		2-2-A	1.04531		3-A	1.00832		4-A	1.01936		5-A	1.06199		6-A	0.672461		7-A	1.02468		8-A	1.00748		9-M6/9	0.514706		9-O	0.618605		10-O	0.626691
	1-1-A	0.986493		1-2-A	1.04466		2-1-A	1.01078		2-2-A	1.0215		3-A	0.951383		4-A	1.02975		5-A	1.01933		6-A	0.72517		7-A	0.986422		8-A	1.00683		9-M6/9	0.558048		9-O	0.657671		10-O	0.68689
	1-1-A	1.03202		1-2-A	1.08309		2-1-A	1.05027		2-2-A	1.00505		3-A	1.01898		4-A	0.989965		5-A	1.04294		6-A	0.702984		7-A	1.00643		8-A	1.00595		9-M6/9	0.540673		9-O	0.624141		10-O	0.758904
	1-1-A	1.03479		1-2-A	0.817914		2-1-A	1.01411		2-2-A	0.901265		3-A	1.02041		4-A	1.00329		5-A	1.05404		6-A	0.711275		7-A	0.954049		8-A	0.997191		9-M6/9	0.527614		9-O	0.644931		10-O	0.729705
	1-1-A	0.98848		1-2-A	0.970067		2-1-A	1.02269		2-2-A	0.979434		3-A	0.99454		4-A	1.02742		5-A	1.04866		6-A	0.698012		7-A	0.976776		8-A	0.988993		9-M6/9	0.638678		9-O	0.709421
	1-1-A	0.989218		1-2-A	1.01631		2-1-A	1.01998		2-2-A	0.911218		3-A	0.945025		4-A	1.02715		5-A	1.01593		6-A	0.698454		7-A	0.964548		8-A	0.967471		9-M6/9	0.550398		9-O	0.646006
	1-1-A	0.99055		1-2-A	0.991192		2-1-A	1.03731		2-2-A	1.00108		3-A	1.03383		4-A	1.00726		5-A	0.979592		6-A	0.75219		7-A	0.820598		8-A	1.0226		9-M6/9	0.547638		9-O	0.685158
	1-1-A	1.02613		1-2-A	1.0298		2-1-A	1.01285		2-2-A	1.04314		3-A	1.00336		4-A	1.03261		5-A	1.03963		6-A	0.785369		7-A	0.822304		8-A	1.01235		9-M6/9	0.55966		9-O	0.666591
	1-1-A	0.981062		1-2-A	1.04161		2-1-A	1.01656		2-2-A	0.995913		3-A	0.993233		4-A	1.03467		5-A	0.987741		6-A	0.734326		7-A	0.867562		8-A	0.999917		9-M6/9	0.549133		9-O	0.637357
	1-1-A	0.984001		1-2-A	1.01478		2-1-A	1.01194		2-2-A	0.977085		3-A	1.02836		4-A	0.978489		5-A	0.970934		6-A	0.717312		7-A	1.01209		8-A	1.03831		9-M6/9	0.525563		9-O	0.588474
	1-1-A	0.997048		1-2-A	1.02396		2-1-A	1.0301		2-2-A	1.00733		3-A	1.0209		4-A	1.02714		5-A	1.02799		6-A	0.75045		7-A	0.989964		8-A	0.96844		9-M6/9	0.505332		9-O	0.592936
	1-1-A	0.980856		1-2-A	1.06226		2-1-A	1.01294		2-2-A	1.04744		3-A	1.00128		4-A	1.02552		5-A	1.05123		6-A	0.7027		7-A	1.01416		8-A	0.982405		9-M6/9	0.645066		9-O	0.792291
	1-1-A	1.03127		1-2-A	1.03508		2-1-A	1.01238		2-2-A	1.00384		3-A	0.984727		4-A	1.07843		5-A	1.00643		6-A	0.737444		7-A	1.00662		8-A	1.02337		9-M6/9	0.536166		9-O	0.639787
	1-1-A	0.99715		1-2-A	1.05635		2-1-A	1.00808		2-2-A	1.028		3-A	0.974294		4-A	1.02837		5-A	1.0071		6-A	0.708975		7-A	1.02354		8-A	1.00065		9-M6/9	0.547053		9-O	0.63912
	1-1-A	0.995762		1-2-A	1.04012		2-1-A	0.987983		2-2-A	1.04464		3-A	0.960018		4-A	1.02009		5-A	1.00926		6-A	0.693615		7-A	0.962201		8-A	1.01634		9-M6/9	0.563614		9-O	0.656202
	1-1-A	1.01955		1-2-A	0.974001		2-1-A	1.05473		2-2-A	1.02643		3-A	1.03838		4-A	1.01834		5-A	1.02887		6-A	0.727669		7-A	0.992077		8-A	0.998298		9-M6/9	0.547551		9-O	0.662831
	1-1-A	0.999332		1-2-A	1.017		2-1-A	1.01559		2-2-A	1.03891		3-A	1.04053		4-A	1.01707		5-A	0.992727		6-A	0.755921		7-A	1.01408		8-A	1.02826		9-M6/9	0.588371		9-O	0.714188
	1-1-A	1.02231		1-2-A	1.02411		2-1-A	0.990368		2-2-A	1.06075		3-A	1.01131		4-A	1.00655		5-A	1.01403		6-A	0.720599		7-A	0.984935		8-A	0.9722		9-M6/9	0.5136		9-O	0.561008
	1-1-A	1.03591		1-2-A	1.03333		2-1-A	0.964655		2-2-A	1.01611		3-A	1.00345		4-A	0.983504		5-A	1.0386		6-A	0.734053		7-A	1.0374		8-A	1.0025		9-M6/9	0.554564		9-O	0.653712
	1-1-A	1.0069		1-2-A	1.01884		2-1-A	0.866246		2-2-A	1.05674		3-A	1.00499		4-A	1.002		5-A	1.01324		6-A	0.739038		7-A	1.02304		8-A	0.994827		9-M6/9	0.509137		9-O	0.633374
	1-1-A	1.01554		1-2-A	1.0327		2-1-A	0.911762		2-2-A	1.01714		3-A	1.04498		4-A	1.03526		5-A	1.04375		6-A	0.697021		7-A	0.982189		8-A	0.975943		9-M6/9	0.462286		9-O	0.514088
	1-1-A	1.00278		1-2-A	1.03193		2-1-A	0.984246		2-2-A	1.00301		3-A	1.00006		4-A	1.01048		5-A	1.02044		6-A	0.692464		7-A	0.995426		8-A	1.00848		9-M6/9	1.18269		9-O	1.25407
	1-1-A	1.01927		1-2-A	1.02373		2-1-A	0.520835		2-2-A	1.02797		3-A	1.04529		4-A	1.06192		5-A	1.05016		6-A	0.724011		7-A	0.978585		8-A	1.01296		9-M6/9	0.641608		9-O	0.708095
	1-1-A	1.02608		1-2-A	1.03663		2-1-A	0.97694		2-2-A	1.05596		3-A	0.998551		4-A	1.02595		5-A	1.01065		6-A	0.724195		7-A	0.98404		8-A	1.05586		9-M6/9	0.523478		9-O	0.651095
	1-1-A	1.04017		1-2-A	1.03139		2-1-A	0.807029		2-2-A	1.01197		3-A	1.01489		4-A	1.04391		5-A	1.04965		6-A	0.714891		7-A	1.04105		8-A	1.12306		9-M6/9	0.520066		9-O	0.627628
	1-1-A	1.00959		1-2-A	1.05012		2-1-A	0.363684		2-2-A	0.979436		3-A	0.998515		4-A	1.01529		5-A	0.950304		6-A	0.710037		7-A	0.961231		8-A	1.10521		9-M6/9	0.567719		9-O	0.659562
	1-1-A	0.991242		1-2-A	1.04164		2-1-A	0.964703		2-2-A	1.04042		3-A	1.04774		4-A	1.03534		5-A	1.05005		6-A	0.74127		7-A	0.997263		8-A	1.02742		9-M6/9	0.575645		9-O	0.714953
	1-1-A	1.01689		1-2-A	1.01445		2-1-A	0.993584		2-2-A	1.01676		3-A	1.04277		4-A	0.9867		5-A	1.03736		6-A	0.735015		7-A	0.99346		8-A	1.0095		9-M6/9	0.540678		9-O	0.615233
	1-1-A	1.0323		1-2-A	1.00513		2-1-A	0.959964		2-2-A	1.03775		3-A	1.04228		4-A	0.978034		5-A	1.02681		6-A	0.685634		7-A	0.986434		8-A	1.03465		9-M6/9	0.493045		9-O	0.588307
	1-1-A	1.01891		1-2-A	1.01997		2-1-A	0.471092		2-2-A	0.99576		3-A	1.0348		4-A	0.995094		5-A	1.07968		6-A	0.72663		7-A	0.988708		8-A	1.04609		9-M6/9	0.715293		9-O	0.834174
	1-1-A	0.99605		1-2-A	1.04465		2-1-A	1.0022		2-2-A	1.03525		3-A	1.01784		4-A	1.04106		5-A	1.02279		6-A	0.715569		7-A	1.02956		8-A	1.03611		9-M6/9	0.617817		9-O	0.729225
	1-1-A	1.02951		1-2-A	0.997669		2-1-A	0.36821		2-2-A	1.00867		3-A	0.99389		4-A	1.03209		5-A	1.04722		6-A	0.707318		7-A	0.97542		8-A	1.02763		9-M6/9	0.570748		9-O	0.68184
	1-1-A	1.04266		1-2-A	1.03588		2-1-A	0.477144		2-2-A	1.03916		3-A	1.0297		4-A	1.00871		5-A	0.995913		6-A	0.707291		7-A	0.967579		8-A	1.02168		9-M6/9	0.530964		9-O	0.670403
	1-1-A	1.05295		1-2-A	1.00549		2-1-A	0.723391		2-2-A	1.05291		3-A	1.02407		4-A	1.03374		5-A	1.00494		6-A	0.7379		7-A	1.03351		8-A	1.03977		9-M6/9	0.536015		9-O	0.652972
	1-1-A	1.06486		1-2-A	1.02519		2-1-A	1.02098		2-2-A	1.00137		3-A	1.0166		4-A	1.00175		5-A	1.18127		6-A	0.717519		7-A	0.990401		8-A	0.986087		9-M6/9	0.790084		9-O	0.880506
	1-1-A	0.990116		1-2-A	1.02019		2-1-A	1.05026		2-2-A	1.00742		3-A	1.03837		4-A	0.973231		5-A	1.37026		6-A	0.731338		7-A	1.00594		8-A	1.00056		9-M6/9	0.635847		9-O	0.779569
	1-1-A	0.953427		1-2-A	1.04079		2-1-A	0.997909		2-2-A	1.03757		3-A	1.02859		4-A	1.00863		5-A	1.35726		6-A	0.729114		7-A	0.970173		8-A	0.99754		9-M6/9	0.530333		9-O	0.656749
	1-1-A	1.03341		1-2-A	1.00671		2-1-A	1.01451		2-2-A	1.02944		3-A	0.997305		4-A	1.02465		5-A	1.07566		6-A	0.730574		7-A	0.947188		8-A	1.10905		9-M6/9	0.576642		9-O	0.693948
	1-1-A	1.04329		1-2-A	1.0455		2-1-A	0.94795		2-2-A	1.03185		3-A	1.02566		4-A	0.999975		5-A	1.02646		6-A	0.715936		7-A	1.00596		8-A	0.992988		9-M6/9	0.596724		9-O	0.754904
	1-1-A	1.05767		1-2-A	0.990122		2-1-A	0.999106		2-2-A	1.0356		3-A	1.02344		4-A	1.00484		5-A	0.998677		6-A	0.723382		7-A	0.992322		8-A	1.00657		9-M6/9	0.556041		9-O	0.671298
	1-1-A	0.972004		1-2-A	0.998775		2-1-A	1.01485		2-2-A	1.00256		3-A	0.989805		4-A	0.968102		5-A	1.03898		6-A	0.740749		7-A	1.00039		8-A	1.00545		9-M6/9	0.527035		9-O	0.578481
	1-1-A	0.99901		1-2-A	1.02342		2-1-A	1.01798		2-2-A	1.03551		3-A	0.964573		4-A	0.999449		5-A	1.0216		6-A	0.719927		7-A	0.990213		8-A	0.98124		9-M6/9	0.902976		9-O	0.951121
	1-1-A	1.0311		1-2-A	1.03769		2-1-A	1.00215		2-2-A	0.993706		3-A	1.0446		4-A	1.02917		5-A	0.985922		6-A	0.730607		7-A	1.0412		8-A	0.998564		9-M6/9	0.685489		9-O	0.734605
	1-1-A	0.992213		1-2-A	1.01309		2-1-A	1.02102		2-2-A	0.880308		3-A	1.0039		4-A	1.00587		5-A	0.980669		6-A	0.743762		7-A	0.797551		8-A	1.04132		9-M6/9	0.535601		9-O	0.569369
	1-1-A	0.998356		1-2-A	1.00529		2-1-A	0.978598		2-2-A	1.00661		3-A	1.04081		4-A	1.0035		5-A	1.00726		6-A	0.695188		7-A	1.05541		8-A	0.926666		9-M6/9	0.969349		9-O	0.984376
	1-1-A	1.0086		1-2-A	1.03046		2-1-A	0.986603		2-2-A	0.977559		3-A	1.00987		4-A	1.00394		5-A	1.00885		6-A	0.717076		7-A	0.992781		8-A	0		9-M6/9	0.677678		9-O	0.769158
	1-1-A	1.0316		1-2-A	1.03306		2-1-A	1.0146		2-2-A	1.03039		3-A	0.995161		4-A	1.04152		5-A	1.03517		6-A	0.727663		7-A	1.01819		8-A	0		9-M6/9	0.518746		9-O	0.522534
	1-1-A	1.04558		1-2-A	1.02636		2-1-A	1.0096		2-2-A	1.04516		3-A	1.02392		4-A	1.03512		5-A	0.977925		6-A	0.689875		7-A	0.968925		8-A	0.00140836		9-M6/9	0.339721		9-O	0.364921
	1-1-A	1.02645		1-2-A	1.03353		2-1-A	1.03915		2-2-A	1.06501		3-A	1.05516		4-A	1.02581		5-A	1.02276		6-A	0.466072		7-A	0.972276		8-A	0.800694		9-M6/9	0.358054		9-O	0.330378
	1-1-A	1.03361		1-2-A	1.04262		2-1-A	1.0385		2-2-A	1.02768		3-A	0.987938		4-A	1.02645		5-A	1.01366		6-A	0.622727		7-A	1.01284		8-A	0.890372		9-M6/9	0.32791		9-O	0.351704
	1-1-A	1.0321		1-2-A	1.03881		2-1-A	1.05158		2-2-A	1.04242		3-A	0.863015		4-A	1.02139		5-A	1.05645		6-A	0.684235		7-A	1.11066		8-A	0.994927		9-M6/9	0.355459		9-O	0.343869
	1-1-A	1.02022		1-2-A	1.00444		2-1-A	1.0158		2-2-A	1.01321		3-A	0.884615		4-A	1.06046		5-A	1.01077		6-A	0.682274		7-A	1.01951		8-A	1.01133		9-M6/9	0.394137		9-O	0.436313
	1-1-A	1.00357		1-2-A	1.01369		2-1-A	1.00716		2-2-A	1.02803		3-A	1.03201		4-A	1.02614		5-A	1.00427		6-A	0.726655		7-A	0.981171		8-A	1.03677		9-M6/9	0.369832		9-O	0.332433
	1-1-A	1.01536		1-2-A	1.02062		2-1-A	0.975865		2-2-A	1.02979		3-A	1.04047		4-A	1.05895		5-A	1.01082		6-A	0.527927		7-A	0.89333		8-A	1.00835		9-M6/9	0.402332		9-O	0.357358
	1-1-A	1.02972		1-2-A	1.07652		2-1-A	0.995342		2-2-A	1.0168		3-A	0.950878		4-A	1.01449		5-A	0.989886		6-A	0.731307		7-A	1.01006		8-A	1.02858		9-M6/9	0.346002		9-O	0.329115
	1-1-A	1.06492		1-2-A	0.986198		2-1-A	1.04325		2-2-A	1.032		3-A	0.783399		4-A	1.02477		5-A	1.03976		6-A	0.74302		7-A	1.0326		8-A	1.03177		9-M6/9	0.410818		9-O	0.453865
	1-1-A	1.01305		1-2-A	0.931572		2-1-A	0.999452		2-2-A	1.04417		3-A	0.967849		4-A	1.02426		5-A	1.00981		6-A	0.725215		7-A	1.01251		8-A	1.03003		9-M6/9	0.396398		9-O	0.513762
	1-1-A	1.00567		1-2-A	0.594937		2-1-A	1.02975		2-2-A	1.01891		3-A	1.01567		4-A	1.03705		5-A	0.999467		6-A	0.70708		7-A	0.959948		8-A	1.04391		9-M6/9	0.443145		9-O	0.669915
	1-1-A	1.08799		1-2-A	1.01193		2-1-A	1.40431		2-2-A	1.02419		3-A	1.02937		4-A	1.02687		5-A	1.02846		6-A	0.717131		7-A	1.03636		8-A	1.0205		9-M6/9	0.378257		9-O	0.373347
	1-1-A	1.07127		1-2-A	0.931556		2-1-A	1.01498		2-2-A	1.02453		3-A	1.00667		4-A	0.995955		5-A	0.999306		6-A	0.734019		7-A	1.04962		8-A	1.01775		9-M6/9	0.355732		9-O	0.320208
	1-1-A	1.05256		1-2-A	1.02867		2-1-A	1.01541		2-2-A	1.00732		3-A	1.04313		4-A	1.01082		5-A	1.12066		6-A	0.564373		7-A	1.02663		8-A	1.02677		9-M6/9	0.346338		9-O	0.364465
	1-1-A	1.01841		1-2-A	1.01761		2-1-A	1.02017		2-2-A	1.01467		3-A	1.00048		4-A	1.06904		5-A	1.03171		6-A	0.708238		7-A	1.02558		8-A	1.00359		9-M6/9	0.353002		9-O	0.31698
	1-1-A	1.03328		1-2-A	1.00918		2-1-A	1.03384		2-2-A	1.0405		3-A	1.04179		4-A	0.993625		5-A	1.00845		6-A	0.696038		7-A	1.03288		8-A	0.96584		9-M6/9	0.466999		9-O	0.471975
	1-1-A	1.01766		1-2-A	1.00814		2-1-A	0.993387		2-2-A	1.11076		3-A	1.0169		4-A	1.02045		5-A	0.962078		6-A	0.731072		7-A	0.978426		8-A	1.10019		9-M6/9	0.595221		9-O	0.721554
	1-1-A	1.05053		1-2-A	1.00096		2-1-A	1.03574		2-2-A	1.04365		3-A	1.02536		4-A	1.02528		5-A	1.02335		6-A	0.740409		7-A	0.958416		8-A	1.04563		9-M6/9	0.479236		9-O	0.655149
	1-1-A	1.04047		1-2-A	1.02241		2-1-A	0.98769		2-2-A	1.01445		3-A	0.993799		4-A	1.01787		5-A	1.06451		6-A	0.689512		7-A	1.02505		8-A	1.03114		9-M6/9	0.452877		9-O	0.643777
	1-1-A	1.0451		1-2-A	1.02883		2-1-A	1.00587		2-2-A	1.02848		3-A	1.01404		4-A	1.13555		5-A	1.0001		6-A	0.684773		7-A	0.988943		8-A	0.998685		9-M6/9	0.479899		9-O	0.639069
	1-1-A	1.01555		1-2-A	0.987439		2-1-A	0.999851		2-2-A	1.04689		3-A	1.05693		4-A	1.16681		5-A	0.988761		6-A	0.698441		7-A	0.994844		8-A	1.0251		9-M6/9	0.434548		9-O	0.618405
	1-1-A	0.988344		1-2-A	0.607587		2-1-A	1.03189		2-2-A	0.98793		3-A	1.01009		4-A	1.02374		5-A	1.00311		6-A	0.739537		7-A	0.997601		8-A	1.01503		9-M6/9	0.449789		9-O	0.680839
	1-1-A	1.12323		1-2-A	1.00284		2-1-A	0.840166		2-2-A	1.08086		3-A	1.03493		4-A	1.00775		5-A	1.03019		6-A	0.737533		7-A	1.01841		8-A	1.04338		9-M6/9	0.545885		9-O	0.583361
	1-1-A	1.15705		1-2-A	1.02016		2-1-A	0.854585		2-2-A	1.02855		3-A	0.997794		4-A	1.06764		5-A	1.00481		6-A	0.713831		7-A	1.00965		8-A	1.02863		9-M6/9	0.633324		9-O	0.66917
	1-1-A	1.01276		1-2-A	0.969151		2-1-A	0.994644		2-2-A	1.02364		3-A	1.04674		4-A	1.00178		5-A	0.97699		6-A	0.73505		7-A	1.03023		8-A	1.02702		9-M6/9	0.467232		9-O	0.673793
	1-1-A	1.04536		1-2-A	1.04131		2-1-A	0.987419		2-2-A	1.0128		3-A	0.983065		4-A	1.04854		5-A	1.01581		6-A	0.745285		7-A	1.02164		8-A	1.04348		9-M6/9	0.507952		9-O	0.66684
	1-1-A	1.01379		1-2-A	0.98632		2-1-A	1.01271		2-2-A	0.977488		3-A	0.990906		4-A	1.06901		5-A	1.03498		6-A	0.654286		7-A	1.02405		8-A	1.00806		9-M6/9	0.449499		9-O	0.65334
	1-1-A	1.01272		1-2-A	1.05196		2-1-A	1.01787		2-2-A	1.0374		3-A	0.979026		4-A	1.023		5-A	1.0507		6-A	0.739429		7-A	1.05029		8-A	0.981778		9-M6/9	0.530661		9-O	0.735801
	1-1-A	0.989454		1-2-A	1.02562		2-1-A	1.02861		2-2-A	1.02276		3-A	0.989551		4-A	1.00266		5-A	1.02366		6-A	0.707714		7-A	0.98832		8-A	1.01543		9-M6/9	0.462668		9-O	0.648136
	1-1-A	1.02349		1-2-A	1.04451		2-1-A	1.0015		2-2-A	1.05606		3-A	0.998992		4-A	0.99384		5-A	0.983163		6-A	0.722885		7-A	1.05338		8-A	0.716043		9-M6/9	0.45361		9-O	0.663618
	1-1-A	0.976043		1-2-A	0.985808		2-1-A	1.02311		2-2-A	1.33786		3-A	1.00579		4-A	1.03032		5-A	0.938873		6-A	0.703476		7-A	1.01875		8-A	0.9684		9-M6/9	0.38837		9-O	0.456583
	1-1-A	0.998531		1-2-A	1.00938		2-1-A	1.05617		2-2-A	1.23184		3-A	0.997295		4-A	1.02592		5-A	1.03385		6-A	0.742181		7-A	1.0316		8-A	1.03415		9-M6/9	0.440295		9-O	0.498679
	1-1-A	1.03913		1-2-A	1.03678		2-1-A	1.11384		2-2-A	1.01005		3-A	0.828165		4-A	1.0168		5-A	0.999474		6-A	0.671134		7-A	0.974217		8-A	1.00821		9-M6/9	0.514316		9-O	0.697737
	1-1-A	1.02827		1-2-A	1.03559		2-1-A	1.03404		2-2-A	1.04428		3-A	1.02762		4-A	1.02506		5-A	0.997867		6-A	0.670135		7-A	1.03098		8-A	1.0083		9-M6/9	0.460052		9-O	0.594015
	1-1-A	1.05367		1-2-A	1.03258		2-1-A	1.01975		2-2-A	0.984715		3-A	0.98596		4-A	1.03408		5-A	1.01253		6-A	0.640685		7-A	1.02313		8-A	0.862737		9-M6/9	0.439322		9-O	0.61887
	1-1-A	1.03204		1-2-A	1.05285		2-1-A	1.00136		2-2-A	0.996358		3-A	1.00395		4-A	1.02891		5-A	1.04669		6-A	0.615168		7-A	1.01041		8-A	0.93917		9-M6/9	0.435207		9-O	0.655339
	1-1-A	1.00467		1-2-A	1.06445		2-1-A	1.01517		2-2-A	1.02709		3-A	1.04827		4-A	1.02415		5-A	1.02983		6-A	0.464702		7-A	1.03427		8-A	0.950205		9-M6/9	0.468035		9-O	0.642387
	1-1-A	0.996496		1-2-A	1.01984		2-1-A	1.00953		2-2-A	1.04746		3-A	1.06337		4-A	1.00894		5-A	0.983716		6-A	4.51162E-05		7-A	0.992411		8-A	0.991467		9-M6/9	0.477684		9-O	0.641197
	1-1-A	0.971006		1-2-A	1.02842		2-1-A	1.14848		2-2-A	0.998898		3-A	1.01682		4-A	1.03691		5-A	1.04708		6-A	2.25581E-05		7-A	1.01437		8-A	0.952472		9-M6/9	0.475186		9-O	0.668411
	1-1-A	1.00596		1-2-A	1.04367		2-1-A	1.07813		2-2-A	1.02194		3-A	1.01729		4-A	1.03416		5-A	0.990909		6-A	0.425776		7-A	1.03614		8-A	0.846305		9-M6/9	0.448054		9-O	0.604775
	1-1-A	1.02417		1-2-A	1.06284		2-1-A	0.999959		2-2-A	1.0342		3-A	1.02292		4-A	1.04938		5-A	1.0029		6-A	0.707017		7-A	1.02076		8-A	0.922696		9-M6/9	0.451759		9-O	0.634242
	1-1-A	0.993829		1-2-A	1.03593		2-1-A	1.02007		2-2-A	1.1307		3-A	1.02398		4-A	1.10345		5-A	1.0277		6-A	0.723337		7-A	1.014		8-A	0.999668		9-M6/9	0.564724		9-O	0.654723
	1-1-A	1.03637		1-2-A	1.02607		2-1-A	1.01336		2-2-A	0.245858		3-A	1.02371		4-A	0.980568		5-A	1.02973		6-A	0.748887		7-A	0.991591		8-A	0.939578		9-M6/9	0.558898		9-O	0.65247
	1-1-A	0.997306		1-2-A	1.08006		2-1-A	1.02502		2-2-A	0.82587		3-A	0.976955		4-A	1.00839		5-A	1.00448		6-A	0.698996		7-A	1.04872		8-A	0.9636		9-M6/9	0.529482		9-O	0.534017
	1-1-A	1.01308		1-2-A	1.0082		2-1-A	0.992614		2-2-A	0.776634		3-A	1.00986		4-A	1.05325		5-A	0.981857		6-A	0.715915		7-A	1.01724		8-A	0.902701		9-M6/9	0.470186		9-O	0.589696
	1-1-A	1.01271		1-2-A	1.02382		2-1-A	1.13649		2-2-A	0.966432		3-A	0.996982		4-A	1.0189		5-A	0.995415		6-A	0.722714		7-A	1.01557		8-A	0.99827		9-M6/9	0.49555		9-O	0.57167
	1-1-A	1.02524		1-2-A	1.04928		2-1-A	1.22395		2-2-A	0.811745		3-A	1.04321		4-A	1.08682		5-A	1.02194		6-A	0.706455		7-A	1.03692		8-A	0.98227		9-M6/9	0.576943		9-O	0.664104
	1-1-A	1.01438		1-2-A	1.03022		2-1-A	1.90777		2-2-A	1.03707		3-A	1.02748		4-A	1.27776		5-A	1.00809		6-A	0.697818		7-A	0.990581		8-A	0.997738		9-M6/9	0.445307		9-O	0.601557
	1-1-A	0.988363		1-2-A	1.04813		2-1-A	1.39881		2-2-A	0.357134		3-A	0.951268		4-A	1.28595		5-A	1.02156		6-A	0.671365		7-A	1.00857		8-A	0.975212		9-M6/9	0.413255		9-O	0.598766
	1-1-A	1.00579		1-2-A	1.00044		2-1-A	1.02982		2-2-A	0.353988		3-A	0.766395		4-A	1.08124		5-A	1.00921		6-A	0.725215		7-A	1.0141		8-A	0.989606		9-M6/9	0.402221		9-O	0.570541
	1-1-A	1.15587		1-2-A	1.05696		2-1-A	0.995227		2-2-A	0.94326		3-A	1.00831		4-A	1.02501		5-A	1.00199		6-A	0.740915		7-A	1.03844		8-A	0.952019		9-M6/9	0.412059		9-O	0.641794
	1-1-A	1.13493		1-2-A	1.05813		2-1-A	1.00824		2-2-A	0.838375		3-A	1.04886		4-A	1.04898		5-A	0.98833		6-A	0.720755		7-A	1.06643		8-A	1.01749		9-M6/9	0.442738		9-O	0.653676
	1-1-A	1.02538		1-2-A	1.04095		2-1-A	1.05713		2-2-A	0.906867		3-A	0.986252		4-A	1.03217		5-A	0.915878		6-A	0.72397		7-A	1.01843		8-A	1.00888		9-M6/9	0.529299		9-O	0.774445
	1-1-A	1.00629		1-2-A	1.05285		2-1-A	1.05		2-2-A	1.04403		3-A	0.995705		4-A	1.2201		5-A	0.547704		6-A	0.712536		7-A	1.03447		8-A	1.02475		9-M6/9	0.456936		9-O	0.653974
	1-1-A	1.04841		1-2-A	1.03964		2-1-A	0.993988		2-2-A	1.05081		3-A	1.00318		4-A	1.06958		5-A	0.816864		6-A	0.723898		7-A	1.02726		8-A	0.931471		9-M6/9	0.430552		9-O	0.630317
	1-1-A	1.04705		1-2-A	0.947315		2-1-A	1.0304		2-2-A	1.01571		3-A	1.00853		4-A	1.07057		5-A	0.588881		6-A	0.730652		7-A	0.991031		8-A	1.03621		9-M6/9	0.476497		9-O	0.657252
	1-1-A	1.01578		1-2-A	0.727932		2-1-A	1.17305		2-2-A	1.06703		3-A	1.01554		4-A	1.03985		5-A	1.00554		6-A	0.770036		7-A	1.01213		8-A	1.01431		9-M6/9	0.472507		9-O	0.666161
	1-1-A	1.02591		1-2-A	1.00008		2-1-A	0.942021		2-2-A	1.02645		3-A	1.00131		4-A	1.06564		5-A	1.12307		6-A	0.758962		7-A	1.02332		8-A	1.00185		9-M6/9	0.443148		9-O	0.642331
	1-1-A	1.04185		1-2-A	1.05463		2-1-A	0.978724		2-2-A	1.02801		3-A	1.02128		4-A	1.03498		5-A	0.822307		6-A	0.766945		7-A	0.987151		8-A	1.00961		9-M6/9	0.446389		9-O	0.652451
	1-1-A	0.988651		1-2-A	1.02332		2-1-A	0.986845		2-2-A	1.00563		3-A	0.994644		4-A	1.05562		5-A	1.00132		6-A	0.764794		7-A	1.01432		8-A	1.01233		9-M6/9	0.468572		9-O	0.652449
	1-1-A	1.02556		1-2-A	1.03598		2-1-A	1.03479		2-2-A	0.886978		3-A	1.02181		4-A	1.04561		5-A	1.04771		6-A	1.36435		7-A	1.0391		8-A	0.983834		9-M6/9	0.471342		9-O	0.676456
	1-1-A	1.0547		1-2-A	1.03029		2-1-A	1.03574		2-2-A	1.00242		3-A	1.02677		4-A	1.06154		5-A	1.02845		6-A	0.740585		7-A	1.01343		8-A	1.01563		9-M6/9	0.450905		9-O	0.630919
	1-1-A	1.05802		1-2-A	0.980406		2-1-A	1.06293		2-2-A	0.723437		3-A	0.963294		4-A	1.04284		5-A	1.02297		6-A	0.714544		7-A	0.989365		8-A	1.02744		9-M6/9	0.465656		9-O	0.647585
	1-1-A	1.013		1-2-A	1.01239		2-1-A	1.03504		2-2-A	1.02916		3-A	1.05972		4-A	1.016		5-A	0.703462		6-A	0.724126		7-A	0.99629		8-A	0.960809		9-M6/9	0.449313		9-O	0.637254
	1-1-A	1.00456		1-2-A	1.01611		2-1-A	1.07379		2-2-A	1.02905		3-A	1.02428		4-A	1.0436		5-A	1.01416		6-A	0.715429		7-A	0.962504		8-A	0.981209		9-M6/9	0.435844		9-O	0.653668
	1-1-A	1.03143		1-2-A	1.01336		2-1-A	1.06055		2-2-A	0.926277		3-A	1.20272		4-A	1.03392		5-A	1.01252		6-A	0.740377		7-A	0.993659		8-A	0.967715		9-M6/9	0.47636		9-O	0.664279
	1-1-A	0.982825		1-2-A	1.00527		2-1-A	1.17295		2-2-A	0.837153		3-A	1.12868		4-A	1.02747		5-A	1.00142		6-A	0.721147		7-A	1.01076		8-A	0.964696		9-M6/9	0.437689		9-O	0.632963
	1-1-A	0.966935		1-2-A	0.985727		2-1-A	1.1147		2-2-A	0.974739		3-A	1.00796		4-A	1.0337		5-A	1.00562		6-A	0.766661		7-A	0.997245		8-A	1.02349		9-M6/9	0.435132		9-O	0.658647
	1-1-A	0.993966		1-2-A	1.01901		2-1-A	0.959495		2-2-A	0.922799		3-A	1.01511		4-A	1.02562		5-A	0.961481		6-A	1.19059		7-A	0.989469		8-A	0.981174		9-M6/9	0.508382		9-O	0.824134
	1-1-A	0.998227		1-2-A	0.569424		2-1-A	0.844116		2-2-A	1.07514		3-A	1.02629		4-A	1.17366		5-A	1.01566		6-A	0.748755		7-A	0.971996		8-A	0.945076		9-M6/9	0.46856		9-O	0.625151
	1-1-A	0.963579		1-2-A	0.485534		2-1-A	0.872739		2-2-A	1.05954		3-A	1.02954		4-A	0.884825		5-A	1.02391		6-A	0.835045		7-A	1.00939		8-A	1.19469		9-M6/9	0.474837		9-O	0.635275
	1-1-A	1.00213		1-2-A	0.567729		2-1-A	0.953509		2-2-A	1.02511		3-A	1.01193		4-A	0.757155		5-A	0.986819		6-A	1.14585		7-A	0.985977		8-A	1.13668		9-M6/9	0.521277		9-O	0.746551
	1-1-A	0.973021		1-2-A	0.777331		2-1-A	1.00989		2-2-A	1.02674		3-A	0.997421		4-A	0.992881		5-A	0.958451		6-A	0.737276		7-A	1.05415		8-A	0.999012		9-M6/9	0.48576		9-O	0.633477
	1-1-A	1.01363		1-2-A	1.03619		2-1-A	1.08914		2-2-A	0.998273		3-A	1.00729		4-A	0.754192		5-A	0.978714		6-A	0.712457		7-A	1.01831		8-A	1.00456		9-M6/9	0.447463		9-O	0.624908
	1-1-A	1.01945		1-2-A	1.02384		2-1-A	1.10952		2-2-A	0.986192		3-A	1.22453		4-A	1.95454		5-A	0.965226		6-A	0.695267		7-A	1.01441		8-A	1.01379		9-M6/9	0.438873		9-O	0.61688
	1-1-A	1.03936		1-2-A	0.986331		2-1-A	1.00338		2-2-A	1.02867		3-A	1.25714		4-A	2.08608		5-A	0.988013		6-A	0.722263		7-A	1.01956		8-A	0.993755		9-M6/9	0.597327		9-O	0.774316
	1-1-A	1.01259		1-2-A	1.00346		2-1-A	0.999891		2-2-A	1.0404		3-A	1.05441		4-A	1.99793		5-A	1.04828		6-A	1.10086		7-A	1.08479		8-A	1.01033		9-M6/9	0.456956		9-O	0.616194
	1-1-A	0.960304		1-2-A	1.03252		2-1-A	0.993636		2-2-A	1.05444		3-A	1.03225		4-A	2.06092		5-A	0.998293		6-A	1.19052		7-A	1.03737		8-A	0.982431		9-M6/9	0.456153		9-O	0.615011
	1-1-A	1.03284		1-2-A	0.889338		2-1-A	0.966746		2-2-A	0.992891		3-A	0.979889		4-A	1.63053		5-A	0.95407		6-A	0.784072		7-A	0.999529		8-A	0.971673		9-M6/9	0.494153		9-O	0.598342
	1-1-A	1.0379		1-2-A	0.928897		2-1-A	0.98191		2-2-A	0.982511		3-A	1.01916		4-A	1.31198		5-A	1.01157		6-A	0.444266		7-A	1.0059		8-A	1.04364		9-M6/9	0.459293		9-O	0.551681
	1-1-A	0.996691		1-2-A	0.99237		2-1-A	1.02678		2-2-A	1.05277		3-A	1.05149		4-A	1.2722		5-A	0.998735		6-A	1.22253		7-A	1.0778		8-A	0.531246		9-M6/9	0.524473		9-O	0.740277
	1-1-A	0.640879		1-2-A	1.04079		2-1-A	0.981045		2-2-A	1.05634		3-A	1.03841		4-A	1.02972		5-A	0.98931		6-A	0.886115		7-A	1.16785		8-A	0.419319		9-M6/9	0.432391		9-O	0.57025
	1-1-A	0.808236		1-2-A	1.03779		2-1-A	0.719284		2-2-A	1.03528		3-A	1.02593		4-A	1.01869		5-A	0.981321		6-A	0.779271		7-A	0.794592		8-A	0.80722		9-M6/9	0.47959		9-O	0.649347
	1-1-A	1.00976		1-2-A	1.04415		2-1-A	0.690463		2-2-A	1.03545		3-A	1.0346		4-A	0.996626		5-A	1.034		6-A	0.754855		7-A	0.847107		8-A	1.02807		9-M6/9	0.435004		9-O	0.627375
	1-1-A	1.02307		1-2-A	1.02002		2-1-A	0.638635		2-2-A	1.0808		3-A	1.02556		4-A	0.998511		5-A	1.02262		6-A	0.711151		7-A	0.983077		8-A	0.999531		9-M6/9	0.414248		9-O	0.542568
	1-1-A	0.834224		1-2-A	0.99689		2-1-A	0.794664		2-2-A	1.23419		3-A	1.02614		4-A	1.02772		5-A	1.02694		6-A	0.756797		7-A	0.85031		8-A	1.0145		9-M6/9	1.12736		9-O	1.19346
	1-1-A	1.02134		1-2-A	1.03609		2-1-A	1.28928		2-2-A	1.08851		3-A	1.02769		4-A	1.0333		5-A	1.02691		6-A	1.01355		7-A	0.802904		8-A	0.989081		9-M6/9	0.629288		9-O	0.629023
	1-1-A	1.05338		1-2-A	0.804118		2-1-A	0.98095		2-2-A	1.15021		3-A	1.04656		4-A	1.03358		5-A	1.00409		6-A	0.750154		7-A	0.651485		8-A	0.974818		9-M6/9	0.482202		9-O	0.612034
	1-1-A	1.02879		1-2-A	0.652874		2-1-A	0.99505		2-2-A	1.07498		3-A	1.06277		4-A	1.01941		5-A	0.971043		6-A	0.722091		7-A	1.02037		8-A	0.999503		9-M6/9	0.44043		9-O	0.598276
	1-1-A	1.04499		1-2-A	1.00541		2-1-A	0.999212		2-2-A	1.23269		3-A	1.0263		4-A	1.04728		5-A	1.01822		6-A	0.72207		7-A	0.661769		8-A	1.00806		9-M6/9	0.500557		9-O	0.650415
	1-1-A	1.04821		1-2-A	1.00954		2-1-A	1.30484		2-2-A	1.06558		3-A	1.02634		4-A	1.02077		5-A	0.980565		6-A	0.777268		7-A	1.01682		8-A	1.01563		9-M6/9	0.508236		9-O	0.672149
	1-1-A	1.04235		1-2-A	1.00971		2-1-A	2.29987		2-2-A	1.0634		3-A	1.07276		4-A	1.03473		5-A	0.986892		6-A	0.69721		7-A	1.01087		8-A	0.996874		9-M6/9	0.444988		9-O	0.620311
	1-1-A	1.03874		1-2-A	1.02912		2-1-A	0.929364		2-2-A	1.04323		3-A	1.0569		4-A	1.047		5-A	0.98278		6-A	0.679259		7-A	1.02897		8-A	1.02277		9-M6/9	0.432846		9-O	0.56861
	1-1-A	1.06126		1-2-A	0.994089		2-1-A	0.821805		2-2-A	1.04613		3-A	1.07511		4-A	1.037		5-A	0.998087		6-A	0.693827		7-A	0.967467		8-A	0.993871		9-M6/9	0.693204		9-O	0.894765
	1-1-A	1.0066		1-2-A	1.06641		2-1-A	0.987088		2-2-A	1.02961		3-A	1.01529		4-A	1.03862		5-A	1.03162		6-A	0.675417		7-A	1.01995		8-A	0.966833		9-M6/9	0.538439		9-O	0.740062
	1-1-A	1.00953		1-2-A	1.09783		2-1-A	1.00499		2-2-A	1.0604		3-A	1.0447		4-A	1.03544		5-A	1.03793		6-A	0.692252		7-A	1.02811		8-A	1.0023		9-M6/9	0.50874		9-O	0.625366
	1-1-A	0.0332444		1-2-A	1.03018		2-1-A	1.01583		2-2-A	1.01655		3-A	1.10045		4-A	1.02017		5-A	1.032		6-A	0.680598		7-A	0.993072		8-A	0.978716		9-M6/9	0.46555		9-O	0.646618
	1-1-A	0.635591		1-2-A	1.04499		2-1-A	1.01107		2-2-A	1.08681		3-A	1.00645		4-A	0.994879		5-A	1.04794		6-A	0.723367		7-A	0.934182		8-A	1.04367		9-M6/9	0.449162		9-O	0.621892
	1-1-A	0.983711		1-2-A	1.09315		2-1-A	1.00573		2-2-A	1.04316		3-A	1.05108		4-A	1.05958		5-A	1.02633		6-A	0.684356		7-A	0.979218		8-A	1.01319		9-M6/9	0.695434		9-O	0.902703
	1-1-A	1.03002		1-2-A	0.990731		2-1-A	1.02294		2-2-A	1.03981		3-A	1.05151		4-A	1.04315		5-A	1.05063		6-A	0.723026		7-A	1.04461		8-A	1.0097		9-M6/9	0.563091		9-O	0.645208
	1-1-A	1.01891		1-2-A	1.05499		2-1-A	0.992725		2-2-A	1.05486		3-A	1.02971		4-A	1.01809		5-A	1.05307		6-A	0.676682		7-A	1.02637		8-A	0.97651		9-M6/9	0.460005		9-O	0.647744
	1-1-A	1.01377		1-2-A	1.04527		2-1-A	1.00601		2-2-A	1.03678		3-A	1.04114		4-A	0.973738		5-A	1.00479		6-A	0.692051		7-A	0.937709		8-A	0.978152		9-M6/9	0.480283		9-O	0.634388
	1-1-A	1.04034		1-2-A	1.07812		2-1-A	1.01534		2-2-A	1.03017		3-A	1.01719		4-A	0.961866		5-A	1.04639		6-A	0.705679		7-A	0.971634		8-A	0.983102		9-M6/9	0.552971		9-O	0.69431
	1-1-A	1.03401		1-2-A	1.04213		2-1-A	1.04516		2-2-A	1.0359		3-A	1.01949		4-A	1.05501		5-A	1.02952		6-A	0.697862		7-A	0.960905		8-A	1.01083		9-M6/9	0.483324		9-O	0.667414
	1-1-A	1.0279		1-2-A	1.02001		2-1-A	1.01333		2-2-A	1.00504		3-A	1.01019		4-A	1.01248		5-A	0.983858		6-A	0.6994		7-A	1.00151		8-A	0.986648		9-M6/9	0.551667		9-O	0.57688
	1-1-A	1.00431		1-2-A	0.988198		2-1-A	0.979694		2-2-A	1.03715		3-A	1.0391		4-A	1.00887		5-A	0.975345		6-A	0.746621		7-A	1.04696		8-A	1.00937		9-M6/9	0.960247		9-O	0.896103
	1-1-A	0.631833		1-2-A	1.02091		2-1-A	0.978552		2-2-A	1.03665		3-A	1.05752		4-A	0.807558		5-A	0.999675		6-A	0.898661		7-A	1.02725		8-A	1.03217		9-M6/9	0.727435		9-O	0.822264
	1-1-A	0.600018		1-2-A	0.974893		2-1-A	0.994613		2-2-A	1.2417		3-A	1.06493		4-A	0.704901		5-A	1.03388		6-A	0.720426		7-A	0.954328		8-A	1.1781					9-O	0.500637
	1-1-A	0.998984		1-2-A	1.01107		2-1-A	0.992312		2-2-A	1.05987		3-A	1.01614		4-A	1.01221		5-A	1.01281		6-A	0.737708		7-A	0.972662		8-A	1.13691					9-O	0.947327
	1-1-A	0.963277		1-2-A	0.992184		2-1-A	1.03306		2-2-A	1.06127		3-A	0.826108		4-A	1.03208		5-A	0.967864		6-A	0.709488		7-A	1.03263		8-A	1.05254					9-O	0.674662
	1-1-A	0.96277		1-2-A	1.05392		2-1-A	1.0437		2-2-A	1.04463		3-A	0.724465		4-A	1.02871		5-A	0.9952		6-A	0.73745		7-A	1.04574		8-A	1.05624					9-O	0.499749
	1-1-A	0.939288		1-2-A	1.01036		2-1-A	1.04892		2-2-A	1.03699		3-A	0.518308		4-A	1.00648		5-A	1.06222		6-A	0.866984		7-A	1.02177		8-A	1.03421					9-O	0.352744
	1-1-A	0.990271		1-2-A	0.970429		2-1-A	0.986068		2-2-A	1.07337		3-A	0.577012		4-A	1.02844		5-A	1.02244		6-A	0.716513		7-A	0.882921		8-A	1.05493					9-O	0.344343
	1-1-A	0.958151		1-2-A	0.798055		2-1-A	1.00626		2-2-A	0.950157		3-A	0.474073		4-A	1.05219		5-A	1.02888		6-A	0.82253		7-A	1.02616		8-A	1.12					9-O	0.332454
	1-1-A	0.486498		1-2-A	1.02031		2-1-A	1.00984		2-2-A	0.998008		3-A	1.01771		4-A	1.01905		5-A	1.03274		6-A	0.902649		7-A	1.02326		8-A	1.0763					9-O	0.310797
	1-1-A	0.984579		1-2-A	0.981149		2-1-A	0.989622		2-2-A	0.9287		3-A	0.798318		4-A	1.02802		5-A	1.05097		6-A	0.709263		7-A	1.04523		8-A	1.05525					9-O	0.370952
	1-1-A	0.914046		1-2-A	1.07098		2-1-A	0.999248		2-2-A	0.998669		3-A	1.04262		4-A	1.01569		5-A	1.05424		6-A	0.757459		7-A	0.988903		8-A	1.03476					9-O	0.316979
	1-1-A	0.976236		1-2-A	1.02666		2-1-A	0.989309		2-2-A	1.09945		3-A	1.01962		4-A	0.992323		5-A	0.978048		6-A	0.704369		7-A	0.966669		8-A	1.03359					9-O	0.347616
	1-1-A	0.3984		1-2-A	1.00696		2-1-A	1.10815		2-2-A	1.03496		3-A	1.04087		4-A	0.966598		5-A	0.978936		6-A	0.711844		7-A	0.976704		8-A	0.989447					9-O	0.305314
	1-1-A	0.857414		1-2-A	1.03625		2-1-A	1.09875		2-2-A	1.00584		3-A	1.01507		4-A	0.989575		5-A	1.01074		6-A	0.739836		7-A	1.0308		8-A	0.991052					9-O	0.369276
	1-1-A	0.717197		1-2-A	1.00957		2-1-A	0.996939		2-2-A	1.00111		3-A	1.01987		4-A	1.0484		5-A	0.990493		6-A	0.685819		7-A	1.05077		8-A	1.1564					9-O	0.512603
	1-1-A	1.17109		1-2-A	1.00641		2-1-A	0.980414		2-2-A	1.05305		3-A	0.991722		4-A	0.9513		5-A	1.03707		6-A	0.749408		7-A	1.02938		8-A	1.0547					9-O	0.643504
	1-1-A	1.56416		1-2-A	1.00904		2-1-A	1.00017		2-2-A	1.07309		3-A	1.00502		4-A	0.98198		5-A	1.02817		6-A	0.747709		7-A	0.994166		8-A	1.01309					9-O	0.357201
	1-1-A	1.02673		1-2-A	1.02096		2-1-A	1.0138		2-2-A	1.05531		3-A	1.00934		4-A	1.0452		5-A	0.975464		6-A	0.764122		7-A	1.37817		8-A	1.00595					9-O	0.319474
	1-1-A	1.04159		1-2-A	0.992023		2-1-A	1.02489		2-2-A	1.03579		3-A	1.02661		4-A	1.02656		5-A	1.0287		6-A	0.77777		7-A	1.00839		8-A	1.02349					9-O	0.34768
	1-1-A	0.994948		1-2-A	0.955498		2-1-A	1.00699		2-2-A	1.00817		3-A	0.962482		4-A	1.01509		5-A	0.978625		6-A	0.741041		7-A	1.01627		8-A	1.03542					9-O	0.310408
	1-1-A	1.03223		1-2-A	1.04148		2-1-A	0.981924		2-2-A	1.01778		3-A	1.03166		4-A	1.0644		5-A	0.993685		6-A	0.723762		7-A	1.0304		8-A	1.04745					9-O	0.456299
	1-1-A	1.02002		1-2-A	1.01299		2-1-A	1.02473		2-2-A	1.03481		3-A	0.894468		4-A	1.03394		5-A	1.02401		6-A	0.744038		7-A	1.04126		8-A	0.940633					9-O	0.707406
	1-1-A	1.0216		1-2-A	1.03075		2-1-A	1.00637		2-2-A	1.06312		3-A	0.965747		4-A	1.03333		5-A	1.0461		6-A	0.675495		7-A	0.984333		8-A	7.1058e-05					9-O	0.646204
	1-1-A	1.01883		1-2-A	1.02954		2-1-A	0.937443		2-2-A	1.07422		3-A	0.965665		4-A	1.00416		5-A	1.02782		6-A	0.701302		7-A	1.01225		8-A	0					9-O	0.635222
	1-1-A	1.03124		1-2-A	1.02486		2-1-A	0.991726		2-2-A	1.0312		3-A	1.00637		4-A	0.99897		5-A	0.968009		6-A	0.718463		7-A	1.01665		8-A	0.00871814					9-O	0.660276
	1-1-A	1.02416		1-2-A	1.05327		2-1-A	0.993632		2-2-A	0.991386		3-A	0.997683		4-A	1.04496		5-A	1.02778		6-A	0.714935		7-A	1.00497		8-A	0.821503					9-O	0.61684
	1-1-A	1.0446		1-2-A	1.01104		2-1-A	0.992953		2-2-A	1.0356		3-A	0.89084		4-A	1.01321		5-A	0.978868		6-A	0.727555		7-A	1.00618		8-A	0.904067					9-O	0.624136
	1-1-A	0.981617		1-2-A	0.972955		2-1-A	1.01351		2-2-A	1.07572		3-A	0.90439		4-A	1.03177		5-A	0.970362		6-A	0.76737		7-A	1.02694		8-A	1.01841					9-O	0.57068
	1-1-A	1.01275		1-2-A	0.975331		2-1-A	0.973007		2-2-A	1.03584		3-A	1.00395		4-A	1.01545		5-A	1.00256		6-A	0.696523		7-A	1.02022		8-A	0.994977					9-O	0.6469
	1-1-A	1.02676		1-2-A	1.00327		2-1-A	1.02366		2-2-A	1.04459		3-A	0.983597		4-A	1.03448		5-A	1.0292		6-A	0.72795		7-A	1.00089		8-A	1.01866					9-O	0.663558
	1-1-A	1.03868		1-2-A	1.00226		2-1-A	1.02273		2-2-A	1.05013		3-A	0.980244		4-A	1.00858		5-A	0.978709		6-A	0.741938		7-A	1.01976		8-A	1.03324					9-O	0.721023
	1-1-A	1.01155		1-2-A	1.00943		2-1-A	0.987522		2-2-A	1.03386		3-A	1.04631		4-A	0.97923		5-A	1.02824		6-A	0.698513		7-A	1.02202		8-A	1.06854					9-O	0.66038
	1-1-A	0.984314		1-2-A	1.01274		2-1-A	0.966287		2-2-A	1.08473		3-A	1.05202		4-A	1.00906		5-A	0.989945		6-A	0.696472		7-A	1.01402		8-A	1.00641					9-O	0.73069
	1-1-A	0.996469		1-2-A	0.99896		2-1-A	1.0171		2-2-A	0.998434		3-A	0.997758		4-A	1.01998		5-A	1.02025		6-A	0.671147		7-A	1.02622		8-A	1.04463					9-O	0.680926
	1-1-A	1.03649		1-2-A	1.01611		2-1-A	1.01861		2-2-A	1.04752		3-A	1.03934		4-A	1.04471		5-A	1.00475		6-A	0.701123		7-A	1.01178		8-A	1.02644					9-O	0.66858
	1-1-A	0.998947		1-2-A	1.03136		2-1-A	0.929435		2-2-A	1.03782		3-A	1.01128		4-A	1.05226		5-A	1.0529		6-A	0.723291		7-A	1.01415		8-A	1.01701					9-O	0.424595
	1-1-A	1.02112		1-2-A	1.01981		2-1-A	1.08315		2-2-A	1.03987		3-A	0.986796		4-A	1.00662		5-A	1.02513		6-A	0.754178		7-A	0.987371		8-A	1.02654					9-O	0.44133
	1-1-A	1.02467		1-2-A	1.03573		2-1-A	0.543913		2-2-A	1.03667		3-A	0.971113		4-A	1.03572		5-A	1.01948		6-A	0.711493		7-A	1.03804		8-A	1.03443					9-O	0.711093
	1-1-A	1.1181		1-2-A	1.04738		2-1-A	0.874446		2-2-A	1.00392		3-A	1.00101		4-A	0.985014		5-A	1.00086		6-A	0.587847		7-A	0.99542		8-A	1.01743					9-O	0.630931
	1-1-A	1.16783		1-2-A	1.03896		2-1-A	0.997214		2-2-A	1.03409		3-A	1.02635		4-A	0.982635		5-A	1.02372		6-A	0.382661		7-A	0.982254		8-A	0.805652					9-O	0.657654
	1-1-A	1.00374		1-2-A	1.01669		2-1-A	0.985925		2-2-A	1.0456		3-A	1.00519		4-A	1.05662		5-A	1.02509		6-A	0.758542		7-A	1.03665		8-A	0.961088					9-O	0.644618
	1-1-A	1.00366		1-2-A	1.01567		2-1-A	0.950346		2-2-A	1.06085		3-A	1.0192		4-A	1.0437		5-A	0.990675		6-A	0.688504		7-A	1.03234		8-A	1.10307					9-O	0.675283
	1-1-A	1.00234		1-2-A	1.00386		2-1-A	1.03397		2-2-A	1.05124		3-A	1.00007		4-A	1.01748		5-A	1.00273		6-A	0.682383		7-A	1.00777		8-A	1.04819					9-O	0.635663
	1-1-A	1.02434		1-2-A	1.03268		2-1-A	1.00948		2-2-A	1.02352		3-A	1.00415		4-A	1.02335		5-A	0.986823		6-A	0.677219		7-A	1.45634		8-A	1.06705					9-O	0.672691
	1-1-A	0.988719		1-2-A	1.02351		2-1-A	1.00275		2-2-A	0.984688		3-A	1.03441		4-A	0.996453		5-A	1.02791		6-A	0.73674		7-A	0.987642		8-A	1.0651					9-O	0.638872
	1-1-A	1.04436		1-2-A	1.00141		2-1-A	1.02658		2-2-A	1.0309		3-A	1.01578		4-A	0.956777		5-A	0.99743		6-A	0.765859		7-A	1.00792		8-A	1.08707					9-O	0.601236
	1-1-A	1.00581		1-2-A	1.00204		2-1-A	1.00803		2-2-A	1.0386		3-A	0.468256		4-A	0.992395		5-A	1.00262		6-A	0.763852		7-A	1.01298		8-A	1.09325					9-O	0.625037
	1-1-A	1.02277		1-2-A	1.01826		2-1-A	0.988695		2-2-A	0.884256		3-A	1.02232		4-A	1.03576		5-A	1.03597		6-A	0.71671		7-A	0.984794		8-A	0.997729					9-O	0.639731
	1-1-A	1.028		1-2-A	1.03924		2-1-A	0.982912		2-2-A	1.01822		3-A	1.03026		4-A	1.09174		5-A	1.02056		6-A	0.758578		7-A	0.995636		8-A	0.998029					9-O	0.498048
	1-1-A	1.00861		1-2-A	0.983079		2-1-A	1.05288		2-2-A	1.06084		3-A	0.995558		4-A	1.02873		5-A	1.02589		6-A	0.767004		7-A	0.96691		8-A	0.984189					9-O	0.57945
	1-1-A	0.999885		1-2-A	1.012		2-1-A	1.03807		2-2-A	1.0517		3-A	1.01363		4-A	0.985827		5-A	1.01506		6-A	0.745266		7-A	0.80354		8-A	1.02996					9-O	0.598625
	1-1-A	0.996279		1-2-A	1.00048		2-1-A	1.01707		2-2-A	1.07172		3-A	0.94719		4-A	1.01619		5-A	1.04007		6-A	0.762799		7-A	0.88794		8-A	1.02848					9-O	0.676245
	1-1-A	1.00847		1-2-A	1.0312		2-1-A	1.01927		2-2-A	1.05997		3-A	0.862544		4-A	0.986082		5-A	1.20459		6-A	0.763039		7-A	0.820501		8-A	0.962756					9-O	0.622223
	1-1-A	1.00646		1-2-A	1.02492		2-1-A	1.0306		2-2-A	1.05313		3-A	0.99341		4-A	1.02604		5-A	1.41692		6-A	0.733673		7-A	0.999222		8-A	0.755025					9-O	0.58274
	1-1-A	0.949059		1-2-A	1.01772		2-1-A	1.02812		2-2-A	1.04148		3-A	0.9708		4-A	1.03228		5-A	1.38925		6-A	0.717565		7-A	1.02576		8-A	0.936325					9-O	0.593338
	1-1-A	0.967824		1-2-A	1.02652		2-1-A	1.0109		2-2-A	1.06433		3-A	1.00527		4-A	1.00278		5-A	1.07583		6-A	0.765132		7-A	1.02395		8-A	1.04498					9-O	0.645456
	1-1-A	1.04868		1-2-A	1.00441		2-1-A	1.00621		2-2-A	1.04709		3-A	1.01788		4-A	1.00569		5-A	1.02432		6-A	0.748632		7-A	0.999692		8-A	0.958021					9-O	0.62668
	1-1-A	1.05652		1-2-A	1.03105		2-1-A	1.00072		2-2-A	1.0529		3-A	0.981363		4-A	1.00003		5-A	0.981502		6-A	0.754197		7-A	1.00791		8-A	1.0074					9-O	0.722591
	1-1-A	1.01851		1-2-A	0.97145		2-1-A	1.03991		2-2-A	0.98181		3-A	1.03286		4-A	1.05427		5-A	0.995824		6-A	0.743496		7-A	0.975739		8-A	0.792529					9-O	0.629251
	1-1-A	1.00186		1-2-A	1.03147		2-1-A	0.983952		2-2-A	1.03766		3-A	1.05333		4-A	0.990981		5-A	1.0425		6-A	0.681192		7-A	0.984104		8-A	0.912022					9-O	0.606592
	1-1-A	1.05139		1-2-A	1.03762		2-1-A	1.03718		2-2-A	1.01059		3-A	0.980232		4-A	1.00213		5-A	1.00931		6-A	0.745761		7-A	1.01012		8-A	1.03352					9-O	0.657063
	1-1-A	1.02194		1-2-A	1.03395		2-1-A	1.02458		2-2-A	1.07051		3-A	0.957523		4-A	1.00719		5-A	1.02027		6-A	0.745846		7-A	1.04384		8-A	0.947527					9-O	0.636296
	1-1-A	0.975363		1-2-A	1.03119		2-1-A	1.0267		2-2-A	1.0772		3-A	1.01268		4-A	1.05942		5-A	0.993924		6-A	0.731501		7-A	1.01096		8-A	0.971642					9-O	0.641787
	1-1-A	1.00427		1-2-A	1.0404		2-1-A	0.990448		2-2-A	1.03475		3-A	1.02776		4-A	0.997004		5-A	0.986443		6-A	0.762993		7-A	1.02045		8-A	0.858365					9-O	0.65188
	1-1-A	1.01999		1-2-A	1.01688		2-1-A	1.00787		2-2-A	1.04976		3-A	0.999358		4-A	0.995754		5-A	1.01232		6-A	0.737888		7-A	1.00241		8-A	0.927001					9-O	0.634391
	1-1-A	1.04859		1-2-A	1.01473		2-1-A	1.06986		2-2-A	1.02823		3-A	0.992304		4-A	0.972104		5-A	1.00566		6-A	0.736598		7-A	1.00746		8-A	1.00042					9-O	0.661679
	1-1-A	0.988715		1-2-A	0.986623		2-1-A	1.02462		2-2-A	1.10245		3-A	1.00067		4-A	1.01307		5-A	1.00545		6-A	0.716141		7-A	1.03226		8-A	0.920786					9-O	0.618858
	1-1-A	1.01922		1-2-A	1.02316		2-1-A	0.993759		2-2-A	1.13483		3-A	1.03126		4-A	1.02708		5-A	1.06149		6-A	0.716024		7-A	0.969006		8-A	0.947878					9-O	0.639127
	1-1-A	1.01652		1-2-A	1.02605		2-1-A	0.991801		2-2-A	1.05547		3-A	0.997578		4-A	1.02331		5-A	1.02129		6-A	0.745996		7-A	1.00886		8-A	0.869293					9-O	0.633823
	1-1-A	0.989853		1-2-A	1.0473		2-1-A	0.860546		2-2-A	1.01078		3-A	1.04791		4-A	1.04351		5-A	1.00404		6-A	0.731868		7-A	0.969571		8-A	1.01522					9-O	0.659298
	1-1-A	1.04855		1-2-A	1.13701		2-1-A	0.925635		2-2-A	1.05225		3-A	0.976885		4-A	1.02154		5-A	0.981209		6-A	0.758457		7-A	0.982395		8-A	1.04486					9-O	0.665536
	1-1-A	0.957938		1-2-A	1.00807		2-1-A	0.969539		2-2-A	1.07557		3-A	0.966422		4-A	0.938957		5-A	1.00556		6-A	0.746624		7-A	0.97748		8-A	0.939031					9-O	0.62455
	1-1-A	0.983004		1-2-A	1.03528		2-1-A	0.527516		2-2-A	1.03956		3-A	0.967952		4-A	1.02889		5-A	0.99283		6-A	0.760014		7-A	0.966128		8-A	0.960842					9-O	0.614901
	1-1-A	1.0165		1-2-A	1.02632		2-1-A	1.02684		2-2-A	1.06615		3-A	0.968797		4-A	1.02201		5-A	1.02995		6-A	0.720809		7-A	1.00037		8-A	1.0084					9-O	0.762048
	1-1-A	0.966447		1-2-A	1.02656		2-1-A	0.764804		2-2-A	1.022		3-A	1.0151		4-A	0.984361		5-A	1.01216		6-A	0.753237		7-A	0.996378		8-A	1.05661					9-O	0.654966
	1-1-A	1.02214		1-2-A	1.04043		2-1-A	0.358107		2-2-A	1.10701		3-A	0.983631		4-A	1.02409		5-A	1.02617		6-A	0.794064		7-A	0.974092		8-A	0.987938					9-O	0.642677
	1-1-A	1.01876		1-2-A	1.00492		2-1-A	0.97348		2-2-A	1.07109		3-A	0.953586		4-A	1.02566		5-A	1.02106		6-A	0.730445		7-A	0.960884		8-A	1.05159					9-O	0.607995
	1-1-A	1.01321		1-2-A	0.997042		2-1-A	0.997071		2-2-A	1.06885		3-A	1.01155		4-A	1.00069		5-A	1.02346		6-A	0.731528		7-A	1.0072		8-A	1.02813					9-O	0.582273
	1-1-A	1.02253		1-2-A	1.0227		2-1-A	0.97797		2-2-A	1.05719		3-A	1.03613		4-A	0.971972		5-A	1.07742		6-A	0.762772		7-A	0.948428		8-A	1.00139					9-O	0.611617
	1-1-A	0.984213		1-2-A	1.04444		2-1-A	0.462026		2-2-A	1.03387		3-A	1.06741		4-A	1.01521		5-A	0.988956		6-A	0.715891		7-A	0.975454		8-A	1.01907					9-O	0.604451
	1-1-A	0.990714		1-2-A	1.02163		2-1-A	0.982571		2-2-A	1.14729		3-A	1.01248		4-A	1.01572		5-A	1.02182		6-A	0.740673		7-A	0.932395		8-A	1.01106					9-O	0.798313
	1-1-A	1.00535		1-2-A	0.979828		2-1-A	0.32774		2-2-A	1.44531		3-A	1.04637		4-A	0.97564		5-A	0.992899		6-A	0.791105		7-A	0.973975		8-A	1.06701					9-O	0.592624
	1-1-A	1.02561		1-2-A	1.079		2-1-A	0.527286		2-2-A	1.27841		3-A	1.02548		4-A	1.03163		5-A	1.01831		6-A	0.719932		7-A	1.00992		8-A	1.04929					9-O	0.665978
	1-1-A	1.01674		1-2-A	1.06197		2-1-A	0.707756		2-2-A	1.02365		3-A	0.993052		4-A	0.987116		5-A	1.01229		6-A	0.726719		7-A	1.00533		8-A	1.07413					9-O	0.604091
	1-1-A	0.989632		1-2-A	1.13774		2-1-A	1.00123		2-2-A	1.05766		3-A	0.99042		4-A	1.01913		5-A	0.994014		6-A	0.725819		7-A	1.01023		8-A	1.0431					9-O	0.603422
	1-1-A	1.05081		1-2-A	0.506243		2-1-A	1.05049		2-2-A	1.03855		3-A	0.963265		4-A	0.999373		5-A	1.01514		6-A	0.737746		7-A	0.998835		8-A	0.995818					9-O	0.703194
	1-1-A	0.990352		1-2-A	0.874222		2-1-A	1.02166		2-2-A	1.03121		3-A	1.03489		4-A	1.04435		5-A	1.02508		6-A	0.708786		7-A	1.00579		8-A	1.0676					9-O	0.574043
	1-1-A	0.987		1-2-A	1.03478		2-1-A	1.0231		2-2-A	1.05366		3-A	1.03517		4-A	1.06094		5-A	1.02343		6-A	0.742866		7-A	0.796598		8-A	0.983961					9-O	0.654601
	1-1-A	0.977539		1-2-A	0.947976		2-1-A	0.910992		2-2-A	1.09369		3-A	1.02381		4-A	1.03096		5-A	1.02278		6-A	0.713907		7-A	1.02677		8-A	1.07126					9-O	0.600935
	1-1-A	1.00404		1-2-A	0.749413		2-1-A	0.992902		2-2-A	1.01223		3-A	0.977278		4-A	1.02485		5-A	0.976739		6-A	0.760511		7-A	0.972992		8-A	1.04598					9-O	0.514181
	1-1-A	1.01451		1-2-A	0.961342		2-1-A	1.01116		2-2-A	1.04974		3-A	0.994564		4-A	0.981337		5-A	0.968854		6-A	0.469917		7-A	1.0238		8-A	1.0291					9-O	1.12038
	1-1-A	1.02381		1-2-A	0.949687		2-1-A	0.99326		2-2-A	1.05266		3-A	1.04535		4-A	1.00899		5-A	1.0189		6-A	0.654592		7-A	0.981535		8-A	1.05488					9-O	0.631283
	1-1-A	1.05516		1-2-A	0.868422		2-1-A	1.02295		2-2-A	1.18421		3-A	1.00557		4-A	1.04557		5-A	1.09518		6-A	0.708193		7-A	0.972501		8-A	1.00636					9-O	0.645947
	1-1-A	0.972695		1-2-A	1.04579		2-1-A	1.00692		2-2-A	0.224786		3-A	1.04614		4-A	1.011		5-A	1.05103		6-A	0.683329		7-A	1.03028		8-A	1.01403					9-O	0.618291
	1-1-A	0.988113		1-2-A	1.0091		2-1-A	0.964781		2-2-A	1.07948		3-A	0.994002		4-A	1.00977		5-A	0.995965		6-A	0.698506		7-A	1.17093		8-A	1.06063					9-O	0.62199
	1-1-A	1.06252		1-2-A	1.04152		2-1-A	1.0393		2-2-A	0.947991		3-A	1.01554		4-A	0.998951		5-A	0.922252		6-A	0.518988		7-A	1.03274		8-A	1.05685					9-O	0.720466
	1-1-A	1.03389		1-2-A	0.986341		2-1-A	1.009		2-2-A	0.78135		3-A	1.01675		4-A	1.05507		5-A	0.99878		6-A	0.737297		7-A	0.993032		8-A	1.00711					9-O	0.651579
	1-1-A	1.05739		1-2-A	0.939103		2-1-A	1.02795		2-2-A	0.715374		3-A	1.02105		4-A	1.06151		5-A	0.999808		6-A	0.722966		7-A	0.887646		8-A	1.02939					9-O	0.595151
	1-1-A	1.00878		1-2-A	1.02563		2-1-A	1.01559		2-2-A	1.01033		3-A	1.01844		4-A	1.00698		5-A	1.00491		6-A	0.673405		7-A	1.0301		8-A	1.01815					9-O	0.85108
	1-1-A	1.01569		1-2-A	1.01232		2-1-A	1.01549		2-2-A	0.358579		3-A	1.04155		4-A	1.02533		5-A	1.04133		6-A	0.725647		7-A	1.02313		8-A	1.00891					9-O	0.745023
	1-1-A	0.970448		1-2-A	0.994004		2-1-A	1.04568		2-2-A	0.3603		3-A	1.02539		4-A	1.02389		5-A	1.02524		6-A	0.638948		7-A	1.01818		8-A	0.99543					9-O	0.667682
	1-1-A	1.05005		1-2-A	1.02294		2-1-A	1.02303		2-2-A	0.957604		3-A	0.989781		4-A	1.01307		5-A	1.01217		6-A	0.627322		7-A	0.983371		8-A	0.993603					9-O	0.618752
	1-1-A	1.01285		1-2-A	0.962933		2-1-A	1.00883		2-2-A	0.845416		3-A	1.01145		4-A	1.22605		5-A	0.980626		6-A	0.576863		7-A	1.00163		8-A	1.00572					9-O	0.631111
	1-1-A	0.98486		1-2-A	0.621403		2-1-A	1.0088		2-2-A	0.928532		3-A	1.03368		4-A	1.26403		5-A	1.01343		6-A	0.734764		7-A	1.0665		8-A	1.05635					9-O	0.861103
	1-1-A	1.04247		1-2-A	0.824903		2-1-A	1.02537		2-2-A	1.04222		3-A	1.00938		4-A	1.015		5-A	1.01562		6-A	0.796533		7-A	0.981892		8-A	0.536802					9-O	0.633521
	1-1-A	1.05489		1-2-A	1.00338		2-1-A	1.04969		2-2-A	1.03635		3-A	1.02235		4-A	1.02773		5-A	0.954499		6-A	0.728082		7-A	1.00042		8-A	0.415844					9-O	0.655869
	1-1-A	1.04748		1-2-A	0.991747		2-1-A	1.03044		2-2-A	1.04838		3-A	1.03194		4-A	1.05498		5-A	0.987911		6-A	0.737812		7-A	0.999949		8-A	0.827787					9-O	0.635042
	1-1-A	0.992299		1-2-A	1.02444		2-1-A	1.04833		2-2-A	1.03367		3-A	1.03267		4-A	1.01659		5-A	0.97629		6-A	0.739503		7-A	0.947287		8-A	1.04756					9-O	0.67819
	1-1-A	1.05266		1-2-A	1.0038		2-1-A	1.47009		2-2-A	0.994708		3-A	1.02266		4-A	1.11863		5-A	1.02708		6-A	0.727595		7-A	0.946399		8-A	1.01543					9-O	0.666329
	1-1-A	1.01164		1-2-A	0.976529		2-1-A	1.06046		2-2-A	0.95459		3-A	1.01057		4-A	1.10671		5-A	1.00627		6-A	0.734431		7-A	1.0169		8-A	0.981337					9-O	0.534959
	1-1-A	1.01334		1-2-A	1.00877		2-1-A	1.03374		2-2-A	0.952516		3-A	1.02456		4-A	1.08817		5-A	1.02151		6-A	0.720782		7-A	0.987023		8-A	1.0418					9-O	0.899564
	1-1-A	1.05466		1-2-A	1.0005		2-1-A	1.04323		2-2-A	0.882133		3-A	1.02571		4-A	1.0364		5-A	1.05151		6-A	0.745483		7-A	0.975067		8-A	1.02734					9-O	0.768375
	1-1-A	1.03648		1-2-A	0.999482		2-1-A	1.04967		2-2-A	0.937122		3-A	0.976094		4-A	1.01921		5-A	1.01559		6-A	0.736738		7-A	1.02425		8-A	1.06076					9-O	0.568396
	1-1-A	1.04974		1-2-A	1.00623		2-1-A	1.02602		2-2-A	0.660043		3-A	1.01904		4-A	1.03522		5-A	1.04049		6-A	0.675091		7-A	1.04085		8-A	1.08516					9-O	0.924398
	1-1-A	1.02213		1-2-A	0.999604		2-1-A	1.03075		2-2-A	0.984166		3-A	0.98262		4-A	1.00952		5-A	1.02901		6-A	0.713681		7-A	0.995559		8-A	1.02355					9-O	0.686673
	1-1-A	1.02602		1-2-A	0.990658		2-1-A	1.02126		2-2-A	0.996698		3-A	1.04018		4-A	1.00196		5-A	1.01297		6-A	0.64821		7-A	1.02836		8-A	1.08646					9-O	0.549846
	1-1-A	1.10999		1-2-A	0.963205		2-1-A	1.00239		2-2-A	0.903691		3-A	0.994234		4-A	1.00141		5-A	1.02145		6-A	0.71172		7-A	0.954186		8-A	1.03977					9-O	0.363573
	1-1-A	1.00541		1-2-A	0.697474		2-1-A	0.982909		2-2-A	0.832392		3-A	1.00636		4-A	1.00742		5-A	0.943134		6-A	0.725351		7-A	0.998291		8-A	0.942343					9-O	0.37107
	1-1-A	1.05942		1-2-A	1.03475		2-1-A	1.03287		2-2-A	0.907111		3-A	1.01978		4-A	1.01854		5-A	0.572621		6-A	0.696676		7-A	1.05528		8-A	0.997854					9-O	0.358032
	1-1-A	0.994539		1-2-A	1.02412		2-1-A	0.811931		2-2-A	0.910343		3-A	1.00503		4-A	1.01419		5-A	0.876907		6-A	0.742561		7-A	1.02409		8-A	1.00934					9-O	0.353449
	1-1-A	1.01452		1-2-A	0.991455		2-1-A	0.853108		2-2-A	1.00213		3-A	1.01456		4-A	1.04458		5-A	0.645557		6-A	0.761446		7-A	1.04248		8-A	0.994459					9-O	0.411246
	1-1-A	0.972066		1-2-A	1.07508		2-1-A	1.03184		2-2-A	0.980319		3-A	0.875909		4-A	1.05852		5-A	1.03347		6-A	0.700191		7-A	1.01099		8-A	0.980437					9-O	0.373072
	1-1-A	1.02007		1-2-A	0.999589		2-1-A	1.00625		2-2-A	1.00265		3-A	0.875569		4-A	1.0408		5-A	1.08121		6-A	0.735618		7-A	1.00118		8-A	1.03113					9-O	0.379574
	1-1-A	1.04278		1-2-A	1.00902		2-1-A	0.983267		2-2-A	0.956347		3-A	1.03375		4-A	1.08311		5-A	0.869574		6-A	0.649293		7-A	0.972276		8-A	1.00634					9-O	0.339888
	1-1-A	1.02024		1-2-A	1.04358		2-1-A	1.04361		2-2-A	0.991417		3-A	1.04875		4-A	1.13588		5-A	1.10677		6-A	0.687529		7-A	1.03763		8-A	0.990949					9-O	0.413823
	1-1-A	1.00691		1-2-A	0.952237		2-1-A	0.98761		2-2-A	1.07316		3-A	0.956527		4-A	0.997997		5-A	1.10451		6-A	0.442842		7-A	0.991231		8-A	1.03678					9-O	0.531979
	1-1-A	1.00697		1-2-A	1.03224		2-1-A	1.05155		2-2-A	1.03602		3-A	0.779649		4-A	1.02276		5-A	1.12591		6-A	0.000221974		7-A	1.0135		8-A	0.968263					9-O	0.691366
	1-1-A	1.0955		1-2-A	1.00208		2-1-A	1.05117		2-2-A	0.988248		3-A	1.01326		4-A	1.04299		5-A	1.08476		6-A	0.000129352		7-A	1.01375		8-A	1.01377					9-O	0.401836
	1-1-A	1.17755		1-2-A	1.00345		2-1-A	1.05253		2-2-A	0.997086		3-A	0.992089		4-A	1.03451		5-A	0.72438		6-A	0.426684		7-A	0.990883		8-A	0.990577					9-O	0.345946
	1-1-A	1.02471		1-2-A	0.985617		2-1-A	1.16911		2-2-A	0.970075		3-A	1.009		4-A	1.11466		5-A	1.03134		6-A	0.691971		7-A	1.06005		8-A	1.04804					9-O	0.350116
	1-1-A	1.02824		1-2-A	1.00495		2-1-A	1.02909		2-2-A	1.01835		3-A	1.01603		4-A	1.40262		5-A	1.01817		6-A	0.737914		7-A	1.02069		8-A	0.965477					9-O	0.352841
	1-1-A	1.0264		1-2-A	1.04971		2-1-A	1.06362		2-2-A	1.02238		3-A	0.99887		4-A	1.33972		5-A	1.03389		6-A	0.733817		7-A	0.9973		8-A	1.15446					9-O	0.452365
	1-1-A	1.00664		1-2-A	1.02339		2-1-A	1.01234		2-2-A	0.958047		3-A	0.978051		4-A	1.11814		5-A	1.02127		6-A	0.718171		7-A	1.01551		8-A	1.05661					9-O	0.657859
	1-1-A	1.02492		1-2-A	1.05914		2-1-A	1.00715		2-2-A	0.985596		3-A	1.02981		4-A	1.03158		5-A	0.983596		6-A	0.77025		7-A	1.00533		8-A	0.975167					9-O	0.71364
	1-1-A	0.992678		1-2-A	1.00574		2-1-A	1.03347		2-2-A	1.03695		3-A	1.03053		4-A	1.03365		5-A	0.979344		6-A	0.70514		7-A	1.03424		8-A	1.05455					9-O	0.690252
	1-1-A	1.01707		1-2-A	0.973363		2-1-A	1.25119		2-2-A	1.04628		3-A	1.00366		4-A	1.04817		5-A	1.03531		6-A	0.704812		7-A	1.03466		8-A	0.99973					9-O	0.647098
	1-1-A	1.0148		1-2-A	0.985637		2-1-A	1.05673		2-2-A	1.13369		3-A	0.963599		4-A	1.22484		5-A	0.911935		6-A	0.675462		7-A	1.0315		8-A	0.986575					9-O	0.662109
	1-1-A	1.05548		1-2-A	1.02592		2-1-A	1.04021		2-2-A	1.0058		3-A	0.999366		4-A	1.02305		5-A	0.982807		6-A	0.646912		7-A	1.06755		8-A	1.16306					9-O	0.675893
	1-1-A	1.02352		1-2-A	1.04409		2-1-A	1.03666		2-2-A	1.02678		3-A	1.02829		4-A	1.09487		5-A	1.03216		6-A	0.69998		7-A	0.992508		8-A	1.18472					9-O	0.599168
	1-1-A	0.996965		1-2-A	1.04254		2-1-A	1.00762		2-2-A	1.05747		3-A	0.99044		4-A	1.06366		5-A	0.974209		6-A	0.743088		7-A	1.03437		8-A	1.0214					9-O	0.711122
	1-1-A	1.04357		1-2-A	1.02429		2-1-A	0.99822		2-2-A	1.08656		3-A	1.0422		4-A	1.01941		5-A	1.14367		6-A	0.721088		7-A	1.00396		8-A	1.02008					9-O	0.670959
	1-1-A	1.01794		1-2-A	1.0656		2-1-A	0.997674		2-2-A	1.07485		3-A	1.02078		4-A	1.02385		5-A	1.0346		6-A	0.73123		7-A	0.971329		8-A	1.01562					9-O	0.738111
	1-1-A	0.969715		1-2-A	1.00243		2-1-A	1.17424		2-2-A	1.03136		3-A	1.03779		4-A	1.06433		5-A	0.988159		6-A	0.720097		7-A	1.04176		8-A	0.997461					9-O	0.676723
	1-1-A	0.95714		1-2-A	1.00256		2-1-A	1.22288		2-2-A	1.05249		3-A	0.994213		4-A	1.03847		5-A	0.941811		6-A	0.749259		7-A	1.02808		8-A	0.994491					9-O	0.769178
	1-1-A	0.977579		1-2-A	1.10814		2-1-A	1.99324		2-2-A	1.00899		3-A	0.978106		4-A	1.02852		5-A	1.06565		6-A	0.695817		7-A	0.987665		8-A	1.19523					9-O	0.690234
	1-1-A	1.01983		1-2-A	1.03559		2-1-A	1.44185		2-2-A	1.0166		3-A	0.96874		4-A	1.03211		5-A	1.04343		6-A	0.738001		7-A	0.985129		8-A	1.02177					9-O	0.674837
	1-1-A	1.00254		1-2-A	1.01639		2-1-A	1.04374		2-2-A	1.02833		3-A	1.02293		4-A	0.982396		5-A	1.0145		6-A	0.742557		7-A	0.989488		8-A	1.03993					9-O	0.460458
	1-1-A	0.991775		1-2-A	1.02477		2-1-A	0.994094		2-2-A	1.05935		3-A	0.991706		4-A	1.03965		5-A	1.03944		6-A	0.735777		7-A	0.998401		8-A	0.979687					9-O	0.506199
	1-1-A	0.996768		1-2-A	0.998805		2-1-A	1.02232		2-2-A	1.05741		3-A	1.00559		4-A	1.0523		5-A	1.01902		6-A	0.735609		7-A	1.01178		8-A	1.03618					9-O	0.736395
	1-1-A	1.03686		1-2-A	1.04036		2-1-A	1.01883		2-2-A	1.02273		3-A	1.01711		4-A	1.06391		5-A	1.11544		6-A	1.30803		7-A	0.951996		8-A	0.991809					9-O	0.644807
	1-1-A	1.00538		1-2-A	1.06272		2-1-A	0.979037		2-2-A	1.02097		3-A	0.867855		4-A	1.04795		5-A	1.02559		6-A	0.711313		7-A	1.05903		8-A	1.07419					9-O	0.646996
	1-1-A	1.00924		1-2-A	1.00293		2-1-A	1.05542		2-2-A	1.08242		3-A	1.0289		4-A	1.0127		5-A	1.09515		6-A	0.688687		7-A	1.03597		8-A	0.84398					9-O	0.682102
	1-1-A	1.04403		1-2-A	1.01933		2-1-A	1.03193		2-2-A	1.07737		3-A	0.989955		4-A	1.15174		5-A	1.10502		6-A	0.720918		7-A	1.00813		8-A	0					9-O	0.709033
	1-1-A	1.01564		1-2-A	1.01651		2-1-A	1.17772		2-2-A	0.975913		3-A	1.01957		4-A	0.936844		5-A	1.04831		6-A	0.708587		7-A	0.986905		8-A	3.19387e-05					9-O	0.696797
	1-1-A	1.04442		1-2-A	0.990328		2-1-A	0.930318		2-2-A	1.02745		3-A	0.990748		4-A	0.861827		5-A	1.04141		6-A	0.720322		7-A	0.962625		8-A	0.00231316					9-O	0.720263
	1-1-A	1.1661		1-2-A	1.04375		2-1-A	0.927249		2-2-A	1.00666		3-A	1.06037		4-A	1.14884		5-A	1.06603		6-A	0.698055		7-A	0.98142		8-A	0.81276					9-O	0.66136
	1-1-A	1.18875		1-2-A	1.02131		2-1-A	0.999357		2-2-A	1.02097		3-A	1.00409		4-A	0.842106		5-A	1.07971		6-A	0.740752		7-A	1.00205		8-A	0.834578					9-O	0.63633
	1-1-A	1.0562		1-2-A	1.02672		2-1-A	1.04231		2-2-A	1.0281		3-A	0.989091		4-A	1.50914		5-A	1.12374		6-A	1.0153		7-A	1.0886		8-A	0.907898					9-O	0.706314
	1-1-A	0.990122		1-2-A	1.03318		2-1-A	1.04714		2-2-A	1.22799		3-A	1.02102		4-A	1.61435		5-A	1.08181		6-A	0.712597		7-A	1.04554		8-A	0.954767					9-O	0.657627
	1-1-A	1.05304		1-2-A	0.981649		2-1-A	1.02777		2-2-A	1.03239		3-A	1.01636		4-A	1.51098		5-A	1.04302		6-A	0.820053		7-A	0.985943		8-A	1.02399					9-O	0.544735
	1-1-A	1.02104		1-2-A	1.00314		2-1-A	1.05682		2-2-A	1.05073		3-A	1.00966		4-A	1.58288		5-A	1.09113		6-A	1.11821		7-A	1.05313		8-A	1.00232					9-O	0.612671
	1-1-A	1.03215		1-2-A	1.01664		2-1-A	1.13598		2-2-A	1.01973		3-A	0.967557		4-A	1.38195		5-A	1.08388		6-A	0.739466		7-A	1.02852		8-A	1.02882					9-O	0.661579
	1-1-A	1.05698		1-2-A	0.891153		2-1-A	1.07863		2-2-A	1.03357		3-A	1.01858		4-A	1.23067		5-A	1.11243		6-A	0.739064		7-A	1.00594		8-A	1.0396					9-O	0.64739
	1-1-A	1.03923		1-2-A	0.660277		2-1-A	1.3066		2-2-A	1.02151		3-A	1.01689		4-A	1.31729		5-A	1.06926		6-A	0.756204		7-A	1.06133		8-A	1.01446					9-O	0.659682
	1-1-A	1.07909		1-2-A	0.980304		2-1-A	1.18562		2-2-A	0.959415		3-A	1.02401		4-A	0.993631		5-A	1.10499		6-A	0.797991		7-A	1.03354		8-A	1.05986					9-O	0.600045
	1-1-A	1.02455		1-2-A	0.974268		2-1-A	0.990498		2-2-A	0.988896		3-A	1.04438		4-A	1.03275		5-A	1.05834		6-A	1.02746		7-A	1.03449		8-A	1.00318					9-O	0.586784
	1-1-A	1.03996		1-2-A	1.0042		2-1-A	0.833996		2-2-A	0.915602		3-A	0.961017		4-A	1.00871		5-A	1.12844		6-A	1.23238		7-A	1.04983		8-A	1.11037					9-O	0.617252
	1-1-A	1.05155		1-2-A	1.06494		2-1-A	0.90829		2-2-A	0.991042		3-A	0.761015		4-A	1.01654		5-A	1.05322		6-A	0.710663		7-A	1.11553		8-A	1.1335					9-O	0.646935
	1-1-A	1.01633		1-2-A	1.0204		2-1-A	0.992801		2-2-A	1.02166		3-A	1.01825		4-A	1.01697		5-A	1.04692		6-A	0.440735		7-A	1.09311		8-A	1.13057					9-O	0.679294
	1-1-A	1.00217		1-2-A	1.03773		2-1-A	1.0294		2-2-A	1.07897		3-A	1.0259		4-A	0.995219		5-A	1.09882		6-A	1.14021		7-A	1.00979		8-A	0.913134					9-O	0.661305
	1-1-A	0.983118		1-2-A	1.01529		2-1-A	1.02891		2-2-A	1.01282		3-A	1.01371		4-A	1.00901		5-A	1.05267		6-A	1.08662		7-A	1.01536		8-A	1.03711					9-O	0.618433
	1-1-A	0.992312		1-2-A	0.999811		2-1-A	1.09562		2-2-A	1.04425		3-A	1.04725		4-A	1.01619		5-A	1.02667		6-A	1.01047		7-A	1.06136		8-A	1.05096					9-O	0.665846
	1-1-A	0.991624		1-2-A	1.00759		2-1-A	0.978974		2-2-A	0.977934		3-A	1.00927		4-A	0.99266		5-A	1.07167		6-A	1.04547		7-A	1.2058		8-A	1.06025					9-O	0.679905
	1-1-A	1.01331		1-2-A	1.02311		2-1-A	1.02336		2-2-A	0.983452		3-A	1.0078		4-A	0.979733		5-A	0.96373		6-A	1.05678		7-A	0.768588		8-A	1.05005					9-O	0.656334
	1-1-A	1.01787		1-2-A	1.04269		2-1-A	1.00554		2-2-A	1.03845		3-A	1.0295		4-A	0.981855		5-A	0.946393		6-A	1.05983		7-A	0.82226		8-A	1.01659					9-O	0.679398
	1-1-A	1.01077		1-2-A	1.03195		2-1-A	1.01307		2-2-A	0.980113		3-A	0.989124		4-A	0.981138		5-A	1.05879		6-A	1.22028		7-A	0.859264		8-A	1.05705					9-O	0.693324
	1-1-A	0.981206		1-2-A	0.391518		2-1-A	0.997379		2-2-A	1.03805		3-A	1.06127		4-A	0.939662		5-A	1.05152		6-A	1.03959		7-A	0.670224		8-A	1.03519					9-O	0.673614
	1-1-A	1.01049		1-2-A	0.81072		2-1-A	1.05301		2-2-A	0.994755		3-A	1.01658		4-A	1.02316		5-A	1.07071		6-A	1.01215		7-A	0.834102		8-A	0.99842					9-O	0.650494
	1-1-A	1.03111		1-2-A	1.0254		2-1-A	1.0143		2-2-A	1.03167		3-A	1.00772		4-A	0.95165		5-A	1.06437		6-A	1.02466		7-A	0.711417		8-A	0.985463					9-O	0.67383
	1-1-A	1.02152		1-2-A	1.02814		2-1-A	0.698685		2-2-A	1.02244		3-A	1.0315		4-A	1.01765		5-A	1.029		6-A	1.0442		7-A	1.05943		8-A	1.03965					9-O	0.673224
	1-1-A	1.02189		1-2-A	1.00481		2-1-A	0.701422		2-2-A	1.0126		3-A	0.97214		4-A	1.0035		5-A	1.04987		6-A	0.99004		7-A	0.686636		8-A	0.991963					9-O	0.644167
	1-1-A	1.01034		1-2-A	1.06756		2-1-A	0.635236		2-2-A	1.03056		3-A	1.03197		4-A	1.03229		5-A	0.991318		6-A	1.05544		7-A	1.07328		8-A	1.00912					9-O	0.693025
	1-1-A	0.967522		1-2-A	1.02378		2-1-A	0.783376		2-2-A	1.06337		3-A	1.03942		4-A	0.974659		5-A	1.00184		6-A	1.03222		7-A	1.05817		8-A	0.996621					9-O	0.665725
	1-1-A	1.03526		1-2-A	0.992859		2-1-A	1.3156		2-2-A	1.01626		3-A	1.29574		4-A	0.952456		5-A	1.09599		6-A	0.971796		7-A	1.04683		8-A	0.740024					9-O	0.670833
	1-1-A	1.10098		1-2-A	1.00619		2-1-A	1.08243		2-2-A	1.05153		3-A	1.13452		4-A	0.954538		5-A	1.08401		6-A	0.985616		7-A	0.975893		8-A	0.942537					9-O	0.713132
	1-1-A	0.951886		1-2-A	0.977065		2-1-A	0.884262		2-2-A	1.01935		3-A	1.04059		4-A	0.995098		5-A	1.06748		6-A	1.03467		7-A	0.987601		8-A	1.00898					9-O	0.694945
	1-1-A	0.624863		1-2-A	0.993351		2-1-A	0.798578		2-2-A	1.05056		3-A	1.00279		4-A	0.956753		5-A	1.04754		6-A	0.99575		7-A	1.01527		8-A	0.986699					9-O	0.703178
	1-1-A	0.841251		1-2-A	1.02451		2-1-A	1.09224		2-2-A	0.992795		3-A	1.05564		4-A	0.971605		5-A	1.08541		6-A	1.03631		7-A	1.0088		8-A	1.02148					9-O	0.672466
	1-1-A	1.00944		1-2-A	0.966841		2-1-A	1.8587		2-2-A	1.04677		3-A	1.02363		4-A	1.01557		5-A	1.04493		6-A	1.00654		7-A	0.894705		8-A	0.837702					9-O	0.659975
	1-1-A	1.0049		1-2-A	1.01235		2-1-A	0.745188		2-2-A	1.03237		3-A	1.0527		4-A	0.862236		5-A	1.03223		6-A	1.02516		7-A	0.975811		8-A	0.914092					9-O	0.593848
	1-1-A	0.845665		1-2-A	1.03372		2-1-A	0.765732		2-2-A	1.0384		3-A	1.0307		4-A	0.704023		5-A	1.04669		6-A	1.07763		7-A	1.00792		8-A	1.05863					9-O	0.598057
	1-1-A	1.02064		1-2-A	1.04245		2-1-A	1.05191		2-2-A	1.00006		3-A	1.00485		4-A	1.09385		5-A	1.07309		6-A	0.994668		7-A	1.04292		8-A	0.987388					9-O	0.811963
	1-1-A	1.04181		1-2-A	1.0366		2-1-A	1.01131		2-2-A	0.995691		3-A	1.29047		4-A	0.985553		5-A	1.05288		6-A	1.0063		7-A	0.902036		8-A	0.979385					9-O	0.674054
	1-1-A	1.03326		1-2-A	1.0282		2-1-A	1.00352		2-2-A	0.963799		3-A	1.25818		4-A	1.03248		5-A	1.0863		6-A	1.03772		7-A	0.953426		8-A	0.86852					9-O	0.673814
	1-1-A	1.02832		1-2-A	1.02389		2-1-A	1.05838		2-2-A	0.986374		3-A	1.0625		4-A	1.01186		5-A	1.07001		6-A	1.0521		7-A	0.95374		8-A	0.90081					9-O	0.671964
	1-1-A	1.02319		1-2-A	1.02357		2-1-A	1.00515		2-2-A	1.02881		3-A	1.00392		4-A	0.964543		5-A	1.11137		6-A	1.20576		7-A	1.00586		8-A	1.0072					9-O	0.716331
	1-1-A	1.01431		1-2-A	1.01787		2-1-A	1.00344		2-2-A	1.03213		3-A	1.00195		4-A	1.05148		5-A	1.03272		6-A	1.00745		7-A	1.00027		8-A	0.96142					9-O	0.745663
	1-1-A	1.03459		1-2-A	1.03275		2-1-A	1.02429		2-2-A	0.975732		3-A	1.00918		4-A	1.05988		5-A	1.0646		6-A	1.03889		7-A	1.01683		8-A	0.920566					9-O	0.561583
	1-1-A	1.03874		1-2-A	1.02643		2-1-A	0.983239		2-2-A	1.02479		3-A	1.03756		4-A	1.00977		5-A	1.03912		6-A	1.03859		7-A	1.08411		8-A	0.911297					9-O	0.690055
	1-1-A	1.00275		1-2-A	1.02559		2-1-A	1.01125		2-2-A	1.06288		3-A	1.04287		4-A	0.971208		5-A	1.10875		6-A	1.04335		7-A	0.943869		8-A	1.01623					9-O	0.638475
	1-1-A	1.00664		1-2-A	1.02759		2-1-A	0.966552		2-2-A	0.989158		3-A	1.1196		4-A	0.986765		5-A	0.994246		6-A	1.15007		7-A	1.00594		8-A	0.970294					9-O	0.56283
	1-1-A	0.0515658		1-2-A	1.01485		2-1-A	0.995117		2-2-A	1.00564		3-A	1.07146		4-A	0.975168		5-A	1.02679		6-A	1.00141		7-A	1.00176		8-A	0.983955					9-O	1.28785
	1-1-A	0.785075		1-2-A	0.99634		2-1-A	0.940154		2-2-A	1.01973		3-A	1.03447		4-A	1.01722		5-A	1.04043		6-A	1.08464		7-A	1.0103		8-A	0.986118					9-O	0.712722
	1-1-A	1.15748		1-2-A	0.98159		2-1-A	0.921691		2-2-A	1.02606		3-A	1.0202		4-A	0.996629		5-A	1.02998		6-A	1.1841		7-A	0.868218		8-A	1.03767					9-O	0.702473
	1-1-A	1.06081		1-2-A	0.973996		2-1-A	1.02744		2-2-A	0.864087		3-A	1.00476		4-A	0.984684		5-A	1.05787		6-A	1.07023		7-A	0.978389		8-A	1.01087					9-O	0.644333
	1-1-A	1.15316		1-2-A	1.02516		2-1-A	1.02771		2-2-A	1.05279		3-A	1.05205		4-A	1.01519		5-A	1.07525		6-A	1.02448		7-A	1.06292		8-A	1.0151					9-O	0.67385
	1-1-A	1.08883		1-2-A	0.993822		2-1-A	1.02696		2-2-A	1.01469		3-A	1.05544		4-A	0.999542		5-A	1.13031		6-A	0.985561		7-A	1.01208		8-A	1.03316					9-O	0.74273
	1-1-A	1.02672		1-2-A	1.03056		2-1-A	1.03321		2-2-A	1.04134		3-A	1.03327		4-A	1.03802		5-A	1.08182		6-A	1.00329		7-A	0.983176		8-A	1.01275					9-O	0.664166
	1-1-A	1.05977		1-2-A	1.05292		2-1-A	0.975291		2-2-A	1.05733		3-A	1.02936		4-A	1.0578		5-A	1.08803		6-A	0.981895		7-A	1.03392		8-A	0.987646					9-O	0.579201
	1-1-A	1.09073		1-2-A	1.02237		2-1-A	0.991044		2-2-A	1.00224		3-A	1.12625		4-A	1.02132		5-A	1.0762		6-A	0.954622		7-A	0.959499		8-A	1.03189					9-O	0.840501
	1-1-A	0.981052		1-2-A	1.02756		2-1-A	1.02906		2-2-A	1.02322		3-A	1.06808		4-A	1.00794		5-A	1.0924		6-A	1.05075		7-A	0.966399		8-A	1.01097					9-O	0.766774
	1-1-A	0.615604		1-2-A	1.13617		2-1-A	1.02341		2-2-A	1.03061		3-A	1.13157		4-A	0.9995		5-A	1.03057		6-A	0.995529		7-A	1.00588		8-A	1.00939					9-O	0.747757
	1-1-A	0.5988		1-2-A	1.10823		2-1-A	0.975137		2-2-A	1.09927		3-A	0.990758		4-A	1.01105		5-A	1.04246		6-A	1.01709		7-A	1.01422		8-A	1.04593					9-O	0.687524
	1-1-A	0.987011		1-2-A	1.00162		2-1-A	1.01852		2-2-A	1.00094		3-A	1.02573		4-A	1.04839		5-A	1.08102		6-A	0.985297		7-A	0.950829		8-A	1.05812					9-O	0.666678
	1-1-A	0.943579		1-2-A	1.04132		2-1-A	1.02729		2-2-A	1.07156		3-A	1.13617		4-A	1.00896		5-A	1.00107		6-A	1.01765		7-A	1.47147		8-A	1.02124					9-O	0.773915
	1-1-A	0.915922		1-2-A	1.02042		2-1-A	1.05782		2-2-A	1.03852		3-A	1.03624		4-A	0.989503		5-A	1.06462		6-A	0.96878		7-A	0.989771		8-A	0.99989					9-O	0.813149
	1-1-A	0.900377		1-2-A	1.03723		2-1-A	1.09599		2-2-A	1.03313		3-A	1.02668		4-A	1.04067		5-A	1.04832		6-A	1.01045		7-A	1.07261		8-A	1.0345					9-O	0.663654
	1-1-A	0.937637		1-2-A	1.06439		2-1-A	0.996736		2-2-A	0.998281		3-A	1.04323		4-A	1.02069		5-A	1.0531		6-A	0.96074		7-A	1.011		8-A	0.99718					9-O	0.734282
	1-1-A	0.935212		1-2-A	1.33208		2-1-A	0.999332		2-2-A	1.04439		3-A	1.05406		4-A	1.04494		5-A	1.04186		6-A	1.00052		7-A	1.06427		8-A	1.06467					9-O	0.782647
	1-1-A	0.500447		1-2-A	1.2362		2-1-A	0.964504		2-2-A	1.06656		3-A	1.04781		4-A	1.06145		5-A	1.07347		6-A	0.973118		7-A	1.00041		8-A	1.0371					9-O	0.734526
	1-1-A	0.964554		1-2-A	1.04214		2-1-A	1.0228		2-2-A	1.03615		3-A	1.03838		4-A	0.97871		5-A	1.06439		6-A	1.0079		7-A	0.992561		8-A	0.989721					9-O	0.542304
	1-1-A	0.944375		1-2-A	1.04744		2-1-A	1.03581		2-2-A	0.993144		3-A	1.06108		4-A	0.961708		5-A	1.03617		6-A	0.930117		7-A	0.99756		8-A	1.01791					9-O	0.927217
	1-1-A	1.00072		1-2-A	1.05029		2-1-A	1.03669		2-2-A	1.05482		3-A	1.03436		4-A	0.996814		5-A	1.07003		6-A	0.958012		7-A	0.957766		8-A	1.01808					9-O	0.77487
	1-1-A	0.392085		1-2-A	1.08628		2-1-A	1.01029		2-2-A	1.0626		3-A	1.02051		4-A	1.02255		5-A	1.24658		6-A	0.915944		7-A	1.01861		8-A	1.03336					9-O	0.441362
	1-1-A	0.803051		1-2-A	1.02416		2-1-A	0.953369		2-2-A	1.08873		3-A	1.0833		4-A	1.00727		5-A	1.34864		6-A	0.960333		7-A	1.05164		8-A	1.12406					9-O	0.958988
	1-1-A	0.74419		1-2-A	1.02816		2-1-A	1.00313		2-2-A	0.978568		3-A	1.12372		4-A	1.00356		5-A	1.36863		6-A	0.993822		7-A	1.07114		8-A	1.05701					9-O	0.676304
	1-1-A	1.12848		1-2-A	1.00785		2-1-A	0.931266		2-2-A	0.949618		3-A	1.11955		4-A	1.00146		5-A	1.14235		6-A	1.00716		7-A	1.00563		8-A	0.990533					9-O	0.506343
	1-1-A	1.4591		1-2-A	1.0006		2-1-A	1.02093		2-2-A	1.02355		3-A	0.792491		4-A	1.01996		5-A	1.09676		6-A	0.998936		7-A	1.02513		8-A	1.02393					9-O	0.362548
	1-1-A	1.03393		1-2-A	1.0437		2-1-A	1.02659		2-2-A	0.994111		3-A	0.712783		4-A	0.959145		5-A	1.03572		6-A	0.845141		7-A	0.976685		8-A	0.997345					9-O	0.349609
	1-1-A	0.984796		1-2-A	1.02124		2-1-A	0.987257		2-2-A	0.984346		3-A	0.550309		4-A	0.976354		5-A	1.08059		6-A	0.98368		7-A	1.02887		8-A	0.975983					9-O	0.352382
	1-1-A	0.954185		1-2-A	1.0437		2-1-A	1.00884		2-2-A	0.98384		3-A	0.598708		4-A	0.994384		5-A	1.04909		6-A	0.969506		7-A	1.03808		8-A	1.00089					9-O	0.346505
	1-1-A	1.04223		1-2-A	1.03159		2-1-A	0.96524		2-2-A	0.988729		3-A	0.461869		4-A	0.994064		5-A	1.14854		6-A	0.97224		7-A	1.05391		8-A	1.02694					9-O	0.414829
	1-1-A	1.02399		1-2-A	1.06893		2-1-A	0.995696		2-2-A	0.998445		3-A	1.05287		4-A	1.04452		5-A	1.09092		6-A	0.997697		7-A	1.00851		8-A	1.02108					9-O	0.355863
	1-1-A	1.00569		1-2-A	1.04068		2-1-A	1.01721		2-2-A	0.995109		3-A	0.773003		4-A	0.994958		5-A	1.09788		6-A	0.847624		7-A	0.99587		8-A	1.06309					9-O	0.378858
	1-1-A	0.986365		1-2-A	0.998189		2-1-A	1.0145		2-2-A	0.913941		3-A	1.02372		4-A	0.971438		5-A	1.02077		6-A	0.520741		7-A	0.996015		8-A	0.538385					9-O	0.316885
	1-1-A	0.972104		1-2-A	1.00414		2-1-A	0.961026		2-2-A	0.933658		3-A	1.00103		4-A	1.04701		5-A	1.03435		6-A	1.00331		7-A	0.939508		8-A	0.386974					9-O	0.400489
	1-1-A	1.02472		1-2-A	0.982531		2-1-A	1.02347		2-2-A	1.03768		3-A	1.00082		4-A	1.04818		5-A	1.04053		6-A	0.958289		7-A	1.02467		8-A	0.827206					9-O	0.525909
	1-1-A	1.07204		1-2-A	0.987664		2-1-A	1.0016		2-2-A	1.1698		3-A	0.957481		4-A	1.05925		5-A	1.07839		6-A	0.970277		7-A	1.0302		8-A	1.02889					9-O	0.685913
	1-1-A	0.982009		1-2-A	1.04223		2-1-A	0.9363		2-2-A	1.49263		3-A	0.970093		4-A	1.03331		5-A	1.05322		6-A	1.01326		7-A	0.973695		8-A	1.03233					9-O	0.406527
	1-1-A	1.0273		1-2-A	1.02975		2-1-A	1.01518		2-2-A	1.20154		3-A	0.942129		4-A	1.01701		5-A	1.08411		6-A	0.974671		7-A	0.993988		8-A	1.01379					9-O	0.336649
	1-1-A	1.04052		1-2-A	1.02398		2-1-A	0.630255		2-2-A	0.993733		3-A	0.926714		4-A	1.01315		5-A	1.07162		6-A	0.99803		7-A	1.55997		8-A	1.01091					9-O	0.349873
	1-1-A	0.97524		1-2-A	1.01891		2-1-A	0.942074		2-2-A	0.988473		3-A	0.96464		4-A	1.04971		5-A	1.09557		6-A	0.990005		7-A	0.988375		8-A	1.00423					9-O	0.335114
	1-1-A	1.03343		1-2-A	1.04549		2-1-A	1.00978		2-2-A	1.01567		3-A	0.984439		4-A	1.055		5-A	1.06113		6-A	0.974633		7-A	0.980949		8-A	1.03129					9-O	0.453325
	1-1-A	0.982534		1-2-A	1.03733		2-1-A	0.978771		2-2-A	1.05875		3-A	0.967636		4-A	1.01393		5-A	1.06406		6-A	1.00275		7-A	0.936191		8-A	1.05509					9-O	0.652422
	1-1-A	1.03742		1-2-A	1.04853		2-1-A	0.980873		2-2-A	0.995141		3-A	0.946879		4-A	1.03524		5-A	1.04564		6-A	1.07663		7-A	0.98492		8-A	0.988853					9-O	0.693624
	1-1-A	1.03456		1-2-A	1.05032		2-1-A	0.975185		2-2-A	1.06703		3-A	0.873425		4-A	1.03197		5-A	1.08007		6-A	1.01466		7-A	0.97298		8-A	1.04418					9-O	0.68835
	1-1-A	1.00405		1-2-A	0.998387		2-1-A	1.00139		2-2-A	1.04123		3-A	0.942714		4-A	1.02372		5-A	1.05912		6-A	0.979995		7-A	0.916428		8-A	1.02379					9-O	0.671538
	1-1-A	1.02914		1-2-A	1.03165		2-1-A	0.974134		2-2-A	1.08229		3-A	0.945223		4-A	0.995433		5-A	1.05368		6-A	1.00287		7-A	0.857834		8-A	0.961473					9-O	0.662849
	1-1-A	1.1019		1-2-A	1.02903		2-1-A	1.01653		2-2-A	1.0829		3-A	0.895719		4-A	1.03349		5-A	1.06717		6-A	0.984173		7-A	0.882912		8-A	0.976888					9-O	0.684623
	1-1-A	1.08543		1-2-A	1.0441		2-1-A	1.06365		2-2-A	1.41452		3-A	0.929087		4-A	1.01981		5-A	1.1383		6-A	0.972247		7-A	0.804923		8-A	1.00485					9-O	0.587139
	1-1-A	1.03413		1-2-A	1.03477		2-1-A	0.998523		2-2-A	0.199213		3-A	0.900948		4-A	1.05602		5-A	1.05747		6-A	0.975172		7-A	1.02814		8-A	1.01757					9-O	0.643601
	1-1-A	1.07465		1-2-A	1.01931		2-1-A	0.998116		2-2-A	0.898954		3-A	0.908472		4-A	1.03397		5-A	1.03479		6-A	0.970568		7-A	1.11558		8-A	1.04202					9-O	0.655127
	1-1-A	1.01223		1-2-A	0.981549		2-1-A	1.07828		2-2-A	0.805275		3-A	0.976865		4-A	1.02801		5-A	1.01461		6-A	1.02496		7-A	1.03486		8-A	1.00767					9-O	0.743124
	1-1-A	1.00443		1-2-A	1.04891		2-1-A	1.07791		2-2-A	0.827942		3-A	1.0413		4-A	1.05179		5-A	1.02049		6-A	0.999147		7-A	1.00492		8-A	1.03718					9-O	0.685179
	1-1-A	0.979436		1-2-A	1.04112		2-1-A	0.954502		2-2-A	0.752013		3-A	0.953702		4-A	1.06107		5-A	1.03527		6-A	1.00438		7-A	1.04383		8-A	0.983987					9-O	0.754267
	1-1-A	1.0218		1-2-A	1.00311		2-1-A	0.99083		2-2-A	1.10666		3-A	0.998477		4-A	1.03947		5-A	1.07149		6-A	1.00662		7-A	0.986739		8-A	1.03429					9-O	0.743583
	1-1-A	1.0091		1-2-A	1.01659		2-1-A	1.02946		2-2-A	0.357894		3-A	0.995911		4-A	1.04876		5-A	1.08808		6-A	1.00006		7-A	1.09059		8-A	1.03064					9-O	0.706942
	1-1-A	1.03672		1-2-A	1.05883		2-1-A	1.06121		2-2-A	0.359146		3-A	0.96365		4-A	1.03791		5-A	1.09563		6-A	0.953566		7-A	1.04842		8-A	1.0289					9-O	0.441886
	1-1-A	1.06507		1-2-A	1.02573		2-1-A	0.988132		2-2-A	0.934431		3-A	0.979706		4-A	1.04931		5-A	1.05247		6-A	0.927384		7-A	1.08425		8-A	1.00332					9-O	0.484063
	1-1-A	1.02861		1-2-A	0.978908		2-1-A	1.03846		2-2-A	0.793007		3-A	0.995299		4-A	1.03388		5-A	1.09811		6-A	0.990835		7-A	1.01767		8-A	1.02971					9-O	0.737367
	1-1-A	1.03442		1-2-A	0.991155		2-1-A	1.0389		2-2-A	0.880709		3-A	1.0372		4-A	0.998428		5-A	1.07242		6-A	0.996659		7-A	1.01402		8-A	1.00251					9-O	0.670222
	1-1-A	1.00279		1-2-A	1.03723		2-1-A	0.982387		2-2-A	0.972502		3-A	1.01006		4-A	1.03004		5-A	1.01594		6-A	0.975428		7-A	1.03469		8-A	1.14428					9-O	0.656038
	1-1-A	1.026		1-2-A	1.05025		2-1-A	0.914629		2-2-A	1.0307		3-A	1.00854		4-A	1.06423		5-A	1.02158		6-A	0.972096		7-A	1.08766		8-A	1.12828					9-O	0.697051
	1-1-A	1.02887		1-2-A	1.02039		2-1-A	1.01834		2-2-A	0.978284		3-A	0.970492		4-A	1.04227		5-A	1.16752		6-A	1.02045		7-A	1.05118		8-A	1.03164					9-O	0.700908
	1-1-A	1.00918		1-2-A	1.00598		2-1-A	0.999725		2-2-A	1.00464		3-A	0.996801		4-A	1.04682		5-A	1.01768		6-A	0.981538		7-A	1.03929		8-A	0.977703					9-O	0.685969
	1-1-A	1.03598		1-2-A	1.04138		2-1-A	1.06315		2-2-A	0.964674		3-A	1.01843		4-A	1.027		5-A	1.05459		6-A	0.914393		7-A	1.0001		8-A	1.02019					9-O	0.699619
	1-1-A	1.02901		1-2-A	1.01391		2-1-A	1.02764		2-2-A	0.958682		3-A	0.99258		4-A	1.0037		5-A	0.960064		6-A	0.973772		7-A	1.04904		8-A	1.02835					9-O	0.663154
	1-1-A	0.970405		1-2-A	1.02929		2-1-A	1.04334		2-2-A	0.971242		3-A	0.979447		4-A	1.00587		5-A	1.06076		6-A	0.981446		7-A	1.00556		8-A	1.03063					9-O	0.642929
	1-1-A	1.01521		1-2-A	0.989364		2-1-A	1.00648		2-2-A	0.867654		3-A	1.01923		4-A	0.99153		5-A	1.08613		6-A	0.964706		7-A	1.03054		8-A	1.00957					9-O	0.666281
	1-1-A	0.972291		1-2-A	1.00804		2-1-A	1.03698		2-2-A	0.956188		3-A	1.00513		4-A	1.02906		5-A	1.05681		6-A	0.957657		7-A	1.02362		8-A	0.997666					9-O	0.676374
	1-1-A	1.06303		1-2-A	0.904406		2-1-A	1.04164		2-2-A	0.686078		3-A	0.435731		4-A	0.960282		5-A	1.0189		6-A	0.984058		7-A	0.994903		8-A	1.05515					9-O	0.520432
	1-1-A	1.04113		1-2-A	1.0407		2-1-A	1.01191		2-2-A	0.966362		3-A	0.993138		4-A	1.06727		5-A	1.03156		6-A	0.976505		7-A	1.07806		8-A	1.00063					9-O	0.653441
	1-1-A	1.01653		1-2-A	0.982196		2-1-A	0.840097		2-2-A	1.00063		3-A	0.998813		4-A	1.00757		5-A	1.02803		6-A	0.991481		7-A	1.04306		8-A	0.993875					9-O	0.66023
	1-1-A	1.0391		1-2-A	0.971723		2-1-A	0.986857		2-2-A	0.892009		3-A	1.0124		4-A	1.00512		5-A	1.06771		6-A	0.976394		7-A	1.0213		8-A	0.970045					9-O	0.633462
	1-1-A	0.988616		1-2-A	1.02257		2-1-A	0.995089		2-2-A	0.797583		3-A	1.03291		4-A	0.99087		5-A	1.00641		6-A	0.987036		7-A	1.01842		8-A	1.1987					9-O	0.659082
	1-1-A	1.00008		1-2-A	0.98428		2-1-A	0.608033		2-2-A	0.905596		3-A	1.02585		4-A	1.0508		5-A	1.03548		6-A	0.966788		7-A	0.993409		8-A	1.00455					9-O	0.628989
	1-1-A	0.981183		1-2-A	1.01002		2-1-A	0.929519		2-2-A	0.882559		3-A	0.887926		4-A	1.07743		5-A	0.956266		6-A	0.985904		7-A	1.04114		8-A	1.04636					9-O	0.601097
	1-1-A	1.00289		1-2-A	1.03241		2-1-A	0.730617		2-2-A	1.03103		3-A	1.02073		4-A	1.01831		5-A	1.02708		6-A	1.02516		7-A	0.990023		8-A	1.02993					9-O	0.665437
	1-1-A	1.03003		1-2-A	1.04296		2-1-A	0.351213		2-2-A	1.02616		3-A	0.970534		4-A	1.0602		5-A	1.01238		6-A	0.960743		7-A	0.98432		8-A	1.03781					9-O	0.67278
	1-1-A	1.06049		1-2-A	0.966659		2-1-A	0.947158		2-2-A	0.977146		3-A	1.02199		4-A	1.03603		5-A	1.03064		6-A	1.02538		7-A	1.04303		8-A	1.01609					9-O	0.748129
	1-1-A	1.05026		1-2-A	0.976546		2-1-A	1.01838		2-2-A	0.948777		3-A	1.07628		4-A	0.992506		5-A	1.00571		6-A	1.01439		7-A	1.03979		8-A	1.01973					9-O	0.678582
	1-1-A	1.03549		1-2-A	1.04696		2-1-A	1.02909		2-2-A	0.991071		3-A	1.01689		4-A	1.0076		5-A	1.02037		6-A	0.952676		7-A	1.01372		8-A	0.910391					9-O	0.624958
	1-1-A	0.98102		1-2-A	0.872581		2-1-A	0.505379		2-2-A	0.996699		3-A	1.02529		4-A	0.998346		5-A	1.0876		6-A	0.96169		7-A	0.992847		8-A	6.08643e-05					9-O	0.695509
	1-1-A	1.00209		1-2-A	1.01033		2-1-A	0.991428		2-2-A	1.04291		3-A	1.03101		4-A	1.0057		5-A	1.06697		6-A	1.00553		7-A	1.07015		8-A	0					9-O	0.707912
	1-1-A	0.99202		1-2-A	1.03236		2-1-A	0.375442		2-2-A	1.02134		3-A	0.986637		4-A	1.03747		5-A	1.07544		6-A	0.908076		7-A	0.811603		8-A	0.00142879					9-O	0.672684
	1-1-A	1.04606		1-2-A	0.976717		2-1-A	0.443678		2-2-A	1.00993		3-A	0.958866		4-A	1.01476		5-A	1.05046		6-A	0.743482		7-A	1.04068		8-A	0.806783					9-O	0.706145
	1-1-A	1.03041		1-2-A	1.01296		2-1-A	0.738894		2-2-A	0.978674		3-A	0.965619		4-A	1.04106		5-A	1.11461		6-A	0.867925		7-A	0.967283		8-A	0.887973					9-O	0.660008
	1-1-A	1.05405		1-2-A	1.02053		2-1-A	1.0246		2-2-A	0.961047		3-A	1.06369		4-A	0.963517		5-A	1.13877		6-A	0.951432		7-A	1.06093		8-A	0.999774					9-O	0.693742
	1-1-A	0.967795		1-2-A	1.01296		2-1-A	1.02475		2-2-A	0.970645		3-A	1.03597		4-A	1.02049		5-A	1.04479		6-A	0.955468		7-A	1.05746		8-A	0.980117					9-O	0.667248
	1-1-A	1.02585		1-2-A	1.02575		2-1-A	0.999297		2-2-A	0.992699		3-A	1.04149		4-A	1.00969		5-A	0.585612		6-A	0.940698		7-A	1.02893		8-A	1.0105					9-O	0.682832
	1-1-A	1.01806		1-2-A	1.02263		2-1-A	1.0075		2-2-A	0.987359		3-A	1.05402		4-A	1.04346		5-A	0.8176		6-A	0.817591		7-A	1.04668		8-A	0.974109					9-O	0.692773
	1-1-A	1.02866		1-2-A	1.00513		2-1-A	0.969305		2-2-A	1.01878		3-A	1.08005		4-A	1.1559		5-A	0.599475		6-A	1.02765		7-A	1.14874		8-A	1.02331					9-O	0.646273
	1-1-A	1.04585		1-2-A	1.00776		2-1-A	0.960458		2-2-A	1.11024		3-A	1.10188		4-A	1.15209		5-A	1.03177		6-A	0.989268		7-A	1.01854		8-A	1.02949					9-O	0.700668
	1-1-A	1.01415		1-2-A	1.02682		2-1-A	1.009		2-2-A	1.15397		3-A	1.03408		4-A	1.02322		5-A	1.08822		6-A	1.00998		7-A	1.03331		8-A	1.01463					9-O	0.664482
	1-1-A	1.03916		1-2-A	1.01164		2-1-A	1.01793		2-2-A	0.876695		3-A	1.03614		4-A	1.01957		5-A	0.833888		6-A	0.939647		7-A	0.907566		8-A	1.05278					9-O	0.670876
	1-1-A	1.05844		1-2-A	1.03629		2-1-A	1.02125		2-2-A	0.974739		3-A	1.00977		4-A	1.09128		5-A	1.08214		6-A	0.898367		7-A	1.03676		8-A	1.06457					9-O	0.722782
	1-1-A	1.00244		1-2-A	1.01384		2-1-A	1.03313		2-2-A	1.02989		3-A	0.962903		4-A	1.02892		5-A	1.06241		6-A	0.934778		7-A	1.00269		8-A	1.09751					9-O	0.703671
	1-1-A	1.06425		1-2-A	1.07255		2-1-A	1.01512		2-2-A	0.99648		3-A	0.973853		4-A	1.10405		5-A	1.06219		6-A	0.810724		7-A	1.06791		8-A	1.08767					9-O	0.707597
	1-1-A	0.992735		1-2-A	0.97556		2-1-A	1.01626		2-2-A	1.06343		3-A	0.991796		4-A	1.06588		5-A	1.08138		6-A	0.974912		7-A	1.01391		8-A	1.13817					9-O	0.64674
	1-1-A	1.04747		1-2-A	1.03528		2-1-A	1.05685		2-2-A	1.01388		3-A	0.999166		4-A	0.996679		5-A	0.653822		6-A	0.951454		7-A	1.02085		8-A	1.00488					9-O	0.657727
	1-1-A	1.03794		1-2-A	1.01533		2-1-A	1.05485		2-2-A	1.00741		3-A	0.97223		4-A	1.04681		5-A	1.02162		6-A	0.996457		7-A	1.04677		8-A	1.03507					9-O	0.622335
	1-1-A	1.04499		1-2-A	1.01479		2-1-A	0.99116		2-2-A	0.993904		3-A	1.04106		4-A	1.04954		5-A	1.01591		6-A	1.00265		7-A	0.97783		8-A	1.05234					9-O	0.631233
	1-1-A	1.03842		1-2-A	1.02522		2-1-A	1.00265		2-2-A	1.0497		3-A	1.04373		4-A	1.02032		5-A	1.00635		6-A	0.977106		7-A	1.04411		8-A	1.03698					9-O	0.802229
	1-1-A	0.998572		1-2-A	1.03823		2-1-A	1.03577		2-2-A	1.00121		3-A	1.00388		4-A	1.00388		5-A	1.02824		6-A	0.921149		7-A	0.985658		8-A	1.02242					9-O	0.668202
	1-1-A	0.992138		1-2-A	1.06363		2-1-A	1.0059		2-2-A	0.999659		3-A	1.02007		4-A	0.98226		5-A	1.03911		6-A	0.967373		7-A	0.979495		8-A	0.997725					9-O	0.690868
	1-1-A	1.0592		1-2-A	1.04325		2-1-A	1.06856		2-2-A	1.02579		3-A	0.9704		4-A	0.978684		5-A	1.00879		6-A	1.0233		7-A	0.963881		8-A	0.995218					9-O	0.658886
	1-1-A	1.09741		1-2-A	1.04805		2-1-A	1.03381		2-2-A	1.01569		3-A	1.01361		4-A	1.04596		5-A	1.00319		6-A	0.99584		7-A	0.975624		8-A	1.0308					9-O	0.708774
	1-1-A	1.02925		1-2-A	1.04546		2-1-A	1.0348		2-2-A	1.02641		3-A	0.998773		4-A	0.972536		5-A	0.919722		6-A	1.00506		7-A	1.02786		8-A	1.04703					9-O	0.761621
	1-1-A	1.06189		1-2-A	1.04439		2-1-A	1.06075		2-2-A	1.03871		3-A	0.964067		4-A	1.00866		5-A	0.930495		6-A	0.983099		7-A	1.01599		8-A	1.04432					9-O	0.575094
	1-1-A	0.995706		1-2-A	1.00798		2-1-A	1.07575		2-2-A	1.06227		3-A	0.993342		4-A	1.02988		5-A	1.01042		6-A	1.01515		7-A	1.06613		8-A	1.02234					9-O	0.701435
	1-1-A	1.01951		1-2-A	1.03248		2-1-A	1.07253		2-2-A	1.04508		3-A	0.985013		4-A	0.984591		5-A	1.01591		6-A	0.868937		7-A	1.03058		8-A	1.00525					9-O	0.646459
	1-1-A	1.02678		1-2-A	1.04302		2-1-A	1.45962		2-2-A	1.03831		3-A	1.01473		4-A	0.997485		5-A	1.04516		6-A	1.00818		7-A	1.04463		8-A	0.996679					9-O	0.538611
	1-1-A	1.04098		1-2-A	1.01723		2-1-A	1.11225		2-2-A	0.995588		3-A	1.01411		4-A	1.01603		5-A	1.01697		6-A	0.978037		7-A	0.987625		8-A	1.05361					9-O	1.25628
	1-1-A	1.00281		1-2-A	0.959262		2-1-A	1.01269		2-2-A	1.03012		3-A	1.01139		4-A	1.05037		5-A	1.02749		6-A	1.01001		7-A	0.98074		8-A	0.837513					9-O	0.709104
	1-1-A	1.02628		1-2-A	1.03337		2-1-A	1.02054		2-2-A	1.01775		3-A	1.04477		4-A	0.981832		5-A	0.994056		6-A	0.954714		7-A	1.01072		8-A	0.97564					9-O	0.715201
	1-1-A	1.00707		1-2-A	1.03267		2-1-A	1.07222		2-2-A	1.1702		3-A	1.00702		4-A	1.05616		5-A	1.05954		6-A	1.01202		7-A	1.05074		8-A	1.0142					9-O	0.6743
	1-1-A	0.986525		1-2-A	1.00858		2-1-A	0.971884		2-2-A	1.02684		3-A	1.03795		4-A	0.999648		5-A	1.05049		6-A	0.920989		7-A	1.0382		8-A	0.994916					9-O	0.678197
	1-1-A	1.04258		1-2-A	0.996178		2-1-A	1.04114		2-2-A	1.02499		3-A	0.992833		4-A	1.02705		5-A	1.04985		6-A	0.920311		7-A	1.06323		8-A	1.01908					9-O	0.74502
	1-1-A	1.00381		1-2-A	0.726511		2-1-A	0.99585		2-2-A	1.01714		3-A	1.01247		4-A	1.02914		5-A	1.08597		6-A	0.862669		7-A	1.07272		8-A	0.862039					9-O	0.660854
	1-1-A	1.0346		1-2-A	0.66406		2-1-A	1.01881		2-2-A	0.980301		3-A	1.03406		4-A	1.3093		5-A	1.05077		6-A	0.824922		7-A	0.998151		8-A	0.933719					9-O	0.57846
	1-1-A	1.07437		1-2-A	1.03881		2-1-A	0.987818		2-2-A	1.03208		3-A	1.02853		4-A	1.28277		5-A	1.07538		6-A	0.613883		7-A	1.04638		8-A	0.992801					9-O	0.774931
	1-1-A	1.01238		1-2-A	0.958667		2-1-A	1.03554		2-2-A	0.88415		3-A	1.00788		4-A	1.07026		5-A	1.07969		6-A	2.15054E-05		7-A	1.08026		8-A	0.968123					9-O	0.77661
	1-1-A	1.02715		1-2-A	1.03069		2-1-A	0.849824		2-2-A	1.001		3-A	1.02297		4-A	1.05211		5-A	1.04529		6-A	2.15054E-05		7-A	1.01577		8-A	0.939712					9-O	0.757141
	1-1-A	1.01119		1-2-A	1.01007		2-1-A	0.899891		2-2-A	0.905437		3-A	1.07613		4-A	0.968468		5-A	1.08342		6-A	0.59277		7-A	1.01445		8-A	0.824696					9-O	0.669927
	1-1-A	1.01331		1-2-A	1.05603		2-1-A	0.946219		2-2-A	0.999411		3-A	1.04684		4-A	0.994321		5-A	1.06273		6-A	0.947992		7-A	1.05208		8-A	0.927153					9-O	0.691845
	1-1-A	1.08585		1-2-A	1.01173		2-1-A	0.989128		2-2-A	0.978408		3-A	1.04538		4-A	1.22258		5-A	1.07597		6-A	1.00932		7-A	1.0091		8-A	1.02009					9-O	0.888492
	1-1-A	0.960042		1-2-A	1.05571		2-1-A	0.999224		2-2-A	1.01551		3-A	1.02593		4-A	0.952514		5-A	1.04855		6-A	0.999988		7-A	1.0667		8-A	0.933606					9-O	0.823535
	1-1-A	1.0815		1-2-A	1.03592		2-1-A	0.991618		2-2-A	0.962707		3-A	1.02327		4-A	1.01401		5-A	1.06039		6-A	0.946249		7-A	1.02047		8-A	0.907375					9-O	0.705081
	1-1-A	1.00377		1-2-A	0.965932		2-1-A	1.01154		2-2-A	0.978187		3-A	1.00015		4-A	0.944218		5-A	1.05722		6-A	0.966202		7-A	1.02026		8-A	0.945269					9-O	0.718833
	1-1-A	0.999463		1-2-A	1.01203		2-1-A	1.06698		2-2-A	1.01253		3-A	1.04807		4-A	1.00245		5-A	1.06969		6-A	0.974771		7-A	1.06465		8-A	0.977715					9-O	0.784721
	1-1-A	1.07169		1-2-A	1.03124		2-1-A	1.02572		2-2-A	1.00225		3-A	1.04303		4-A	0.975299		5-A	1.05255		6-A	0.952651		7-A	1.01376		8-A	0.969815					9-O	0.69439
	1-1-A	1.01178		1-2-A	1.0326		2-1-A	1.04233		2-2-A	1.03153		3-A	1.10433		4-A	0.933306		5-A	1.05687		6-A	0.989231		7-A	0.997106		8-A	0.968832					9-O	0.562052
	1-1-A	1.07001		1-2-A	1.03247		2-1-A	1.13355		2-2-A	1.02412		3-A	1.06505		4-A	0.927724		5-A	1.07176		6-A	0.902837		7-A	0.983611		8-A	0.935842					9-O	0.916636
	1-1-A	1.05373		1-2-A	0.995479		2-1-A	1.03921		2-2-A	1.02266		3-A	1.05725		4-A	1.00465		5-A	1.08302		6-A	0.988417		7-A	1.03669		8-A	0.968853					9-O	0.689108
	1-1-A	1.03105		1-2-A	1.02541		2-1-A	1.06298		2-2-A	0.986131		3-A	1.02582		4-A	1.02245		5-A	1.035		6-A	0.989081		7-A	1.02876		8-A	0.945567					9-O	0.481566
	1-1-A	1.04018		1-2-A	1.03498		2-1-A	1.02342		2-2-A	1.03456		3-A	1.06339		4-A	1.00423		5-A	1.06963		6-A	0.986788		7-A	0.992447		8-A	1.02015					9-O	0.892474
	1-1-A	1.01256		1-2-A	1.0201		2-1-A	1.06269		2-2-A	0.997769		3-A	1.02698		4-A	0.971252		5-A	1.05997		6-A	0.983987		7-A	1.03393		8-A	0.982238					9-O	0.631744
[truncated: 4,932 more rows]
[truncated: 5 more columns]

## Sheet: M-Y
	Isolate	Depth		Isolate	Depth		Isolate	Depth		Isolate	Depth		Isolate	Depth		Isolate	Depth		Isolate	Depth		Isolate	Depth		Isolate	Depth		Isolate	Depth		Isolate	Depth		Isolate	Depth		Isolate	Depth		Isolate	Depth		Isolate	Depth		Isolate	Depth		Isolate
[truncated: 6,100 more rows]
[truncated: 27 more columns]
