# Supplementary material for: Polymorphism and evolutionary origins of accessory chromosomes in the basidiomycete Tremella fuciformis
Source: Nat Commun. 2026 Feb 27;17:3275. doi: 10.1038/s41467-026-70078-y (PMC13066641; doi:10.1038/s41467-026-70078-y)
Supplement: Supplementary file 4 — Source Data [file 41467_2026_70078_MOESM4_ESM.zip › Source Data/For_Fig6.xlsx]

## Sheet: Fig6I-E-top
	Common	Singleton	Accessory
AC01	1334	99	907
AC02	16	40	128
AC03	198	24	100
AC04	31	42	187
AC05	143	36	105
AC06	241	24	114
AC07	114	24	97
AC08	113	11	68
AC09	62	19	102
AC10	60	17	36
AC11	21	35	154
AC12	913	35	871
AC13	19	42	1077
AC14	407	85	1838
AC15	219	75	887

## Sheet: Fig6I-E-middle
	Shared genes number	Specific genes number	Shared genes(%)	Specific genes(%)
AC01	332	2008	14.188	85.812
AC02	4	180	2.17391	97.8261
AC03	26	296	8.07453	91.9255
AC04	17	243	6.53846	93.4615
AC05	21	263	7.39437	92.6056
AC06	56	323	14.7757	85.2243
AC07	20	215	8.51064	91.4894
AC08	16	220	6.77966	93.2203
AC09	7	176	3.82514	96.1749
AC10	5	108	4.42478	95.5752
AC11	0	210	0	100
AC12	101	1718	5.5525	94.4475
AC13	1	1137	0.0878735	99.9121
AC14	67	2263	2.87554	97.1245
AC15	5	738	0.672948	99.3271

## Sheet: Fig6I-E-bottom
	Within TE number	Outside TE number	Within TE（%）	Outside TE(%)
AC01	256	76	77.1084	22.8916
AC02	3	1	75	25
AC03	21	5	80.7692	19.2308
AC04	17	0	100	0
AC05	16	5	76.1905	23.8095
AC06	35	21	62.5	37.5
AC07	19	1	95	5
AC08	8	8	50	50
AC09	5	2	71.4286	28.5714
AC10	5	0	100	0
AC11	0	0	0	0
AC12	87	14	86.1386	13.8614
AC13	1	0	100	0
AC14	60	7	89.5522	10.4478
AC15	1	4	20	80

## Sheet: Fig6III-A
	non-TE(%)	RNA(%)	DNA(%)	Simple repeats(%)
AC01	33.2204	50.5511	8.12295	8.1056
AC02	26.8589	52.9073	8.62399	11.6098
AC03	39.9598	41.4117	6.86937	11.7591
AC04	10.2513	66.1784	4.6842	18.886
AC05	37.957	46.136	9.46239	6.44461
AC06	58.907	30.9881	6.05375	4.05107
AC07	24.887	51.3035	9.79686	14.0126
AC08	42.2632	19.9017	7.57638	30.2587
AC09	30.8236	44.0341	7.08587	18.0564
AC10	57.3678	21.9453	7.50078	13.1861
AC11	52.2625	28.1417	8.19445	11.4013
AC12	62.004	20.7304	7.56457	9.70112
AC13	45.4273	40.0094	8.2807	6.28264
AC14	40.0243	38.5425	7.57411	13.859
AC15	33.7012	49.1897	5.6257	11.4834

## Sheet: Fig6III-B
	Shared TE number	Specific TE number	Shared TE(%)	Specific TE(%)
AC01	1552	521	74.8673	25.1327
AC02	156	68	69.6429	30.3571
AC03	247	150	62.2166	37.7834
AC04	115	65	63.8889	36.1111
AC05	215	99	68.4713	31.5287
AC06	144	118	54.9618	45.0382
AC07	157	68	69.7778	30.2222
AC08	77	55	58.3333	41.6667
AC09	20	105	16	84
AC10	9	70	11.3924	88.6076
AC11	6	77	7.22892	92.7711
AC12	77	512	13.073	86.927
AC13	380	201	65.4045	34.5955
AC14	698	171	80.3222	19.6778
AC15	274	95	74.2547	25.7453

## Sheet: Fig6III-C
	Time(104 years)
AC01	100
AC02	63.25
AC03	66
AC04	51.25
AC05	33.25
AC06	/
AC07	100
AC08	/
AC09	/
AC10	/
AC11	/
AC12	60.5
AC13	169.375
AC14	161.75
AC15	88.375
