# Supplementary material for: Polymorphism and evolutionary origins of accessory chromosomes in the basidiomycete Tremella fuciformis
Source: Nat Commun. 2026 Feb 27;17:3275. doi: 10.1038/s41467-026-70078-y (PMC13066641; doi:10.1038/s41467-026-70078-y)
Supplement: Supplementary file 4 — Source Data [file 41467_2026_70078_MOESM4_ESM.zip › Source Data/For_Supplementary Fig.12.xlsx]

## Sheet: gene length
Chr.	CC01	CC02	CC03	CC04	CC05	CC06	CC07	CC08	AC01	AC02	AC03	AC04	AC05	AC06	AC07	AC08	AC09	AC10	AC11	AC12	AC13	AC14	AC15
gene length	1489.26	1497.86	1475.32	1488.65	1520.57	1498.39	1539.99	1462.6	1416.32	1279.78	1454.12	1285.39	1159.43	1121.51	1432.36	1599.18	1606.5	1459.74	1470.69	1532.41	1359.62	1324.78	1367.53
	1490.42	1517.59	1536.76	1598.08	1654.87	1584.83	1611.49	1611.35	1398.19	1166.82	1311.47	1256.32	1250.91	1188.7	1204.59	1701.32	1664.5	1461.91	1653.48	1484.43	1342.95	1365	1565.53
	1491.07	1523.1	1558.87	1583.53	1625.86	1569.49	1622.51	1631.91	1424.75	1246.96	1397.45	1525.53	1195.57	1157.59	1573.14	1369.97	1773.06	1447.35	1586.77	1439.48	1261.28	1414.69	1581.01
	1492.16	1527.11	1660.09	1714.33	1749.53	1679.59	1753.55	1731.05	1362.13	1327.76	1385.56	1256	1340.14	1196.96	1547.48	1438.2	1717.36	1326.86	1595.07	1529.56	1345.17	1178.61	1502.37
	1494.84	1531.41	1562.88	1633.14	1673.89	1551.48	1603.96	1581.49	1368.71	1432.36		1630.85	1307.82	1167.16	1166.82	1733.29	1707.85	1450.36	1399.39	1489	1379.71	1150.62	1368.06
	1498.86	1531.53	1548.75	1624.83	1693.84	1559.84	1630.34	1654.91	1528.67	1204.59		1630.21	1521.98		1327.76	1465.53		1558.53	1632.76	1464.34	1219.14	1311.91	1541.08
	1511.77	1537.2	1454.72	1450.51	1471.1	1476.02	1495.02	1548.89		1573.14		1167.16			1280.55	1559.26		1498.15	1397.34	1639.95	1412.09	1473.15	1511.4
	1537.22	1542.44	1534.84	1572.8	1635.87	1580.34	1624.52	1610.45		1547.48		1347.2			1279.78					1550.14	1438.31	1352.34	1469.61
	1576.27	1543.22	1536.33	1585.27	1649.31	1600.32	1644.91	1612.04												1519.42	1346.63	1399.63	1521.06
	1581.57	1564.5	1583.71	1590.05	1648.82	1588.18	1649.7	1645.16													1308.68	1196.33	1717.97
	1588.14	1571.32	1623.16	1649.76	1731.19	1676.42	1711.97	1627.95														1205.4	1454.75
	1588.61	1575.79	1493.36	1498.43	1488.06	1484.3	1502.85	1465.25															1718.41
	1591	1580.46	1692.47	1640.89	1742.84	1672.15	1678.47	1716.55															1527.53
	1606.32	1587.53	1468.9	1635.27	1540.53	1508.42	1592.97	1618.73															1786.97
	1609.2	1589.62	1550.32	1651.09	1624.59	1561.41	1640.82	1644.35
	1614.32	1612.69	1625.64	1667.32	1758.02	1674.56	1670.86	1717.94
	1620.93	1613.23	1630.96	1713.5	1754.8	1645.57	1728.06	1742.14
	1624.53	1623.14	1425.22	1504.89	1515.47	1477.11	1574.22	1504.46
	1626.24	1623.25	1595.62	1718.92	1766.65	1658.27	1707.84	1679
	1636.14	1662.81	1769.46	1863.93	1861.53	1830.32	1855.68	1855.67
	1662.84	1676.08	1654.81	1724.37	1760.37	1698.99	1783.52	1754.35
	1674.37	1682.71	1416.63	1550.41	1554.53	1443.96	1499.36	1505.34
	1675.12	1695.48	1417.56	1502.71	1553.9	1427.82	1519.42	1502.99
	1691.01	1696.32	1548.75	1655.88	1640.24	1594.03	1609.86	1660.13
	1692.77	1707.72	1514.45	1638.03	1591.35	1527.03	1631.47	1643.2
	1705.38	1720.84	1484.17	1502.35	1501.87	1494.06	1537.8	1553.22
	1787.12	1774.4	1510.99	1642.73	1587.37	1554.29	1673.15	1639.86
					1739.66
					1638.98
AVERAGE	1598.42	1604.05	1550.92	1614.88	1643.99	1578.41	1633.12	1626.7	1416.46	1347.36	1387.15	1387.33	1295.98	1166.38	1351.56	1552.39	1693.85	1457.56	1533.64	1516.53	1341.36	1306.59	1545.23
	CC01-CC08	AC01-AC08
	1598.42	1416.46		one-way ANOVA
	1604.05	1347.36
	1550.92	1387.15		SUMMARY
	1614.88	1387.33		Group	number	sum	average	ANOVA	P-value
	1643.99	1295.98		CC	8	12850.5	1606.31	934.522	0.000573364
	1578.41	1166.38		AC	14	19754.2	1411.01	17377.3
	1633.12	1351.56
	1626.7	1552.39
		1693.85
		1457.56
		1533.64
		1516.53
		1341.36
		1306.59
		1545.23

## Sheet: number introns per gene
Chr.	CC01	CC02	CC03	CC04	CC05	CC06	CC07	CC08	AC01	AC02	AC03	AC04	AC05	AC06	AC07	AC08	AC09	AC10	AC11	AC12	AC13	AC14	AC15
number introns per gene	2.91331	2.8491	2.91061	2.97449	2.91297	2.73678	2.84834	2.80669	2.13911	2.33333	2.69767	2.56098	2.06897	1.4507	2.42857	1.52632	2.1	2.47826	1.87179	2.06936	2.20721	1.9319	1.9697
	2.93466	2.86869	3.04643	3.20175	3.26048	2.94193	3.01594	3.11614	1.77608	1.78571	2.51282	2.05405	1.73913	2.06061	2.03704	2	2.2	2.6087	2.28	1.90404	1.53846	1.99228	2.54412
	2.93533	2.86887	3.07935	3.14347	3.16567	2.96053	3.02203	3.148	2.05201	2.11111	2.10526	2.13889	2.08511	1.45946	2.82143	1.37838	2.52083	2.52174	2.1	1.88263	1.41667	2.23645	2.43284
	2.9521	2.89149	3.72085	3.88543	3.87959	3.62483	3.86769	3.99029	1.685	2.16	2.32927	1.88095	1.73469	1.78022	2.64	1.42857	1.88679	1.72727	2.48148	2.19643	2.38017	1.89286	2.28333
	2.97366	2.90455	3.55199	3.75693	3.73497	3.33852	3.58969	3.63924	1.78125	2.42857		2.76471	1.97436	1.78378	1.78571	2.25806	2.19512	1.86364	2.25806	1.97059	2.4433	1.67153	1.77778
	2.98014	2.90909	3.37853	3.52381	3.59598	3.18107	3.51912	3.76384	2.2	2.03704		2.64706	2.31111		2.16	2		2.36842	1.91176	1.86765	1.46429	1.67797	2.44595
	3.12143	2.91947	2.78	2.74842	2.71083	2.57125	2.72814	3.04508		2.82143		1.78378			2.39474	1.88889		2.2	2.25	2.37436	2.02985	2.51527	2.35714
	3.12241	2.95231	3.02608	3.11605	3.23859	2.95007	3.0365	3.11765		2.64		2.75			2.33333					2.25806	2.02985	2.25545	2.43284
	3.23677	2.96873	3.00908	3.16327	3.27586	2.9869	3.07533	3.2069												2.00526	2.43902	2.22843	2.25806
	3.24962	2.97164	3.18014	3.22368	3.21687	2.93103	3.17847	3.22065													2.37302	1.86905	2.5
	3.2827	3.06515	3.31778	3.48818	3.5598	3.26599	3.41126	3.27232														1.93711	1.75
	3.31407	3.12721	2.83871	2.88553	2.72199	2.64488	2.70273	2.73779															2.18519
	3.32838	3.17896	3.653	3.64096	3.72331	3.40712	3.58034	3.99301															1.6
	3.37303	3.26306	2.88462	3.26027	2.93918	2.79288	2.96838	3.19457															2.52941
	3.5345	3.38225	3.42637	3.64045	3.51141	3.2287	3.46939	3.7799
	3.58089	3.43931	3.56857	3.6317	3.74625	3.46861	3.6284	3.98611
	3.65505	3.45638	3.53167	3.75159	3.75972	3.36976	3.74131	3.92
	3.71198	3.49963	2.66375	2.78571	2.75951	2.60853	2.9537	2.96916
	3.71218	3.5142	3.54337	3.80348	3.71225	3.42225	3.68389	3.81788
	3.72526	3.52412	3.92943	4.23758	4.14174	3.97173	4.08754	4.30335
	3.7287	3.59156	3.70483	3.84658	3.919	3.66035	3.86777	3.95327
	3.79604	3.61721	2.62039	2.99264	2.8568	2.50122	2.72924	2.97386
	3.80392	3.61897	2.65846	2.81371	2.86284	2.44064	2.77114	2.85962
	3.82841	3.66508	3.45959	3.76422	3.64464	3.3644	3.58754	3.85382
	3.8349	3.7601	3.37121	3.66909	3.546	3.21089	3.53763	3.81281
	3.87233	3.82081	2.98793	3.12836	2.95602	2.71941	2.98267	3.2978
	4.06356	3.88364	3.36148	3.6863	3.52648	3.25059	3.57773	3.80795
					3.83303
					3.72398
number introns per gene	3.42835	3.27821	3.22979	3.39865	3.39434	3.09448	3.30229	3.46621	1.93891	2.28965	2.41126	2.32255	1.98556	1.70695	2.3251	1.78289	2.18055	2.25258	2.16473	2.05871	2.03218	2.01894	2.21902
		CC01-CC08	AC01-AC15
		3.42835	1.93891		one-way ANOVA
		3.27821	2.28965
		3.22979	2.41126		SUMMARY
		3.39865	2.32255		Group	number	sum	average	ANOVA	P-value
		3.39434	1.98556		CC	8	26.5923	3.32404	0.0151083	7.83388e-13
		3.09448	1.70695		AC	15	31.6896	2.11264	0.0418388
		3.30229	2.3251
		3.46621	1.78289
			2.18055
			2.25258
			2.16473
			2.05871
			2.03218
			2.01894
			2.21902
		3.32404	2.11264

## Sheet: single intron length
Chr.	CC01	CC02	CC03	CC04	CC05	CC06	CC07	CC08	AC01	AC02	AC03	AC04	AC05	AC06	AC07	AC08	AC09	AC10	AC11	AC12	AC13	AC14	AC15
single intron length	198.725	196.468	200.415	201.851	203.217	182.803	198.155	205.801	202.892	209.639	246.523	200.634	202.793	176.958	242.643	228.921	375.9	230.391	214.59	224.931	196.973	190.72	185.03
	198.814	196.863	208.499	221.019	216.683	222.642	206.775	223.533	184.967	196.893	199.987	212.811	182.913	188.348	165.593	191.211	351.55	255.739	276	232.318	152.277	203.95	256.632
	200.027	197.939	213.207	224.329	214.118	213.395	206.574	226.656	168.901	167.889	199.474	178.194	178.447	146.135	260.75	146.514	215.875	233.391	224.167	204.808	128.5	221.532	218.299
	200.467	199.707	238.315	248.318	241.922	234.682	241.542	250.936	173.315	251	196.537	173.857	209.878	185.626	225.2	199.371	189.736	134.227	290.37	223.478	189.38	161.482	221.567
	201.413	199.807	247.723	262.901	260.481	242.713	246.096	256.571	177.702	242.643		205.765	203.538	178.622	196.893	251.871	235.951	172.091	249.613	224.377	219.052	147.759	174.472
	202.063	199.892	213.297	227.813	226.51	207.208	221.182	233.699	202.369	165.593		207.853	223.578		251	262.033		194.316	220.824	215.221	134	176.469	247.716
	202.6	200.814	190.174	197.771	196.681	183.163	189.134	215.342		260.75		178.622			218.868	309.074		176.8	219.188	255.564	193.91	212.947	200.743
	209.213	204.975	207.417	229.509	215.73	214.479	208.521	228.263		225.2		240.65			209.639					225.074	171.433	192.221	208.045
	217.88	208.168	210.133	219.625	222.429	217.253	220.064	226.661												237.979	192.813	205.107	265.258
	220.025	209.037	228.722	231.073	225.2	220.276	220.246	227.356													192.262	166.119	275.433
	221.447	212.595	231.39	239.978	236.515	232.65	227.606	225.297														168.786	237.179
	223.13	212.73	198.867	202.585	199.519	185.309	196.353	209.514															261.889
	223.266	213.128	244.906	265.453	252.487	233.006	236.163	260.364															200.733
	223.768	215.602	193.454	225.865	207.37	188.894	203.826	211.548															237.912
	224.608	216.446	217.796	234.838	225.392	201.965	216.357	235.115
	224.901	216.868	237.908	250.155	252.894	224.904	231.044	255.462
	225.433	217.596	229.333	271.899	255.028	218.732	243.611	257.51
	226.064	218.004	189.147	204.629	196.405	179.432	212.903	201.878
	227.098	221.858	228.972	253.583	240.14	227.576	241.399	247.555
	239.531	233.665	265.652	284.744	270.178	275.786	272.598	291.619
	239.612	234.611	236.134	254.728	241.404	237.088	247.343	259.993
	240.829	236.538	185.58	216.047	198.058	184.676	194.401	204.217
	246.994	238.463	183.719	203.23	195.954	177.463	196.821	206.979
	247.698	240.431	207.124	227.4	222.944	208.229	209.351	236.691
	248.863	241.918	207.414	225.853	218.461	195.127	218.243	229.128
	250.844	246.963	195.214	202.919	199.911	185.733	198.396	217.575
	268.034	256.557	206.304	230.624	217.736	200.167	222.481	229.589
					235.19
					236.104
AVERAGE	224.198	218.061	215.438	231.805	224.988	210.939	219.525	232.402	185.024	214.951	210.63	199.798	200.191	175.138	221.323	226.999	273.802	199.565	242.107	227.083	177.06	186.099	227.922
	CC01-CC08	AC01-AC15		one-way ANOVA
	224.198	185.024
	218.061	214.951
	215.438	210.63		SUMMARY
	231.805	199.798		Group	number	sum	average	ANOVA	P-value
	224.988	200.191		列 1	8	1777.36	222.17	57.8464	0.270813
	210.939	175.138		列 2	15	3167.69	211.18	710.036
	219.525	221.323
	232.402	226.999
		273.802
		199.565
		242.107
		227.083
		177.06
		186.099
		227.922
