# Supplementary material for: Polymorphism and evolutionary origins of accessory chromosomes in the basidiomycete Tremella fuciformis
Source: Nat Commun. 2026 Feb 27;17:3275. doi: 10.1038/s41467-026-70078-y (PMC13066641; doi:10.1038/s41467-026-70078-y)
Supplement: Supplementary file 4 — Source Data [file 41467_2026_70078_MOESM4_ESM.zip › Source Data/For_Supplementary Fig.13.xlsx]

## Sheet: Sheet1
group1	CC01	CC02	CC03	CC04	CC05	CC06	CC07	CC08
Copia	9.52058	9.28539	11.0399	12.0405	13.038	10.1072	9.01856	6.47439
Gypsy	19.7723	24.356	20.0574	25.5525	19.3238	19.9641	21.1892	10.9121
CACTA	9.27041	6.88937	9.41532	5.6057	5.42593	9.36009	8.713	4.14132
Mutator	12.493	9.08276	12.1574	7.87634	7.49674	10.0841	10.7209	9.56133
Helitron	6.73743	5.36949	4.41075	4.871	2.44606	2.53501	4.0406	7.77077
Repeat_fragment	14.3219	14.4615	14.3843	11.615	20.4292	17.7124	21.0461	40.4137
group2	AC01	AC02	AC03	AC04	AC05	AC06	AC07	AC08	AC09	AC10	AC11	AC12	AC13	AC14	AC15
Copia	40.2274	25.3079	26.8151	30.8461	44.0926	48.6265	30.224	16.4011	6.32223	5.68648	6.99063	15.9289	33.8465	20.7884	23.5428
Gypsy	28.7299	31.9633	33.2264	36.4163	32.7802	22.7389	35.7309	15.5888	47.4894	35.7124	25.69	32.0042	30.8202	37.4823	47.1564
CACTA	0.442727	0.287918	0.614705	0	0.21115	0.29727	0.395446	0	0	0	0.150823	0.192707	0.583717	0.454719	0.297174
Mutator	4.27926	4.97398	4.28862	0.767415	1.94161	4.16081	3.73947	7.48732	4.54024	6.15927	6.0727	5.04304	7.08998	4.12019	1.6148
Helitron	1.59684	8.93359	3.78668	1.76563	4.31731	5.22837	2.08436	1.70754	3.34031	7.53358	5.59013	7.5205	3.27233	4.1573	2.34328
Repeat_fragment	12.1378	19.7758	19.5855	24.8999	10.8763	9.85832	18.6554	52.408	26.102	30.9299	23.8833	25.5319	11.5124	22.9385	17.3207
			P value:
		Copia	0.00535505
		Gypsy	0.000551777
		CACTA	1.26909e-11
		Mutator	1.2402e-06
		Helitron	0.564351
		Repeat_fragment	0.584247
